# Supplementary material for: Identification of microRNAs Derived from Transposable Elements in the Macaca mulatta (Rhesus Monkey) Genome
Source: Genes (Basel). 2023 Oct 24;14(11):1984. doi: 10.3390/genes14111984 (PMC10671384; doi:10.3390/genes14111984)
Supplement: Supplementary file 1 [file genes-14-01984-s001.zip]

Archive with 7 entries (7 files):
- supplementary figure1.pptx
- supplementary table1.xlsx
- supplementary table2.xlsx
- supplementary table3.xlsx
- supplementary table4.xlsx
- supplementary table5.xlsx
- supplementary table6.xlsx
