# Supplementary material for: Identification of microRNAs Derived from Transposable Elements in the Macaca mulatta (Rhesus Monkey) Genome
Source: Genes (Basel). 2023 Oct 24;14(11):1984. doi: 10.3390/genes14111984 (PMC10671384; doi:10.3390/genes14111984)
Supplement: Supplementary file 1 [file genes-14-01984-s001.zip › supplementary table1.xlsx]

## Sheet: Table1
Supplementary table 1. Genomic coordinates of miRNAs and overlapping TEs present in M. mulatta
miRNA								Transposable element
Chr	Start	End	Type	ID	miRNA	Derives_from	Strand	Chr	Start	End	Strand	Name	Class	Family
chr18	2204518	2204539	miRNA	MIMAT0028286	mml-miR-7174-5p	MI0023649	+	chr18	2204270	2204539	+	AluJr	SINE	Alu
chr18	2204560	2204581	miRNA	MIMAT0028287	mml-miR-7174-3p	MI0023649	+	chr18	2204539	2204605	-	AluYRc0	SINE	Alu
chr14	86377207	86377228	miRNA	MIMAT0024339	mml-miR-1304	MI0020887	-	chr14	86377181	86377313	-	AluJr	SINE	Alu
chr6	49365950	49365972	miRNA	MIMAT0006443	mml-miR-582-5p	MI0007849	-	chr6	49365940	49366078	+	CR1-3_Croc	LINE	CR1
chr6	49365914	49365935	miRNA	MIMAT0006444	mml-miR-582-3p	MI0007849	-	chr6	49365904	49365935	-	L3b	LINE	CR1
chr1	203073521	203073542	miRNA	MIMAT0028298	mml-miR-7177-5p	MI0023658	-	chr1	203073435	203073589	-	MER135	DNA	DNA
chr1	203073472	203073493	miRNA	MIMAT0028299	mml-miR-7177-3p	MI0023658	-	chr1	203073435	203073589	-	MER135	DNA	DNA
chrX	108589583	108589604	miRNA	MIMAT0024316	mml-miR-1298-5p	MI0020864	+	chrX	108589566	108589671	+	X24_DNA	DNA	DNA
chrX	108589637	108589658	miRNA	MIMAT0027109	mml-miR-1298-3p	MI0020864	+	chrX	108589566	108589671	+	X24_DNA	DNA	DNA
chrX	145593550	145593572	miRNA	MIMAT0002594	mml-miR-224-5p	MI0002903	-	chrX	145593501	145593576	-	MER135	DNA	DNA
chrX	145593504	145593524	miRNA	MIMAT0026591	mml-miR-224-3p	MI0002903	-	chrX	145593501	145593576	-	MER135	DNA	DNA
chr18	28433738	28433757	miRNA	MIMAT0006534	mml-miR-924	MI0007929	-	chr18	28433715	28434017	-	MER101B	LTR	ERV1
chr10	72589415	72589442	miRNA	MIMAT0027112	mml-miR-3200-5p	MI0020871	+	chr10	72589325	72589451	-	LTR16D2	LTR	ERVL
chr8	82810134	82810157	miRNA	MIMAT0028360	mml-miR-7198-5p	MI0023691	+	chr8	82809993	82810184	-	MLT1J1	LTR	ERVL-MaLR
chr13	33019140	33019158	miRNA	MIMAT0006427	mml-miR-558	MI0007834	+	chr13	33019131	33019581	-	MLT1C2	LTR	ERVL-MaLR
chr15	30038029	30038049	miRNA	MIMAT0024350	mml-miR-3927	MI0020898	-	chr15	30037942	30038191	-	MLT1H2	LTR	ERVL-MaLR
chr6	147178562	147178583	miRNA	MIMAT0006446	mml-miR-584-5p	MI0007851	-	chr6	147178509	147178598	+	MER81	DNA	hAT-Blackjack
chr6	147178522	147178542	miRNA	MIMAT0026900	mml-miR-584-3p	MI0007851	-	chr6	147178509	147178598	+	MER81	DNA	hAT-Blackjack
chr17	29328120	29328140	miRNA	MIMAT0028348	mml-miR-7194-5p	MI0023684	+	chr17	29328075	29328230	-	MER5A1	DNA	hAT-Charlie
chr17	29328160	29328180	miRNA	MIMAT0028349	mml-miR-7194-3p	MI0023684	+	chr17	29328075	29328230	-	MER5A1	DNA	hAT-Charlie
chr18	24163604	24163624	miRNA	MIMAT0028283	mml-miR-7172-3p	MI0023647	-	chr18	24163467	24163633	-	MER5A	DNA	hAT-Charlie
chr7	163382706	163382727	miRNA	MIMAT0006408	mml-miR-544	MI0007817	+	chr7	163382619	163382764	-	MER5A1	DNA	hAT-Charlie
chrX	104120120	104120140	miRNA	MIMAT0006493	mml-miR-652	MI0007896	+	chrX	104120049	104120177	+	MER91C	DNA	hAT-Tip100
chrX	139704349	139704370	miRNA	MIMAT0012783	mml-miR-892b	MI0012540	-	chrX	139704313	139704443	+	MER91C	DNA	hAT-Tip100
chrX	140902154	140902175	miRNA	MIMAT0005767	mml-miR-513b	MI0006616	-	chrX	140902080	140902211	-	MER91C	DNA	hAT-Tip100
chrX	140933379	140933400	miRNA	MIMAT0005768	mml-miR-513a	MI0006619	-	chrX	140933305	140933436	-	MER91C	DNA	hAT-Tip100
chrX	140947157	140947177	miRNA	MIMAT0005763	mml-miR-507	MI0006611	-	chrX	140947135	140947243	+	MER91C	DNA	hAT-Tip100
chr17	23628698	23628718	miRNA	MIMAT0028272	mml-miR-7169-5p	MI0023642	-	chr17	23628444	23629215	+	L1ME1	LINE	L1
chr17	23628668	23628688	miRNA	MIMAT0028273	mml-miR-7169-3p	MI0023642	-	chr17	23628444	23629215	+	L1ME1	LINE	L1
chr1	9170229	9170250	miRNA	MIMAT0029912	mml-miR-5697-5p	MI0025044	+	chr1	9170214	9170270	-	HAL1	LINE	L1
chr1	9170266	9170286	miRNA	MIMAT0029913	mml-miR-5697-3p	MI0025044	+	chr1	9170263	9170374	+	HAL1ME	LINE	L1
chr1	33814734	33814754	miRNA	MIMAT0006421	mml-miR-552	MI0007829	-	chr1	33814428	33815930	-	L1MD2	LINE	L1
chr11	108752189	108752208	miRNA	MIMAT0006469	mml-miR-619	MI0007872	-	chr11	108751892	108752210	+	L1MC4	LINE	L1
chr12	114655720	114655739	miRNA	MIMAT0006428	mml-miR-562	MI0007835	+	chr12	114655420	114656239	-	L1MB7	LINE	L1
chr3	24179484	24179502	miRNA	MIMAT0024623	mml-miR-6130	MI0021284	-	chr3	24179148	24180178	+	L1MA6	LINE	L1
chr5	431353	431372	miRNA	MIMAT0012779	mml-miR-571	MI0012536	-	chr5	431293	431681	+	L1MA9	LINE	L1
chr5	108411197	108411218	miRNA	MIMAT0006436	mml-miR-576-5p	MI0007843	+	chr5	108410577	108411851	-	L1MB7	LINE	L1
chr5	108411236	108411257	miRNA	MIMAT0006437	mml-miR-576-3p	MI0007843	+	chr5	108410577	108411851	-	L1MB7	LINE	L1
chr7	127503504	127503524	miRNA	MIMAT0006471	mml-miR-625	MI0007874	+	chr7	127503302	127504159	-	L1MCa	LINE	L1
chr7	58404331	58404352	miRNA	MIMAT0028344	mml-miR-549b-5p	MI0023682	+	chr7	58404300	58404359	+	L2d2	LINE	L2
chr10	87337504	87337525	miRNA	MIMAT0024324	mml-miR-1249	MI0020872	-	chr10	87337219	87337541	-	L2c	LINE	L2
chr11	56312140	56312155	miRNA	MIMAT0006467	mml-miR-616	MI0007870	-	chr11	56312135	56312186	-	L2	LINE	L2
chr14	71642615	71642637	miRNA	MIMAT0012785	mml-miR-708-5p	MI0012542	-	chr14	71642583	71642655	+	L2d	LINE	L2
chr14	71642569	71642591	miRNA	MIMAT0026952	mml-miR-708-3p	MI0012542	-	chr14	71642524	71642591	-	L2c	LINE	L2
chr2	190962057	190962078	miRNA	MIMAT0026575	mml-miR-28-3p	MI0002649	-	chr2	190962035	190962097	-	L2c	LINE	L2
chr5	8278159	8278179	miRNA	MIMAT0026811	mml-miR-95-5p	MI0007608	-	chr5	8278156	8278192	-	L2d2	LINE	L2
chr5	165667977	165667997	miRNA	MIMAT0006439	mml-miR-578	MI0007845	+	chr5	165667974	165668089	+	L2a	LINE	L2
chr6	16421413	16421434	miRNA	MIMAT0006526	mml-miR-887	MI0007921	+	chr6	16421244	16421565	-	L2	LINE	L2
chr6	174823249	174823270	miRNA	MIMAT0024315	mml-miR-1271-5p	MI0020863	+	chr6	174822896	174823288	+	L2b	LINE	L2
chr6	174823286	174823306	miRNA	MIMAT0027108	mml-miR-1271-3p	MI0020863	+	chr6	174823264	174823470	-	L2d2	LINE	L2
chr7	163202893	163202914	miRNA	MIMAT0006355	mml-miR-493-3p	MI0007767	+	chr7	163202867	163202933	-	L2b	LINE	L2
chr8	139957688	139957708	miRNA	MIMAT0006212	mml-miR-151-5p	MI0007642	-	chr8	139957594	139957715	-	L2c	LINE	L2
chr8	139957652	139957672	miRNA	MIMAT0006213	mml-miR-151-3p	MI0007642	-	chr8	139957594	139957715	-	L2c	LINE	L2
chrX	68771913	68771935	miRNA	MIMAT0006319	mml-miR-421	MI0007737	-	chrX	68771885	68771943	+	L2d	LINE	L2
chrX	68772078	68772098	miRNA	MIMAT0026860	mml-miR-374b-3p	MI0007719	-	chrX	68771940	68772104	-	L2c	LINE	L2
chrX	68840617	68840638	miRNA	MIMAT0026859	mml-miR-374a-3p	MI0007718	-	chrX	68840477	68840646	-	L2c	LINE	L2
chrX	70964740	70964762	miRNA	MIMAT0006268	mml-miR-325	MI0007694	-	chrX	70964716	70964790	-	L2b	LINE	L2
chr11	3605770	3605788	miRNA	MIMAT0028244	mml-miR-7163-5p	MI0023628	-	chr11	3605601	3605797	-	MIRb	SINE	MIR
chr11	3605742	3605763	miRNA	MIMAT0028245	mml-miR-7163-3p	MI0023628	-	chr11	3605601	3605797	-	MIRb	SINE	MIR
chr17	22449738	22449759	miRNA	MIMAT0028270	mml-miR-7168-5p	MI0023641	-	chr17	22449731	22449783	+	MIR	SINE	MIR
chr17	22449700	22449721	miRNA	MIMAT0028271	mml-miR-7168-3p	MI0023641	-	chr17	22449685	22449729	-	MIR	SINE	MIR
chr1	21407288	21407306	miRNA	MIMAT0024619	mml-miR-6127	MI0021280	-	chr1	21407248	21407416	-	MIR3	SINE	MIR
chr16	56541031	56541053	miRNA	MIMAT0006478	mml-miR-633	MI0007880	+	chr16	56540892	56541071	+	MIRb	SINE	MIR
chr19	19550568	19550588	miRNA	MIMAT0006482	mml-miR-640	MI0007884	+	chr19	19550436	19550670	+	MIRb	SINE	MIR
chr19	40984460	40984481	miRNA	MIMAT0006270	mml-miR-330-5p	MI0007697	-	chr19	40984449	40984546	-	MIRb	SINE	MIR
chr2	35769962	35769983	miRNA	MIMAT0024341	mml-miR-4796-3p	MI0020889	-	chr2	35769910	35769983	+	MIRc	SINE	MIR
chr2	55917837	55917858	miRNA	MIMAT0006523	mml-miR-885-3p	MI0007919	+	chr2	55917835	55918003	+	MIRc	SINE	MIR
chr5	6141490	6141511	miRNA	MIMAT0024313	mml-miR-378d	MI0020861	-	chr5	6141326	6141511	-	MIRb	SINE	MIR
chr6	147861436	147861456	miRNA	MIMAT0006307	mml-miR-378a	MI0007726	+	chr6	147861415	147861564	+	MIRc	SINE	MIR
chr7	40461115	40461136	miRNA	MIMAT0006320	mml-miR-422a	MI0007738	-	chr7	40461000	40461159	-	MIRc	SINE	MIR
chr9	92319464	92319484	miRNA	MIMAT0006461	mml-miR-607	MI0007865	+	chr9	92319436	92319510	-	MIR	SINE	MIR
chr14	15997934	15997953	miRNA	MIMAT0002235	mml-miR-130a-3p	MI0002524	-	chr14	15997891	15997955	+	MamRTE1	LINE	RTE-BovB
chr13	18977440	18977461	miRNA	MIMAT0028254	mml-miR-548g-5p	MI0023633	-	chr13	18977395	18977474	+	MADE1	DNA	TcMar-Mariner
chr13	18977407	18977428	miRNA	MIMAT0028255	mml-miR-548g-3p	MI0023633	-	chr13	18977395	18977474	+	MADE1	DNA	TcMar-Mariner
chr13	27117405	27117426	miRNA	MIMAT0028256	mml-miR-548h-5p	MI0023634	+	chr13	27117392	27117472	+	MADE1	DNA	TcMar-Mariner
chr13	27117441	27117462	miRNA	MIMAT0028257	mml-miR-548h-3p	MI0023634	+	chr13	27117392	27117472	+	MADE1	DNA	TcMar-Mariner
chr19	43286015	43286035	miRNA	MIMAT0006416	mml-miR-548f	MI0007824	-	chr19	43286005	43286084	+	MADE1	DNA	TcMar-Mariner
chr3	9687432	9687453	miRNA	MIMAT0028322	mml-miR-548i-5p	MI0023670	+	chr3	9687419	9687499	+	MADE1	DNA	TcMar-Mariner
chr3	9687468	9687489	miRNA	MIMAT0028323	mml-miR-548i-3p	MI0023670	+	chr3	9687419	9687499	+	MADE1	DNA	TcMar-Mariner
chr4	18983457	18983478	miRNA	MIMAT0006410	mml-miR-548a	MI0007819	+	chr4	18983407	18983483	-	MADE1	DNA	TcMar-Mariner
chr4	113296889	113296909	miRNA	MIMAT0028332	mml-miR-548j-5p	MI0023676	-	chr4	113296841	113296921	+	MADE1	DNA	TcMar-Mariner
chr4	113296852	113296872	miRNA	MIMAT0028333	mml-miR-548j-3p	MI0023676	-	chr4	113296841	113296921	+	MADE1	DNA	TcMar-Mariner
chr4	132101225	132101246	miRNA	MIMAT0006412	mml-miR-548c	MI0007821	-	chr4	132101214	132101295	+	MADE1	DNA	TcMar-Mariner
chr4	148755989	148756010	miRNA	MIMAT0006411	mml-miR-548b	MI0007820	+	chr4	148755940	148756020	+	MADE1	DNA	TcMar-Mariner
chr6	4526870	4526891	miRNA	MIMAT0006433	mml-miR-570	MI0007840	-	chr6	4526860	4526939	-	MADE1	DNA	TcMar-Mariner
chr6	33057699	33057721	miRNA	MIMAT0006440	mml-miR-579	MI0007846	-	chr6	33057680	33057778	+	MADE1	DNA	TcMar-Mariner
chr6	178677277	178677298	miRNA	MIMAT0006281	mml-miR-340-5p	MI0007703	-	chr6	178677267	178677305	+	MARNA	DNA	TcMar-Mariner
chr8	103261054	103261075	miRNA	MIMAT0006415	mml-miR-548e	MI0007823	-	chr8	103261043	103261122	-	MADE1	DNA	TcMar-Mariner
chr8	122550856	122550877	miRNA	MIMAT0006413	mml-miR-548d-5p	MI0007822	-	chr8	122550843	122550923	+	MADE1	DNA	TcMar-Mariner
chr8	122550854	122550875	miRNA	MIMAT0006414	mml-miR-548d-3p	MI0007822	-	chr8	122550843	122550923	+	MADE1	DNA	TcMar-Mariner
chr9	24449160	24449181	miRNA	MIMAT0012781	mml-miR-603	MI0012538	+	chr9	24449110	24449191	-	MADE1	DNA	TcMar-Mariner
chr4	123669153	123669174	miRNA	MIMAT0028329	mml-miR-7187-3p	MI0023674	+	chr4	123669128	123669212	+	Tigger3c	DNA	TcMar-Tigger
chrX	19270373	19270394	miRNA	MIMAT0028378	mml-miR-7206-5p	MI0023700	-	chrX	19270357	19270416	+	Tigger5b	DNA	TcMar-Tigger
chrX	19270331	19270352	miRNA	MIMAT0028379	mml-miR-7206-3p	MI0023700	-	chrX	19270286	19270368	-	Tigger5b	DNA	TcMar-Tigger
chr1	199689498	199689519	miRNA	MIMAT0024342	mml-miR-1255b	MI0020890	-	chr1	199687701	199690094	+	Tigger1	DNA	TcMar-Tigger
chr10	62589235	62589256	miRNA	MIMAT0006487	mml-miR-649	MI0007889	+	chr10	62589182	62589261	-	MER8	DNA	TcMar-Tigger
chr17	30912908	30912929	miRNA	MIMAT0028279	mml-miR-4703-3p	MI0023645	+	chr17	30912899	30913147	-	Tigger18a	DNA	TcMar-Tigger
chr5	100144194	100144214	miRNA	MIMAT0024320	mml-miR-1255a-5p	MI0020868	-	chr5	100142407	100144272	+	Tigger1	DNA	TcMar-Tigger
chr5	100144152	100144173	miRNA	MIMAT0027110	mml-miR-1255a-3p	MI0020868	-	chr5	100142407	100144272	+	Tigger1	DNA	TcMar-Tigger
chr7	162431458	162431478	miRNA	MIMAT0006282	mml-miR-342-5p	MI0007704	+	chr7	162431436	162431543	-	MamSINE1	SINE	tRNA-RTE
chr7	162431500	162431522	miRNA	MIMAT0006283	mml-miR-342-3p	MI0007704	+	chr7	162431436	162431543	-	MamSINE1	SINE	tRNA-RTE
