# Supplementary material for: Identification of microRNAs Derived from Transposable Elements in the Macaca mulatta (Rhesus Monkey) Genome
Source: Genes (Basel). 2023 Oct 24;14(11):1984. doi: 10.3390/genes14111984 (PMC10671384; doi:10.3390/genes14111984)
Supplement: Supplementary file 1 [file genes-14-01984-s001.zip › supplementary table2.xlsx]

## Sheet: Table2
Supplementary table 2. The predicted target genes of mml-miR-7163-5p
Ortholog of target gene	Representative transcript	Gene name	Representative miRNA	Total context++ score
FLRT2	ENST00000330753.4	fibronectin leucine rich transmembrane protein 2	mml-miR-7163-5p	-0.95
MEIG1	ENST00000407572.1	meiosis/spermiogenesis associated 1	mml-miR-7163-5p	-0.91
TCEAL7	ENST00000332431.4	transcription elongation factor A (SII)-like 7	mml-miR-7163-5p	-0.88
SOX1	ENST00000330949.1	SRY (sex determining region Y)-box 1	mml-miR-7163-5p	-0.83
ADK	ENST00000372734.3	adenosine kinase	mml-miR-7163-5p	-0.73
LEAP2	ENST00000296877.2	liver expressed antimicrobial peptide 2	mml-miR-7163-5p	-0.72
C14orf142	ENST00000306954.4	chromosome 14 open reading frame 142	mml-miR-7163-5p	-0.62
CDX4	ENST00000373514.2	caudal type homeobox 4	mml-miR-7163-5p	-0.58
ZNF57	ENST00000306908.5	zinc finger protein 57	mml-miR-7163-5p	-0.58
BTG1	ENST00000256015.3	B-cell translocation gene 1, anti-proliferative	mml-miR-7163-5p	-0.58
RP11-389E17.1	ENST00000507870.1	HCG2025867; Uncharacterized protein	mml-miR-7163-5p	-0.57
CUTA	ENST00000488478.1	cutA divalent cation tolerance homolog (E. coli)	mml-miR-7163-5p	-0.57
KRTAP8-1	ENST00000329621.4	keratin associated protein 8-1	mml-miR-7163-5p	-0.54
NDUFS5	ENST00000372969.3	NADH dehydrogenase (ubiquinone) Fe-S protein 5, 15kDa (NADH-coenzyme Q reductase)	mml-miR-7163-5p	-0.54
ANAPC5	ENST00000441917.2	anaphase promoting complex subunit 5	mml-miR-7163-5p	-0.53
PKHD1L1	ENST00000378402.5	polycystic kidney and hepatic disease 1 (autosomal recessive)-like 1	mml-miR-7163-5p	-0.53
KIAA1328	ENST00000592521.1	KIAA1328	mml-miR-7163-5p	-0.51
GALP	ENST00000440823.1	galanin-like peptide	mml-miR-7163-5p	-0.51
HNRNPH1	ENST00000393432.4	heterogeneous nuclear ribonucleoprotein H1 (H)	mml-miR-7163-5p	-0.51
AC092687.4	ENST00000418835.1	Uncharacterized protein	mml-miR-7163-5p	-0.49
PRKD1	ENST00000331968.5	protein kinase D1	mml-miR-7163-5p	-0.49
TSPAN31	ENST00000547992.1	tetraspanin 31	mml-miR-7163-5p	-0.48
TSEN15	ENST00000533373.1	TSEN15 tRNA splicing endonuclease subunit	mml-miR-7163-5p	-0.48
HSBP1	ENST00000433866.2	heat shock factor binding protein 1	mml-miR-7163-5p	-0.48
SERPINI1	ENST00000446050.2	serpin peptidase inhibitor, clade I (neuroserpin), member 1	mml-miR-7163-5p	-0.47
CRYBG3	ENST00000389622.2	beta-gamma crystallin domain containing 3	mml-miR-7163-5p	-0.47
DENND5A	ENST00000530044.1	DENN/MADD domain containing 5A	mml-miR-7163-5p	-0.47
GTF3C6	ENST00000329970.7	general transcription factor IIIC, polypeptide 6, alpha 35kDa	mml-miR-7163-5p	-0.46
RAB5C	ENST00000346213.4	RAB5C, member RAS oncogene family	mml-miR-7163-5p	-0.46
SPATA16	ENST00000351008.3	spermatogenesis associated 16	mml-miR-7163-5p	-0.44
CXorf24	ENST00000357412.1	chromosome X open reading frame 24	mml-miR-7163-5p	-0.44
TMEM14A	ENST00000211314.4	transmembrane protein 14A	mml-miR-7163-5p	-0.43
SPATA6L	ENST00000381890.5	spermatogenesis associated 6-like	mml-miR-7163-5p	-0.43
COX7B	ENST00000481445.1	cytochrome c oxidase subunit VIIb	mml-miR-7163-5p	-0.42
ATP5L	ENST00000300688.3	ATP synthase, H+ transporting, mitochondrial Fo complex, subunit G	mml-miR-7163-5p	-0.42
HIST1H3G	ENST00000305910.3	histone cluster 1, H3g	mml-miR-7163-5p	-0.42
ZNF658	ENST00000602553.1	zinc finger protein 658	mml-miR-7163-5p	-0.41
NCAPG	ENST00000251496.2	non-SMC condensin I complex, subunit G	mml-miR-7163-5p	-0.41
SH3D19	ENST00000409598.4	SH3 domain containing 19	mml-miR-7163-5p	-0.41
SKA3	ENST00000314759.5	spindle and kinetochore associated complex subunit 3	mml-miR-7163-5p	-0.41
NAA50	ENST00000240922.3	N(alpha)-acetyltransferase 50, NatE catalytic subunit	mml-miR-7163-5p	-0.41
DHRS11	ENST00000251312.5	dehydrogenase/reductase (SDR family) member 11	mml-miR-7163-5p	-0.4
ZC3H14	ENST00000251038.5	zinc finger CCCH-type containing 14	mml-miR-7163-5p	-0.4
PATE1	ENST00000305738.5	prostate and testis expressed 1	mml-miR-7163-5p	-0.4
ZNF141	ENST00000240499.7	zinc finger protein 141	mml-miR-7163-5p	-0.4
GOSR2	ENST00000576910.2	golgi SNAP receptor complex member 2	mml-miR-7163-5p	-0.4
TMEM167A	ENST00000502346.1	transmembrane protein 167A	mml-miR-7163-5p	-0.4
MYCBP	ENST00000397572.2	MYC binding protein	mml-miR-7163-5p	-0.4
NUP62CL	ENST00000372461.3	nucleoporin 62kDa C-terminal like	mml-miR-7163-5p	-0.4
EPGN	ENST00000413830.1	epithelial mitogen	mml-miR-7163-5p	-0.39
NABP1	ENST00000410026.2	nucleic acid binding protein 1	mml-miR-7163-5p	-0.39
CALML4	ENST00000395465.3	calmodulin-like 4	mml-miR-7163-5p	-0.39
RP11-315D16.2	ENST00000562767.1	Uncharacterized protein	mml-miR-7163-5p	-0.39
SLC39A9	ENST00000031146.4	solute carrier family 39, member 9	mml-miR-7163-5p	-0.38
GLUD2	ENST00000328078.1	glutamate dehydrogenase 2	mml-miR-7163-5p	-0.38
RTN4IP1	ENST00000539449.1	reticulon 4 interacting protein 1	mml-miR-7163-5p	-0.38
AC090616.2	ENST00000398832.2	Uncharacterized protein	mml-miR-7163-5p	-0.38
RPS2	ENST00000529806.1	ribosomal protein S2	mml-miR-7163-5p	-0.37
TMEM178A	ENST00000281961.2	transmembrane protein 178A	mml-miR-7163-5p	-0.37
TERF2IP	ENST00000300086.4	telomeric repeat binding factor 2, interacting protein	mml-miR-7163-5p	-0.37
HIST1H2BJ	ENST00000541790.1	histone cluster 1, H2bj	mml-miR-7163-5p	-0.36
SKA2	ENST00000580541.1	spindle and kinetochore associated complex subunit 2	mml-miR-7163-5p	-0.36
RPP14	ENST00000445193.3	ribonuclease P/MRP 14kDa subunit	mml-miR-7163-5p	-0.36
CPNE8	ENST00000331366.5	copine VIII	mml-miR-7163-5p	-0.36
TRH	ENST00000302649.3	thyrotropin-releasing hormone	mml-miR-7163-5p	-0.35
ITM2A	ENST00000373298.2	integral membrane protein 2A	mml-miR-7163-5p	-0.35
PRDM11	ENST00000263765.4	PR domain containing 11	mml-miR-7163-5p	-0.35
RP11-351M8.1	ENST00000560560.1	Uncharacterized protein	mml-miR-7163-5p	-0.35
EDDM3B	ENST00000326783.3	epididymal protein 3B	mml-miR-7163-5p	-0.35
TMEM50A	ENST00000374358.4	transmembrane protein 50A	mml-miR-7163-5p	-0.35
DEK	ENST00000397239.3	DEK oncogene	mml-miR-7163-5p	-0.35
C7orf73	ENST00000507606.1	chromosome 7 open reading frame 73	mml-miR-7163-5p	-0.35
TPD52	ENST00000379096.5	tumor protein D52	mml-miR-7163-5p	-0.34
CTC-534A2.2	ENST00000510585.2	CDNA FLJ26957 fis, clone SLV00486; Uncharacterized protein	mml-miR-7163-5p	-0.34
SSTR3	ENST00000328544.3	somatostatin receptor 3	mml-miR-7163-5p	-0.34
IL8	ENST00000307407.3	interleukin 8	mml-miR-7163-5p	-0.34
C17orf99	ENST00000340363.5	chromosome 17 open reading frame 99	mml-miR-7163-5p	-0.34
AGK	ENST00000355413.4	acylglycerol kinase	mml-miR-7163-5p	-0.34
OSER1	ENST00000372970.2	oxidative stress responsive serine-rich 1	mml-miR-7163-5p	-0.34
BAG2	ENST00000370693.5	BCL2-associated athanogene 2	mml-miR-7163-5p	-0.34
RWDD2B	ENST00000493196.1	RWD domain containing 2B	mml-miR-7163-5p	-0.34
DNAJC9	ENST00000372950.4	DnaJ (Hsp40) homolog, subfamily C, member 9	mml-miR-7163-5p	-0.34
GMFB	ENST00000554908.1	glia maturation factor, beta	mml-miR-7163-5p	-0.34
FAM76B	ENST00000358780.5	family with sequence similarity 76, member B	mml-miR-7163-5p	-0.34
ARL14EPL	ENST00000601302.2	ADP-ribosylation factor-like 14 effector protein-like	mml-miR-7163-5p	-0.34
ZNF730	ENST00000593635.1	zinc finger protein 730	mml-miR-7163-5p	-0.34
RDH11	ENST00000381346.4	retinol dehydrogenase 11 (all-trans/9-cis/11-cis)	mml-miR-7163-5p	-0.33
COX7B2	ENST00000396533.1	cytochrome c oxidase subunit VIIb2	mml-miR-7163-5p	-0.33
ARHGAP40	ENST00000373345.4	Rho GTPase activating protein 40	mml-miR-7163-5p	-0.33
ALDH1A1	ENST00000297785.3	aldehyde dehydrogenase 1 family, member A1	mml-miR-7163-5p	-0.33
SEL1L3	ENST00000399878.3	sel-1 suppressor of lin-12-like 3 (C. elegans)	mml-miR-7163-5p	-0.33
FGF19	ENST00000294312.3	fibroblast growth factor 19	mml-miR-7163-5p	-0.33
TTC9B	ENST00000311308.6	tetratricopeptide repeat domain 9B	mml-miR-7163-5p	-0.32
SLC51A	ENST00000296327.5	solute carrier family 51, alpha subunit	mml-miR-7163-5p	-0.32
COL3A1	ENST00000304636.3	collagen, type III, alpha 1	mml-miR-7163-5p	-0.32
HMGB1	ENST00000399489.1	high mobility group box 1	mml-miR-7163-5p	-0.32
FOXE1	ENST00000375123.3	forkhead box E1 (thyroid transcription factor 2)	mml-miR-7163-5p	-0.32
FZD8	ENST00000374694.1	frizzled family receptor 8	mml-miR-7163-5p	-0.32
FAM46C	ENST00000369448.3	family with sequence similarity 46, member C	mml-miR-7163-5p	-0.32
RARS2	ENST00000369536.5	arginyl-tRNA synthetase 2, mitochondrial	mml-miR-7163-5p	-0.32
NME1-NME2	ENST00000512737.1	NME1-NME2 readthrough	mml-miR-7163-5p	-0.32
CD68	ENST00000250092.6	CD68 molecule	mml-miR-7163-5p	-0.32
LILRA2	ENST00000251377.3	leukocyte immunoglobulin-like receptor, subfamily A (with TM domain), member 2	mml-miR-7163-5p	-0.32
POLR2H	ENST00000456318.1	polymerase (RNA) II (DNA directed) polypeptide H	mml-miR-7163-5p	-0.32
PITHD1	ENST00000246151.4	PITH (C-terminal proteasome-interacting domain of thioredoxin-like) domain containing 1	mml-miR-7163-5p	-0.31
EXD2	ENST00000409018.3	exonuclease 3'-5' domain containing 2	mml-miR-7163-5p	-0.31
CNGA1	ENST00000402813.3	cyclic nucleotide gated channel alpha 1	mml-miR-7163-5p	-0.31
TBRG1	ENST00000441174.3	transforming growth factor beta regulator 1	mml-miR-7163-5p	-0.31
RP11-321M21.3	ENST00000578340.1	HCG1996301; Uncharacterized protein	mml-miR-7163-5p	-0.31
DCAF10	ENST00000242323.7	DDB1 and CUL4 associated factor 10	mml-miR-7163-5p	-0.31
KIAA0408	ENST00000483725.3	KIAA0408	mml-miR-7163-5p	-0.31
TPK1	ENST00000549981.1	thiamin pyrophosphokinase 1	mml-miR-7163-5p	-0.31
RAB6B	ENST00000285208.4	RAB6B, member RAS oncogene family	mml-miR-7163-5p	-0.31
ANGEL2	ENST00000535388.1	angel homolog 2 (Drosophila)	mml-miR-7163-5p	-0.3
EPDR1	ENST00000423717.1	ependymin related 1	mml-miR-7163-5p	-0.3
PSMA4	ENST00000558094.1	proteasome (prosome, macropain) subunit, alpha type, 4	mml-miR-7163-5p	-0.3
CBX4	ENST00000269397.4	chromobox homolog 4	mml-miR-7163-5p	-0.29
TXNRD3	ENST00000518740.1	thioredoxin reductase 3	mml-miR-7163-5p	-0.29
XK	ENST00000378616.3	X-linked Kx blood group (McLeod syndrome)	mml-miR-7163-5p	-0.29
ZNF286B	ENST00000285274.5	zinc finger protein 286B	mml-miR-7163-5p	-0.29
LECT1	ENST00000448904.2	leukocyte cell derived chemotaxin 1	mml-miR-7163-5p	-0.29
GKN1	ENST00000377938.2	gastrokine 1	mml-miR-7163-5p	-0.29
SRP72	ENST00000342756.5	signal recognition particle 72kDa	mml-miR-7163-5p	-0.29
ARHGAP11A	ENST00000361627.3	Rho GTPase activating protein 11A	mml-miR-7163-5p	-0.29
TMEM242	ENST00000400788.4	transmembrane protein 242	mml-miR-7163-5p	-0.29
ZNF189	ENST00000374861.3	zinc finger protein 189	mml-miR-7163-5p	-0.29
VKORC1L1	ENST00000360768.3	vitamin K epoxide reductase complex, subunit 1-like 1	mml-miR-7163-5p	-0.29
ID4	ENST00000378700.3	inhibitor of DNA binding 4, dominant negative helix-loop-helix protein	mml-miR-7163-5p	-0.29
COMMD5	ENST00000402718.3	COMM domain containing 5	mml-miR-7163-5p	-0.29
PTGFR	ENST00000370756.3	prostaglandin F receptor (FP)	mml-miR-7163-5p	-0.28
CD207	ENST00000410009.3	CD207 molecule, langerin	mml-miR-7163-5p	-0.28
OVCH1-AS1	ENST00000551108.1	OVCH1 antisense RNA 1	mml-miR-7163-5p	-0.28
RP11-162A12.2	ENST00000585258.1	Uncharacterized protein	mml-miR-7163-5p	-0.28
AQP12B	ENST00000407834.3	aquaporin 12B	mml-miR-7163-5p	-0.28
HPS4	ENST00000398145.2	Hermansky-Pudlak syndrome 4	mml-miR-7163-5p	-0.28
TRIAP1	ENST00000546954.1	TP53 regulated inhibitor of apoptosis 1	mml-miR-7163-5p	-0.28
HECA	ENST00000367658.2	headcase homolog (Drosophila)	mml-miR-7163-5p	-0.28
TARDBP	ENST00000240185.3	TAR DNA binding protein	mml-miR-7163-5p	-0.28
KRTAP4-5	ENST00000343246.4	keratin associated protein 4-5	mml-miR-7163-5p	-0.28
TTC9	ENST00000256367.2	tetratricopeptide repeat domain 9	mml-miR-7163-5p	-0.28
RAP2C	ENST00000342983.2	RAP2C, member of RAS oncogene family	mml-miR-7163-5p	-0.28
ARL5A	ENST00000295087.8	ADP-ribosylation factor-like 5A	mml-miR-7163-5p	-0.28
SMIM1	ENST00000444870.2	small integral membrane protein 1	mml-miR-7163-5p	-0.28
NME2	ENST00000376392.6	NME/NM23 nucleoside diphosphate kinase 2	mml-miR-7163-5p	-0.28
C15orf61	ENST00000342683.4	chromosome 15 open reading frame 61	mml-miR-7163-5p	-0.28
TNFAIP8L3	ENST00000327536.5	tumor necrosis factor, alpha-induced protein 8-like 3	mml-miR-7163-5p	-0.27
PRR9	ENST00000368744.3	proline rich 9	mml-miR-7163-5p	-0.27
PDGFA	ENST00000354513.5	platelet-derived growth factor alpha polypeptide	mml-miR-7163-5p	-0.27
C17orf104	ENST00000409122.2	chromosome 17 open reading frame 104	mml-miR-7163-5p	-0.27
SMIM21	ENST00000579022.1	small integral membrane protein 21	mml-miR-7163-5p	-0.27
TCEAL1	ENST00000372625.3	transcription elongation factor A (SII)-like 1	mml-miR-7163-5p	-0.27
PPP1R8	ENST00000311772.5	protein phosphatase 1, regulatory subunit 8	mml-miR-7163-5p	-0.27
RARS	ENST00000231572.3	arginyl-tRNA synthetase	mml-miR-7163-5p	-0.27
NIPSNAP3A	ENST00000374767.4	nipsnap homolog 3A (C. elegans)	mml-miR-7163-5p	-0.27
SCCPDH	ENST00000366510.3	saccharopine dehydrogenase (putative)	mml-miR-7163-5p	-0.27
CUL2	ENST00000374746.1	cullin 2	mml-miR-7163-5p	-0.27
SERPINB5	ENST00000382771.4	serpin peptidase inhibitor, clade B (ovalbumin), member 5	mml-miR-7163-5p	-0.27
SH3BGRL2	ENST00000369838.4	SH3 domain binding glutamic acid-rich protein like 2	mml-miR-7163-5p	-0.27
NUDCD2	ENST00000302764.4	NudC domain containing 2	mml-miR-7163-5p	-0.27
CTD-2054N24.2	ENST00000559714.1	Uncharacterized protein	mml-miR-7163-5p	-0.27
RBM12	ENST00000374114.3	RNA binding motif protein 12	mml-miR-7163-5p	-0.27
NUP35	ENST00000295119.4	nucleoporin 35kDa	mml-miR-7163-5p	-0.27
VSTM2A	ENST00000407838.3	V-set and transmembrane domain containing 2A	mml-miR-7163-5p	-0.26
EIF3J	ENST00000261868.5	eukaryotic translation initiation factor 3, subunit J	mml-miR-7163-5p	-0.26
FAM221A	ENST00000344962.4	family with sequence similarity 221, member A	mml-miR-7163-5p	-0.26
FNTB	ENST00000246166.2	farnesyltransferase, CAAX box, beta	mml-miR-7163-5p	-0.26
NDP	ENST00000378062.5	Norrie disease (pseudoglioma)	mml-miR-7163-5p	-0.26
NUS1	ENST00000368494.3	nuclear undecaprenyl pyrophosphate synthase 1 homolog (S. cerevisiae)	mml-miR-7163-5p	-0.26
GATA6	ENST00000269216.3	GATA binding protein 6	mml-miR-7163-5p	-0.26
MRPL3	ENST00000264995.3	mitochondrial ribosomal protein L3	mml-miR-7163-5p	-0.26
RAB2A	ENST00000262646.7	RAB2A, member RAS oncogene family	mml-miR-7163-5p	-0.26
NKX3-2	ENST00000382438.5	NK3 homeobox 2	mml-miR-7163-5p	-0.26
PGAM5	ENST00000498926.2	phosphoglycerate mutase family member 5	mml-miR-7163-5p	-0.26
SERINC1	ENST00000339697.4	serine incorporator 1	mml-miR-7163-5p	-0.26
PKIA	ENST00000396418.2	protein kinase (cAMP-dependent, catalytic) inhibitor alpha	mml-miR-7163-5p	-0.26
CRIPT	ENST00000238892.3	cysteine-rich PDZ-binding protein	mml-miR-7163-5p	-0.26
TMPRSS12	ENST00000551456.1	transmembrane (C-terminal) protease, serine 12	mml-miR-7163-5p	-0.25
SRR	ENST00000344595.5	serine racemase	mml-miR-7163-5p	-0.25
LBH	ENST00000406087.1	limb bud and heart development	mml-miR-7163-5p	-0.25
STT3B	ENST00000295770.2	STT3B, subunit of the oligosaccharyltransferase complex (catalytic)	mml-miR-7163-5p	-0.25
CHIC2	ENST00000263921.3	cysteine-rich hydrophobic domain 2	mml-miR-7163-5p	-0.25
CHURC1-FNTB	ENST00000549987.1	CHURC1-FNTB readthrough	mml-miR-7163-5p	-0.25
SYNCRIP	ENST00000355238.6	synaptotagmin binding, cytoplasmic RNA interacting protein	mml-miR-7163-5p	-0.25
ONECUT1	ENST00000560699.2	one cut homeobox 1	mml-miR-7163-5p	-0.25
MR1	ENST00000367580.5	major histocompatibility complex, class I-related	mml-miR-7163-5p	-0.25
AC139100.2	ENST00000588226.1	Uncharacterized protein	mml-miR-7163-5p	-0.25
TYW5	ENST00000354611.4	tRNA-yW synthesizing protein 5	mml-miR-7163-5p	-0.25
TCTEX1D1	ENST00000282670.2	Tctex1 domain containing 1	mml-miR-7163-5p	-0.25
CHRNG	ENST00000389494.3	cholinergic receptor, nicotinic, gamma (muscle)	mml-miR-7163-5p	-0.24
TNFSF11	ENST00000405262.2	tumor necrosis factor (ligand) superfamily, member 11	mml-miR-7163-5p	-0.24
KHDRBS2	ENST00000281156.4	KH domain containing, RNA binding, signal transduction associated 2	mml-miR-7163-5p	-0.24
CFTR	ENST00000454343.1	cystic fibrosis transmembrane conductance regulator (ATP-binding cassette sub-family C, member 7)	mml-miR-7163-5p	-0.24
AQP12A	ENST00000337801.4	aquaporin 12A	mml-miR-7163-5p	-0.24
FAM229B	ENST00000368656.2	family with sequence similarity 229, member B	mml-miR-7163-5p	-0.24
SAA4	ENST00000278222.4	serum amyloid A4, constitutive	mml-miR-7163-5p	-0.24
TGDS	ENST00000261296.5	TDP-glucose 4,6-dehydratase	mml-miR-7163-5p	-0.24
S100A7A	ENST00000368729.4	S100 calcium binding protein A7A	mml-miR-7163-5p	-0.24
TAGLN2	ENST00000368096.1	transgelin 2	mml-miR-7163-5p	-0.24
VWC2L	ENST00000427124.1	von Willebrand factor C domain containing protein 2-like	mml-miR-7163-5p	-0.24
ATP5L2	ENST00000505920.1	ATP synthase, H+ transporting, mitochondrial Fo complex, subunit G2	mml-miR-7163-5p	-0.24
PANK4	ENST00000378466.3	pantothenate kinase 4	mml-miR-7163-5p	-0.24
GRAPL	ENST00000344415.4	GRB2-related adaptor protein-like	mml-miR-7163-5p	-0.24
DCUN1D2	ENST00000332592.3	DCN1, defective in cullin neddylation 1, domain containing 2	mml-miR-7163-5p	-0.24
CIRBP	ENST00000444172.2	cold inducible RNA binding protein	mml-miR-7163-5p	-0.24
ZNF286A	ENST00000395894.2	Zinc finger protein 286A	mml-miR-7163-5p	-0.24
COQ3	ENST00000254759.3	coenzyme Q3 methyltransferase	mml-miR-7163-5p	-0.24
SENP6	ENST00000541192.1	SUMO1/sentrin specific peptidase 6	mml-miR-7163-5p	-0.24
CDC42SE2	ENST00000505065.1	CDC42 small effector 2	mml-miR-7163-5p	-0.24
DAB2	ENST00000339788.6	Dab, mitogen-responsive phosphoprotein, homolog 2 (Drosophila)	mml-miR-7163-5p	-0.24
YIPF5	ENST00000274496.5	Yip1 domain family, member 5	mml-miR-7163-5p	-0.24
SOD1	ENST00000270142.6	superoxide dismutase 1, soluble	mml-miR-7163-5p	-0.24
SERP1	ENST00000239944.2	stress-associated endoplasmic reticulum protein 1	mml-miR-7163-5p	-0.24
NEMF	ENST00000298310.5	nuclear export mediator factor	mml-miR-7163-5p	-0.24
SOX6	ENST00000316399.6	SRY (sex determining region Y)-box 6	mml-miR-7163-5p	-0.24
MED21	ENST00000282892.3	mediator complex subunit 21	mml-miR-7163-5p	-0.24
C15orf41	ENST00000567389.1	chromosome 15 open reading frame 41	mml-miR-7163-5p	-0.24
ALAS1	ENST00000394965.2	aminolevulinate, delta-, synthase 1	mml-miR-7163-5p	-0.24
SPA17	ENST00000532692.1	sperm autoantigenic protein 17	mml-miR-7163-5p	-0.24
ACSS3	ENST00000548058.1	acyl-CoA synthetase short-chain family member 3	mml-miR-7163-5p	-0.24
COX5B	ENST00000258424.2	cytochrome c oxidase subunit Vb	mml-miR-7163-5p	-0.24
MBIP	ENST00000359527.7	MAP3K12 binding inhibitory protein 1	mml-miR-7163-5p	-0.23
BRINP2	ENST00000361539.4	bone morphogenetic protein/retinoic acid inducible neural-specific 2	mml-miR-7163-5p	-0.23
CST11	ENST00000377009.3	cystatin 11	mml-miR-7163-5p	-0.23
CAPS2	ENST00000409799.1	calcyphosine 2	mml-miR-7163-5p	-0.23
PMCH	ENST00000329406.4	pro-melanin-concentrating hormone	mml-miR-7163-5p	-0.23
B3GAT2	ENST00000230053.6	beta-1,3-glucuronyltransferase 2 (glucuronosyltransferase S)	mml-miR-7163-5p	-0.23
POU5F1B	ENST00000465342.2	POU class 5 homeobox 1B	mml-miR-7163-5p	-0.23
LRRC69	ENST00000343709.3	leucine rich repeat containing 69	mml-miR-7163-5p	-0.23
CEACAM6	ENST00000199764.6	carcinoembryonic antigen-related cell adhesion molecule 6 (non-specific cross reacting antigen)	mml-miR-7163-5p	-0.23
TRIM22	ENST00000379965.3	tripartite motif containing 22	mml-miR-7163-5p	-0.23
GAPDH	ENST00000229239.5	glyceraldehyde-3-phosphate dehydrogenase	mml-miR-7163-5p	-0.23
AC027763.2	ENST00000399540.2	Uncharacterized protein	mml-miR-7163-5p	-0.23
SYNDIG1	ENST00000376862.3	synapse differentiation inducing 1	mml-miR-7163-5p	-0.23
NXPH1	ENST00000405863.1	neurexophilin 1	mml-miR-7163-5p	-0.23
ANKHD1	ENST00000360839.2	ankyrin repeat and KH domain containing 1	mml-miR-7163-5p	-0.23
CRLS1	ENST00000378863.4	cardiolipin synthase 1	mml-miR-7163-5p	-0.23
TXNDC12	ENST00000371626.4	thioredoxin domain containing 12 (endoplasmic reticulum)	mml-miR-7163-5p	-0.23
MCIDAS	ENST00000513312.1	multiciliate differentiation and DNA synthesis associated cell cycle protein	mml-miR-7163-5p	-0.23
ATP12A	ENST00000218548.6	ATPase, H+/K+ transporting, nongastric, alpha polypeptide	mml-miR-7163-5p	-0.23
AP1S2	ENST00000329235.2	adaptor-related protein complex 1, sigma 2 subunit	mml-miR-7163-5p	-0.23
CAPN2	ENST00000295006.5	calpain 2, (m/II) large subunit	mml-miR-7163-5p	-0.23
CCBE1	ENST00000439986.4	collagen and calcium binding EGF domains 1	mml-miR-7163-5p	-0.23
TOPORS	ENST00000360538.2	topoisomerase I binding, arginine/serine-rich, E3 ubiquitin protein ligase	mml-miR-7163-5p	-0.23
TXNDC5	ENST00000539054.1	thioredoxin domain containing 5 (endoplasmic reticulum)	mml-miR-7163-5p	-0.23
CMTM6	ENST00000205636.3	CKLF-like MARVEL transmembrane domain containing 6	mml-miR-7163-5p	-0.23
HEY2	ENST00000368365.1	hairy/enhancer-of-split related with YRPW motif 2	mml-miR-7163-5p	-0.23
FGF5	ENST00000456523.3	fibroblast growth factor 5	mml-miR-7163-5p	-0.23
HSD17B12	ENST00000278353.4	hydroxysteroid (17-beta) dehydrogenase 12	mml-miR-7163-5p	-0.23
YAP1	ENST00000282441.5	Yes-associated protein 1	mml-miR-7163-5p	-0.23
SZRD1	ENST00000401089.3	SUZ RNA binding domain containing 1	mml-miR-7163-5p	-0.23
PCED1A	ENST00000360652.2	PC-esterase domain containing 1A	mml-miR-7163-5p	-0.23
PIK3R1	ENST00000521381.1	phosphoinositide-3-kinase, regulatory subunit 1 (alpha)	mml-miR-7163-5p	-0.22
AC135983.2	ENST00000593303.1	Protein LOC100996413	mml-miR-7163-5p	-0.22
UGP2	ENST00000394417.2	UDP-glucose pyrophosphorylase 2	mml-miR-7163-5p	-0.22
BEST4	ENST00000372207.3	bestrophin 4	mml-miR-7163-5p	-0.22
LCLAT1	ENST00000309052.4	lysocardiolipin acyltransferase 1	mml-miR-7163-5p	-0.22
STON1	ENST00000309835.3	stonin 1	mml-miR-7163-5p	-0.22
CD2AP	ENST00000359314.5	CD2-associated protein	mml-miR-7163-5p	-0.22
FAM196A	ENST00000522781.1	family with sequence similarity 196, member A	mml-miR-7163-5p	-0.22
FBXO36	ENST00000373652.3	F-box protein 36	mml-miR-7163-5p	-0.22
EDAR	ENST00000409271.1	ectodysplasin A receptor	mml-miR-7163-5p	-0.22
ATPIF1	ENST00000465645.1	ATPase inhibitory factor 1	mml-miR-7163-5p	-0.22
CENPL	ENST00000356198.2	centromere protein L	mml-miR-7163-5p	-0.22
PPP2CA	ENST00000481195.1	protein phosphatase 2, catalytic subunit, alpha isozyme	mml-miR-7163-5p	-0.22
UCP2	ENST00000536983.1	uncoupling protein 2 (mitochondrial, proton carrier)	mml-miR-7163-5p	-0.22
SUMO1	ENST00000392246.2	small ubiquitin-like modifier 1	mml-miR-7163-5p	-0.22
COX20	ENST00000411948.2	COX20 cytochrome C oxidase assembly factor	mml-miR-7163-5p	-0.22
ANP32A	ENST00000465139.2	acidic (leucine-rich) nuclear phosphoprotein 32 family, member A	mml-miR-7163-5p	-0.22
ADAMTS12	ENST00000515401.1	ADAM metallopeptidase with thrombospondin type 1 motif, 12	mml-miR-7163-5p	-0.22
MCM6	ENST00000264156.2	minichromosome maintenance complex component 6	mml-miR-7163-5p	-0.22
SOX4	ENST00000244745.1	SRY (sex determining region Y)-box 4	mml-miR-7163-5p	-0.22
PORCN	ENST00000355961.4	porcupine homolog (Drosophila)	mml-miR-7163-5p	-0.21
ZNF674	ENST00000523374.1	zinc finger protein 674	mml-miR-7163-5p	-0.21
MST1	ENST00000449682.2	macrophage stimulating 1 (hepatocyte growth factor-like)	mml-miR-7163-5p	-0.21
WFDC9	ENST00000326000.1	WAP four-disulfide core domain 9	mml-miR-7163-5p	-0.21
SYT17	ENST00000355377.2	synaptotagmin XVII	mml-miR-7163-5p	-0.21
CYP2C18	ENST00000285979.6	cytochrome P450, family 2, subfamily C, polypeptide 18	mml-miR-7163-5p	-0.21
SF3B2	ENST00000528302.1	splicing factor 3b, subunit 2, 145kDa	mml-miR-7163-5p	-0.21
CYP3A5	ENST00000339843.2	cytochrome P450, family 3, subfamily A, polypeptide 5	mml-miR-7163-5p	-0.21
SLC38A4	ENST00000447411.1	solute carrier family 38, member 4	mml-miR-7163-5p	-0.21
SAMSN1	ENST00000400564.1	SAM domain, SH3 domain and nuclear localization signals 1	mml-miR-7163-5p	-0.21
MRFAP1L1	ENST00000320848.6	Morf4 family associated protein 1-like 1	mml-miR-7163-5p	-0.21
SNRPC	ENST00000244520.5	small nuclear ribonucleoprotein polypeptide C	mml-miR-7163-5p	-0.21
CXCL17	ENST00000601181.1	chemokine (C-X-C motif) ligand 17	mml-miR-7163-5p	-0.21
ICT1	ENST00000301585.5	immature colon carcinoma transcript 1	mml-miR-7163-5p	-0.21
EIF4A1	ENST00000582746.1	eukaryotic translation initiation factor 4A1	mml-miR-7163-5p	-0.21
UGT2B28	ENST00000511240.1	UDP glucuronosyltransferase 2 family, polypeptide B28	mml-miR-7163-5p	-0.21
TFF2	ENST00000291526.4	trefoil factor 2	mml-miR-7163-5p	-0.21
GUCY1B3	ENST00000264424.8	guanylate cyclase 1, soluble, beta 3	mml-miR-7163-5p	-0.21
AIMP2	ENST00000223029.3	aminoacyl tRNA synthetase complex-interacting multifunctional protein 2	mml-miR-7163-5p	-0.21
UGT2B4	ENST00000305107.6	UDP glucuronosyltransferase 2 family, polypeptide B4	mml-miR-7163-5p	-0.21
ZDHHC6	ENST00000369405.3	zinc finger, DHHC-type containing 6	mml-miR-7163-5p	-0.21
NEK10	ENST00000295720.6	NIMA-related kinase 10	mml-miR-7163-5p	-0.21
SKAP1	ENST00000336915.6	src kinase associated phosphoprotein 1	mml-miR-7163-5p	-0.21
NUP93	ENST00000542526.1	nucleoporin 93kDa	mml-miR-7163-5p	-0.21
TM2D1	ENST00000606498.1	TM2 domain containing 1	mml-miR-7163-5p	-0.21
CAV2	ENST00000222693.4	caveolin 2	mml-miR-7163-5p	-0.21
VAMP3	ENST00000054666.6	vesicle-associated membrane protein 3	mml-miR-7163-5p	-0.21
ZMAT3	ENST00000311417.2	zinc finger, matrin-type 3	mml-miR-7163-5p	-0.21
CISD2	ENST00000273986.4	CDGSH iron sulfur domain 2	mml-miR-7163-5p	-0.21
NMRK1	ENST00000376811.1	nicotinamide riboside kinase 1	mml-miR-7163-5p	-0.21
DNAJB1	ENST00000254322.2	DnaJ (Hsp40) homolog, subfamily B, member 1	mml-miR-7163-5p	-0.21
EML1	ENST00000262233.6	echinoderm microtubule associated protein like 1	mml-miR-7163-5p	-0.21
HIST1H2BO	ENST00000303806.4	histone cluster 1, H2bo	mml-miR-7163-5p	-0.21
PELO	ENST00000274311.2	pelota homolog (Drosophila)	mml-miR-7163-5p	-0.21
MRPS5	ENST00000272418.2	mitochondrial ribosomal protein S5	mml-miR-7163-5p	-0.21
PNPT1	ENST00000447944.2	polyribonucleotide nucleotidyltransferase 1	mml-miR-7163-5p	-0.21
ZC3H15	ENST00000337859.6	zinc finger CCCH-type containing 15	mml-miR-7163-5p	-0.21
TRMT6	ENST00000203001.2	tRNA methyltransferase 6 homolog (S. cerevisiae)	mml-miR-7163-5p	-0.21
S100A2	ENST00000368707.4	S100 calcium binding protein A2	mml-miR-7163-5p	-0.21
YPEL5	ENST00000379520.3	yippee-like 5 (Drosophila)	mml-miR-7163-5p	-0.2
PPP1R32	ENST00000338608.2	protein phosphatase 1, regulatory subunit 32	mml-miR-7163-5p	-0.2
EPS8L3	ENST00000361852.4	EPS8-like 3	mml-miR-7163-5p	-0.2
CCDC34	ENST00000328697.6	coiled-coil domain containing 34	mml-miR-7163-5p	-0.2
CLVS1	ENST00000518592.1	clavesin 1	mml-miR-7163-5p	-0.2
ACTN1	ENST00000193403.6	actinin, alpha 1	mml-miR-7163-5p	-0.2
CHST15	ENST00000346248.5	carbohydrate (N-acetylgalactosamine 4-sulfate 6-O) sulfotransferase 15	mml-miR-7163-5p	-0.2
CCR9	ENST00000357632.2	chemokine (C-C motif) receptor 9	mml-miR-7163-5p	-0.2
COQ5	ENST00000288532.6	coenzyme Q5 homolog, methyltransferase (S. cerevisiae)	mml-miR-7163-5p	-0.2
HIST1H2BF	ENST00000359985.1	histone cluster 1, H2bf	mml-miR-7163-5p	-0.2
MAP2K1	ENST00000307102.5	mitogen-activated protein kinase kinase 1	mml-miR-7163-5p	-0.2
CSN1S1	ENST00000246891.4	casein alpha s1	mml-miR-7163-5p	-0.2
PRKRIP1	ENST00000496391.1	PRKR interacting protein 1 (IL11 inducible)	mml-miR-7163-5p	-0.2
GATS	ENST00000436886.2	GATS, stromal antigen 3 opposite strand	mml-miR-7163-5p	-0.2
NECAB2	ENST00000305202.4	N-terminal EF-hand calcium binding protein 2	mml-miR-7163-5p	-0.2
ANKRD13C	ENST00000370944.4	ankyrin repeat domain 13C	mml-miR-7163-5p	-0.2
ACSF2	ENST00000427954.2	acyl-CoA synthetase family member 2	mml-miR-7163-5p	-0.2
KLF12	ENST00000377669.2	Kruppel-like factor 12	mml-miR-7163-5p	-0.2
CYP7B1	ENST00000310193.3	cytochrome P450, family 7, subfamily B, polypeptide 1	mml-miR-7163-5p	-0.2
POLK	ENST00000241436.4	polymerase (DNA directed) kappa	mml-miR-7163-5p	-0.2
WASL	ENST00000223023.4	Wiskott-Aldrich syndrome-like	mml-miR-7163-5p	-0.2
SRSF11	ENST00000370950.3	serine/arginine-rich splicing factor 11	mml-miR-7163-5p	-0.2
ZNF548	ENST00000366197.5	zinc finger protein 548	mml-miR-7163-5p	-0.2
SMIM13	ENST00000416247.2	small integral membrane protein 13	mml-miR-7163-5p	-0.2
ERMP1	ENST00000381506.3	endoplasmic reticulum metallopeptidase 1	mml-miR-7163-5p	-0.2
CHTOP	ENST00000368694.3	chromatin target of PRMT1	mml-miR-7163-5p	-0.2
TIPIN	ENST00000261881.4	TIMELESS interacting protein	mml-miR-7163-5p	-0.2
C4orf29	ENST00000388795.5	chromosome 4 open reading frame 29	mml-miR-7163-5p	-0.2
ZNF706	ENST00000311212.4	zinc finger protein 706	mml-miR-7163-5p	-0.2
AMD1	ENST00000368885.3	adenosylmethionine decarboxylase 1	mml-miR-7163-5p	-0.2
SAP18	ENST00000382533.4	Sin3A-associated protein, 18kDa	mml-miR-7163-5p	-0.2
FUNDC2	ENST00000369498.3	FUN14 domain containing 2	mml-miR-7163-5p	-0.2
MRPL17	ENST00000288937.6	mitochondrial ribosomal protein L17	mml-miR-7163-5p	-0.2
CASP12	ENST00000422698.2	caspase 12 (gene/pseudogene)	mml-miR-7163-5p	-0.19
AHSG	ENST00000411641.2	alpha-2-HS-glycoprotein	mml-miR-7163-5p	-0.19
IFNW1	ENST00000380229.2	interferon, omega 1	mml-miR-7163-5p	-0.19
GCH1	ENST00000491895.2	GTP cyclohydrolase 1	mml-miR-7163-5p	-0.19
CTD-2203A3.1	ENST00000510583.1	Uncharacterized protein	mml-miR-7163-5p	-0.19
CEBPA	ENST00000498907.2	CCAAT/enhancer binding protein (C/EBP), alpha	mml-miR-7163-5p	-0.19
SLC25A25	ENST00000373069.5	solute carrier family 25 (mitochondrial carrier; phosphate carrier), member 25	mml-miR-7163-5p	-0.19
RELL2	ENST00000297164.3	RELT-like 2	mml-miR-7163-5p	-0.19
IFRG15	ENST00000553856.1	Homo sapiens torsin A interacting protein 2 (TOR1AIP2), transcript variant 1, mRNA.	mml-miR-7163-5p	-0.19
RRM2B	ENST00000251810.3	ribonucleotide reductase M2 B (TP53 inducible)	mml-miR-7163-5p	-0.19
PRKCQ	ENST00000263125.5	protein kinase C, theta	mml-miR-7163-5p	-0.19
PARK2	ENST00000366898.1	parkin RBR E3 ubiquitin protein ligase	mml-miR-7163-5p	-0.19
AC074091.13	ENST00000379677.2	Uncharacterized protein	mml-miR-7163-5p	-0.19
GRHPR	ENST00000318158.6	glyoxylate reductase/hydroxypyruvate reductase	mml-miR-7163-5p	-0.19
RP13-512J5.1	ENST00000438485.1	Uncharacterized protein	mml-miR-7163-5p	-0.19
BTN1A1	ENST00000244513.6	butyrophilin, subfamily 1, member A1	mml-miR-7163-5p	-0.19
ZNF24	ENST00000589881.1	zinc finger protein 24	mml-miR-7163-5p	-0.19
ASGR1	ENST00000572879.1	asialoglycoprotein receptor 1	mml-miR-7163-5p	-0.19
TRIM67	ENST00000444294.3	tripartite motif containing 67	mml-miR-7163-5p	-0.19
DPH6	ENST00000256538.4	diphthamine biosynthesis 6	mml-miR-7163-5p	-0.19
TMA16	ENST00000358572.5	translation machinery associated 16 homolog (S. cerevisiae)	mml-miR-7163-5p	-0.19
ZNF33B	ENST00000359467.3	zinc finger protein 33B	mml-miR-7163-5p	-0.19
LRRC40	ENST00000370952.3	leucine rich repeat containing 40	mml-miR-7163-5p	-0.19
RNF24	ENST00000336095.6	ring finger protein 24	mml-miR-7163-5p	-0.19
LAP3	ENST00000226299.4	leucine aminopeptidase 3	mml-miR-7163-5p	-0.19
LSM4	ENST00000593829.1	LSM4 homolog, U6 small nuclear RNA associated (S. cerevisiae)	mml-miR-7163-5p	-0.19
NEDD8	ENST00000250495.5	neural precursor cell expressed, developmentally down-regulated 8	mml-miR-7163-5p	-0.19
MYNN	ENST00000544106.1	myoneurin	mml-miR-7163-5p	-0.19
SLC10A4	ENST00000273861.4	solute carrier family 10, member 4	mml-miR-7163-5p	-0.19
STXBP6	ENST00000396700.1	syntaxin binding protein 6 (amisyn)	mml-miR-7163-5p	-0.19
GJA9	ENST00000454994.2	gap junction protein, alpha 9, 59kDa	mml-miR-7163-5p	-0.19
CYP4F12	ENST00000550308.1	cytochrome P450, family 4, subfamily F, polypeptide 12	mml-miR-7163-5p	-0.19
SVIP	ENST00000354193.4	small VCP/p97-interacting protein	mml-miR-7163-5p	-0.19
SGOL1	ENST00000442720.1	shugoshin-like 1 (S. pombe)	mml-miR-7163-5p	-0.19
UQCR10	ENST00000401406.3	ubiquinol-cytochrome c reductase, complex III subunit X	mml-miR-7163-5p	-0.19
PSMC4	ENST00000157812.2	proteasome (prosome, macropain) 26S subunit, ATPase, 4	mml-miR-7163-5p	-0.19
CLEC14A	ENST00000342213.2	C-type lectin domain family 14, member A	mml-miR-7163-5p	-0.19
EFHC2	ENST00000420999.1	EF-hand domain (C-terminal) containing 2	mml-miR-7163-5p	-0.19
SPIC	ENST00000551346.1	Spi-C transcription factor (Spi-1/PU.1 related)	mml-miR-7163-5p	-0.19
HMGB2	ENST00000296503.5	high mobility group box 2	mml-miR-7163-5p	-0.19
FAM129C	ENST00000335393.4	family with sequence similarity 129, member C	mml-miR-7163-5p	-0.18
NOV	ENST00000259526.3	nephroblastoma overexpressed	mml-miR-7163-5p	-0.18
ACOT4	ENST00000326303.4	acyl-CoA thioesterase 4	mml-miR-7163-5p	-0.18
GSDMC	ENST00000276708.4	gasdermin C	mml-miR-7163-5p	-0.18
FAU	ENST00000279259.3	Finkel-Biskis-Reilly murine sarcoma virus (FBR-MuSV) ubiquitously expressed	mml-miR-7163-5p	-0.18
CD48	ENST00000368046.3	CD48 molecule	mml-miR-7163-5p	-0.18
CCNJ	ENST00000265992.5	cyclin J	mml-miR-7163-5p	-0.18
FAM150A	ENST00000358543.4	family with sequence similarity 150, member A	mml-miR-7163-5p	-0.18
THEM6	ENST00000336138.3	thioesterase superfamily member 6	mml-miR-7163-5p	-0.18
ADAT3	ENST00000329478.2	adenosine deaminase, tRNA-specific 3	mml-miR-7163-5p	-0.18
CLEC6A	ENST00000382073.3	C-type lectin domain family 6, member A	mml-miR-7163-5p	-0.18
PCDHB4	ENST00000194152.1	protocadherin beta 4	mml-miR-7163-5p	-0.18
LRRC6	ENST00000519595.1	leucine rich repeat containing 6	mml-miR-7163-5p	-0.18
MAF	ENST00000393350.1	v-maf avian musculoaponeurotic fibrosarcoma oncogene homolog	mml-miR-7163-5p	-0.18
SPDYA	ENST00000379579.4	speedy/RINGO cell cycle regulator family member A	mml-miR-7163-5p	-0.18
LRP12	ENST00000424843.2	low density lipoprotein receptor-related protein 12	mml-miR-7163-5p	-0.18
KCNE1	ENST00000399289.3	potassium voltage-gated channel, Isk-related family, member 1	mml-miR-7163-5p	-0.18
ELOVL7	ENST00000508821.1	ELOVL fatty acid elongase 7	mml-miR-7163-5p	-0.18
SWI5	ENST00000608796.1	SWI5 recombination repair homolog (yeast)	mml-miR-7163-5p	-0.18
FNBP1L	ENST00000370253.2	formin binding protein 1-like	mml-miR-7163-5p	-0.18
ZKSCAN7	ENST00000341840.3	zinc finger with KRAB and SCAN domains 7	mml-miR-7163-5p	-0.18
CKAP2	ENST00000378037.5	cytoskeleton associated protein 2	mml-miR-7163-5p	-0.18
LACTB	ENST00000413507.2	lactamase, beta	mml-miR-7163-5p	-0.18
FOS	ENST00000303562.4	FBJ murine osteosarcoma viral oncogene homolog	mml-miR-7163-5p	-0.18
GABRA2	ENST00000507460.1	gamma-aminobutyric acid (GABA) A receptor, alpha 2	mml-miR-7163-5p	-0.18
COX17	ENST00000261070.2	COX17 cytochrome c oxidase copper chaperone	mml-miR-7163-5p	-0.18
YWHAZ	ENST00000395957.2	tyrosine 3-monooxygenase/tryptophan 5-monooxygenase activation protein, zeta polypeptide	mml-miR-7163-5p	-0.18
MRPL13	ENST00000306185.3	mitochondrial ribosomal protein L13	mml-miR-7163-5p	-0.18
DUSP2	ENST00000288943.4	dual specificity phosphatase 2	mml-miR-7163-5p	-0.18
INTS7	ENST00000366994.3	integrator complex subunit 7	mml-miR-7163-5p	-0.18
MZT1	ENST00000377818.3	mitotic spindle organizing protein 1	mml-miR-7163-5p	-0.18
DNAJC10	ENST00000264065.7	DnaJ (Hsp40) homolog, subfamily C, member 10	mml-miR-7163-5p	-0.18
IER3IP1	ENST00000256433.3	immediate early response 3 interacting protein 1	mml-miR-7163-5p	-0.18
UBALD2	ENST00000327490.6	UBA-like domain containing 2	mml-miR-7163-5p	-0.18
MS4A14	ENST00000531787.1	membrane-spanning 4-domains, subfamily A, member 14	mml-miR-7163-5p	-0.18
JUN	ENST00000371222.2	jun proto-oncogene	mml-miR-7163-5p	-0.18
VTI1A	ENST00000393077.2	vesicle transport through interaction with t-SNAREs 1A	mml-miR-7163-5p	-0.18
CLCC1	ENST00000356970.2	chloride channel CLIC-like 1	mml-miR-7163-5p	-0.18
CNOT7	ENST00000361272.4	CCR4-NOT transcription complex, subunit 7	mml-miR-7163-5p	-0.18
CCDC59	ENST00000256151.7	coiled-coil domain containing 59	mml-miR-7163-5p	-0.17
COL28A1	ENST00000399429.3	collagen, type XXVIII, alpha 1	mml-miR-7163-5p	-0.17
CAMK2N1	ENST00000375078.3	calcium/calmodulin-dependent protein kinase II inhibitor 1	mml-miR-7163-5p	-0.17
NPRL2	ENST00000232501.3	nitrogen permease regulator-like 2 (S. cerevisiae)	mml-miR-7163-5p	-0.17
HARBI1	ENST00000326737.3	harbinger transposase derived 1	mml-miR-7163-5p	-0.17
NPVF	ENST00000222674.2	neuropeptide VF precursor	mml-miR-7163-5p	-0.17
UFM1	ENST00000239878.4	ubiquitin-fold modifier 1	mml-miR-7163-5p	-0.17
CBLN1	ENST00000219197.6	cerebellin 1 precursor	mml-miR-7163-5p	-0.17
ELMOD1	ENST00000265840.7	ELMO/CED-12 domain containing 1	mml-miR-7163-5p	-0.17
ARL11	ENST00000282026.1	ADP-ribosylation factor-like 11	mml-miR-7163-5p	-0.17
VILL	ENST00000283713.6	villin-like	mml-miR-7163-5p	-0.17
UGT2B7	ENST00000508661.1	UDP glucuronosyltransferase 2 family, polypeptide B7	mml-miR-7163-5p	-0.17
TSC22D1	ENST00000458659.2	TSC22 domain family, member 1	mml-miR-7163-5p	-0.17
TRA2A	ENST00000297071.4	transformer 2 alpha homolog (Drosophila)	mml-miR-7163-5p	-0.17
DSP	ENST00000379802.3	desmoplakin	mml-miR-7163-5p	-0.17
ANKRD31	ENST00000506364.2	ankyrin repeat domain 31	mml-miR-7163-5p	-0.17
CDKL3	ENST00000521755.1	cyclin-dependent kinase-like 3	mml-miR-7163-5p	-0.17
TRAPPC8	ENST00000283351.4	trafficking protein particle complex 8	mml-miR-7163-5p	-0.17
ZNRF3	ENST00000544604.2	zinc and ring finger 3	mml-miR-7163-5p	-0.17
CAPN8	ENST00000366872.5	calpain 8	mml-miR-7163-5p	-0.17
FCER1A	ENST00000368115.1	Fc fragment of IgE, high affinity I, receptor for; alpha polypeptide	mml-miR-7163-5p	-0.17
SLC16A1	ENST00000369626.3	solute carrier family 16 (monocarboxylate transporter), member 1	mml-miR-7163-5p	-0.17
RMDN3	ENST00000260385.6	regulator of microtubule dynamics 3	mml-miR-7163-5p	-0.17
GCNT1	ENST00000376730.4	glucosaminyl (N-acetyl) transferase 1, core 2	mml-miR-7163-5p	-0.17
ADAM28	ENST00000265769.4	ADAM metallopeptidase domain 28	mml-miR-7163-5p	-0.17
EPS15	ENST00000371730.2	epidermal growth factor receptor pathway substrate 15	mml-miR-7163-5p	-0.17
PPP1CC	ENST00000335007.5	protein phosphatase 1, catalytic subunit, gamma isozyme	mml-miR-7163-5p	-0.17
HMMR	ENST00000393915.4	hyaluronan-mediated motility receptor (RHAMM)	mml-miR-7163-5p	-0.17
ATP7B	ENST00000242839.4	ATPase, Cu++ transporting, beta polypeptide	mml-miR-7163-5p	-0.17
RERG	ENST00000256953.2	RAS-like, estrogen-regulated, growth inhibitor	mml-miR-7163-5p	-0.17
HSP90B1	ENST00000299767.5	heat shock protein 90kDa beta (Grp94), member 1	mml-miR-7163-5p	-0.17
GNAQ	ENST00000286548.4	guanine nucleotide binding protein (G protein), q polypeptide	mml-miR-7163-5p	-0.17
DR1	ENST00000370272.4	down-regulator of transcription 1, TBP-binding (negative cofactor 2)	mml-miR-7163-5p	-0.17
RANBP3L	ENST00000296604.3	RAN binding protein 3-like	mml-miR-7163-5p	-0.17
REST	ENST00000309042.7	RE1-silencing transcription factor	mml-miR-7163-5p	-0.17
ZNF714	ENST00000596053.1	zinc finger protein 714	mml-miR-7163-5p	-0.17
CSE1L	ENST00000262982.2	CSE1 chromosome segregation 1-like (yeast)	mml-miR-7163-5p	-0.17
UBE2H	ENST00000355621.3	ubiquitin-conjugating enzyme E2H	mml-miR-7163-5p	-0.17
TPMT	ENST00000309983.4	thiopurine S-methyltransferase	mml-miR-7163-5p	-0.17
GPATCH2	ENST00000366935.3	G patch domain containing 2	mml-miR-7163-5p	-0.17
COL5A2	ENST00000374866.3	collagen, type V, alpha 2	mml-miR-7163-5p	-0.17
SUB1	ENST00000265073.4	SUB1 homolog (S. cerevisiae)	mml-miR-7163-5p	-0.17
SLC25A27	ENST00000371347.5	solute carrier family 25, member 27	mml-miR-7163-5p	-0.17
POLR3B	ENST00000228347.4	polymerase (RNA) III (DNA directed) polypeptide B	mml-miR-7163-5p	-0.17
ING1	ENST00000333219.7	inhibitor of growth family, member 1	mml-miR-7163-5p	-0.17
PPP1R11	ENST00000376773.1	protein phosphatase 1, regulatory (inhibitor) subunit 11	mml-miR-7163-5p	-0.17
ATP5G1	ENST00000355938.5	ATP synthase, H+ transporting, mitochondrial Fo complex, subunit C1 (subunit 9)	mml-miR-7163-5p	-0.17
C4orf46	ENST00000508457.1	chromosome 4 open reading frame 46	mml-miR-7163-5p	-0.17
FAM151B	ENST00000282226.4	family with sequence similarity 151, member B	mml-miR-7163-5p	-0.17
FAM188A	ENST00000378036.1	family with sequence similarity 188, member A	mml-miR-7163-5p	-0.17
SLC35A3	ENST00000465289.1	solute carrier family 35 (UDP-N-acetylglucosamine (UDP-GlcNAc) transporter), member A3	mml-miR-7163-5p	-0.17
UBE2B	ENST00000265339.2	ubiquitin-conjugating enzyme E2B	mml-miR-7163-5p	-0.17
MAPKAPK5	ENST00000550735.2	mitogen-activated protein kinase-activated protein kinase 5	mml-miR-7163-5p	-0.17
PPP2R2A	ENST00000380737.3	protein phosphatase 2, regulatory subunit B, alpha	mml-miR-7163-5p	-0.17
RBMS2	ENST00000262031.5	RNA binding motif, single stranded interacting protein 2	mml-miR-7163-5p	-0.17
FKBP7	ENST00000424785.2	FK506 binding protein 7	mml-miR-7163-5p	-0.17
RPS11	ENST00000599561.1	ribosomal protein S11	mml-miR-7163-5p	-0.17
TFIP11	ENST00000407690.1	tuftelin interacting protein 11	mml-miR-7163-5p	-0.17
KDELR3	ENST00000216014.4	KDEL (Lys-Asp-Glu-Leu) endoplasmic reticulum protein retention receptor 3	mml-miR-7163-5p	-0.17
ZDHHC24	ENST00000310442.3	zinc finger, DHHC-type containing 24	mml-miR-7163-5p	-0.17
DUSP6	ENST00000279488.7	dual specificity phosphatase 6	mml-miR-7163-5p	-0.17
TMEM252	ENST00000377311.3	transmembrane protein 252	mml-miR-7163-5p	-0.17
EVI2A	ENST00000461237.1	ecotropic viral integration site 2A	mml-miR-7163-5p	-0.17
SH3TC2	ENST00000502274.1	SH3 domain and tetratricopeptide repeats 2	mml-miR-7163-5p	-0.17
RSBN1L	ENST00000334955.8	round spermatid basic protein 1-like	mml-miR-7163-5p	-0.17
KIAA0020	ENST00000397885.2	KIAA0020	mml-miR-7163-5p	-0.17
ZNF345	ENST00000589046.1	zinc finger protein 345	mml-miR-7163-5p	-0.16
PTHLH	ENST00000395872.1	parathyroid hormone-like hormone	mml-miR-7163-5p	-0.16
KRT74	ENST00000549343.1	keratin 74	mml-miR-7163-5p	-0.16
PABPC1L2B	ENST00000373521.2	poly(A) binding protein, cytoplasmic 1-like 2B	mml-miR-7163-5p	-0.16
LNX1	ENST00000306888.2	ligand of numb-protein X 1, E3 ubiquitin protein ligase	mml-miR-7163-5p	-0.16
GPR82	ENST00000302548.4	G protein-coupled receptor 82	mml-miR-7163-5p	-0.16
LMX1B	ENST00000355497.5	LIM homeobox transcription factor 1, beta	mml-miR-7163-5p	-0.16
ZSWIM7	ENST00000486655.1	zinc finger, SWIM-type containing 7	mml-miR-7163-5p	-0.16
EFNA5	ENST00000333274.6	ephrin-A5	mml-miR-7163-5p	-0.16
RPA2	ENST00000373912.3	replication protein A2, 32kDa	mml-miR-7163-5p	-0.16
CCNYL1	ENST00000295414.3	cyclin Y-like 1	mml-miR-7163-5p	-0.16
KCNMB1	ENST00000274629.4	potassium large conductance calcium-activated channel, subfamily M, beta member 1	mml-miR-7163-5p	-0.16
RNF215	ENST00000382363.3	ring finger protein 215	mml-miR-7163-5p	-0.16
BNIP3L	ENST00000380629.2	BCL2/adenovirus E1B 19kDa interacting protein 3-like	mml-miR-7163-5p	-0.16
CCNG2	ENST00000316355.5	cyclin G2	mml-miR-7163-5p	-0.16
TEX35	ENST00000367642.3	testis expressed 35	mml-miR-7163-5p	-0.16
MAT1A	ENST00000372213.3	methionine adenosyltransferase I, alpha	mml-miR-7163-5p	-0.16
PET117	ENST00000432901.3	PET117 homolog (S. cerevisiae)	mml-miR-7163-5p	-0.16
KRT5	ENST00000252242.4	keratin 5	mml-miR-7163-5p	-0.16
FAM210A	ENST00000322247.3	family with sequence similarity 210, member A	mml-miR-7163-5p	-0.16
CHST11	ENST00000549260.1	carbohydrate (chondroitin 4) sulfotransferase 11	mml-miR-7163-5p	-0.16
CCDC69	ENST00000355417.2	coiled-coil domain containing 69	mml-miR-7163-5p	-0.16
SYT2	ENST00000367267.1	synaptotagmin II	mml-miR-7163-5p	-0.16
ZNF275	ENST00000370251.3	zinc finger protein 275	mml-miR-7163-5p	-0.16
RNF175	ENST00000347063.4	ring finger protein 175	mml-miR-7163-5p	-0.16
FAM124A	ENST00000322475.8	family with sequence similarity 124A	mml-miR-7163-5p	-0.16
SCN11A	ENST00000302328.3	sodium channel, voltage-gated, type XI, alpha subunit	mml-miR-7163-5p	-0.16
GLIS3	ENST00000324333.10	GLIS family zinc finger 3	mml-miR-7163-5p	-0.16
IRF8	ENST00000268638.5	interferon regulatory factor 8	mml-miR-7163-5p	-0.16
CLDN16	ENST00000264734.2	claudin 16	mml-miR-7163-5p	-0.16
MTMR11	ENST00000406732.3	myotubularin related protein 11	mml-miR-7163-5p	-0.16
TMEM232	ENST00000429839.2	transmembrane protein 232	mml-miR-7163-5p	-0.16
GNPNAT1	ENST00000216410.3	glucosamine-phosphate N-acetyltransferase 1	mml-miR-7163-5p	-0.16
EPHA7	ENST00000369303.4	EPH receptor A7	mml-miR-7163-5p	-0.16
EMX2	ENST00000442245.4	empty spiracles homeobox 2	mml-miR-7163-5p	-0.16
RPL15	ENST00000307839.5	ribosomal protein L15	mml-miR-7163-5p	-0.16
TIMM23	ENST00000260867.4	translocase of inner mitochondrial membrane 23 homolog (yeast)	mml-miR-7163-5p	-0.16
ZNF616	ENST00000330123.5	zinc finger protein 616	mml-miR-7163-5p	-0.16
PREPL	ENST00000541738.1	prolyl endopeptidase-like	mml-miR-7163-5p	-0.16
FAM49A	ENST00000381323.3	family with sequence similarity 49, member A	mml-miR-7163-5p	-0.16
NT5C2	ENST00000343289.5	5'-nucleotidase, cytosolic II	mml-miR-7163-5p	-0.16
TAF1C	ENST00000341690.6	TATA box binding protein (TBP)-associated factor, RNA polymerase I, C, 110kDa	mml-miR-7163-5p	-0.16
NTF3	ENST00000423158.3	neurotrophin 3	mml-miR-7163-5p	-0.16
ANGPT1	ENST00000520734.1	angiopoietin 1	mml-miR-7163-5p	-0.16
PTCHD1	ENST00000379361.4	patched domain containing 1	mml-miR-7163-5p	-0.16
FAM84A	ENST00000295092.2	family with sequence similarity 84, member A	mml-miR-7163-5p	-0.16
DMGDH	ENST00000380311.4	dimethylglycine dehydrogenase	mml-miR-7163-5p	-0.16
TIAM1	ENST00000286827.3	T-cell lymphoma invasion and metastasis 1	mml-miR-7163-5p	-0.16
TMEM39A	ENST00000319172.5	transmembrane protein 39A	mml-miR-7163-5p	-0.16
HMGB3	ENST00000325307.7	high mobility group box 3	mml-miR-7163-5p	-0.16
BACE2	ENST00000328735.6	beta-site APP-cleaving enzyme 2	mml-miR-7163-5p	-0.16
CBX5	ENST00000209875.4	chromobox homolog 5	mml-miR-7163-5p	-0.16
CDC73	ENST00000367435.3	cell division cycle 73	mml-miR-7163-5p	-0.16
C10orf54	ENST00000394957.3	chromosome 10 open reading frame 54	mml-miR-7163-5p	-0.16
CNIH4	ENST00000465271.1	cornichon family AMPA receptor auxiliary protein 4	mml-miR-7163-5p	-0.16
PLSCR1	ENST00000342435.4	phospholipid scramblase 1	mml-miR-7163-5p	-0.16
TXNL4A	ENST00000588162.1	thioredoxin-like 4A	mml-miR-7163-5p	-0.16
MRPL42	ENST00000549982.1	mitochondrial ribosomal protein L42	mml-miR-7163-5p	-0.16
METTL24	ENST00000338882.4	methyltransferase like 24	mml-miR-7163-5p	-0.16
NOL4	ENST00000261592.5	nucleolar protein 4	mml-miR-7163-5p	-0.15
SGK223	ENST00000330777.4	Tyrosine-protein kinase SgK223	mml-miR-7163-5p	-0.15
LGR6	ENST00000367278.3	leucine-rich repeat containing G protein-coupled receptor 6	mml-miR-7163-5p	-0.15
MIS12	ENST00000381165.3	MIS12 kinetochore complex component	mml-miR-7163-5p	-0.15
RP11-322L20.1	ENST00000557527.1	HCG2028865; Uncharacterized protein	mml-miR-7163-5p	-0.15
DKFZP434E1119	ENST00000598970.1		mml-miR-7163-5p	-0.15
TPR	ENST00000367478.4	translocated promoter region, nuclear basket protein	mml-miR-7163-5p	-0.15
TP53I11	ENST00000395648.3	tumor protein p53 inducible protein 11	mml-miR-7163-5p	-0.15
FBXL2	ENST00000484457.1	F-box and leucine-rich repeat protein 2	mml-miR-7163-5p	-0.15
ATL1	ENST00000358385.6	atlastin GTPase 1	mml-miR-7163-5p	-0.15
HSPA1L	ENST00000375654.4	heat shock 70kDa protein 1-like	mml-miR-7163-5p	-0.15
RP1	ENST00000220676.1	retinitis pigmentosa 1 (autosomal dominant)	mml-miR-7163-5p	-0.15
LEFTY2	ENST00000420304.2	left-right determination factor 2	mml-miR-7163-5p	-0.15
DIXDC1	ENST00000440460.2	DIX domain containing 1	mml-miR-7163-5p	-0.15
C17orf80	ENST00000359042.2	chromosome 17 open reading frame 80	mml-miR-7163-5p	-0.15
STMN4	ENST00000519614.1	stathmin-like 4	mml-miR-7163-5p	-0.15
FKBP6	ENST00000413573.2	FK506 binding protein 6, 36kDa	mml-miR-7163-5p	-0.15
PPFIA2	ENST00000549396.1	protein tyrosine phosphatase, receptor type, f polypeptide (PTPRF), interacting protein (liprin), alpha 2	mml-miR-7163-5p	-0.15
MMP3	ENST00000299855.5	matrix metallopeptidase 3 (stromelysin 1, progelatinase)	mml-miR-7163-5p	-0.15
PPP1R3C	ENST00000238994.5	protein phosphatase 1, regulatory subunit 3C	mml-miR-7163-5p	-0.15
POSTN	ENST00000541179.1	periostin, osteoblast specific factor	mml-miR-7163-5p	-0.15
ARID2	ENST00000457135.1	AT rich interactive domain 2 (ARID, RFX-like)	mml-miR-7163-5p	-0.15
KRT25	ENST00000312150.4	keratin 25	mml-miR-7163-5p	-0.15
ZNF264	ENST00000263095.6	zinc finger protein 264	mml-miR-7163-5p	-0.15
MAP3K7CL	ENST00000286791.5	MAP3K7 C-terminal like	mml-miR-7163-5p	-0.15
RP11-650K20.3	ENST00000551650.1	Uncharacterized protein	mml-miR-7163-5p	-0.15
PPP3R2	ENST00000374806.1	protein phosphatase 3, regulatory subunit B, beta	mml-miR-7163-5p	-0.15
PRPF8	ENST00000304992.6	pre-mRNA processing factor 8	mml-miR-7163-5p	-0.15
IL3	ENST00000296870.2	interleukin 3 (colony-stimulating factor, multiple)	mml-miR-7163-5p	-0.15
SPAG11A	ENST00000400125.2	sperm associated antigen 11A	mml-miR-7163-5p	-0.15
CMTM7	ENST00000334983.5	CKLF-like MARVEL transmembrane domain containing 7	mml-miR-7163-5p	-0.15
HOXC4	ENST00000430889.2	Homeobox protein Hox-C4	mml-miR-7163-5p	-0.15
SPAG11B	ENST00000317900.5	sperm associated antigen 11B	mml-miR-7163-5p	-0.15
SHISA9	ENST00000558583.1	shisa family member 9	mml-miR-7163-5p	-0.15
PCMTD1	ENST00000360540.5	protein-L-isoaspartate (D-aspartate) O-methyltransferase domain containing 1	mml-miR-7163-5p	-0.15
PNN	ENST00000216832.4	pinin, desmosome associated protein	mml-miR-7163-5p	-0.15
PDP2	ENST00000311765.2	pyruvate dehyrogenase phosphatase catalytic subunit 2	mml-miR-7163-5p	-0.15
AASDHPPT	ENST00000278618.4	aminoadipate-semialdehyde dehydrogenase-phosphopantetheinyl transferase	mml-miR-7163-5p	-0.15
SAP130	ENST00000357702.5	Sin3A-associated protein, 130kDa	mml-miR-7163-5p	-0.15
TPD52L2	ENST00000346249.4	tumor protein D52-like 2	mml-miR-7163-5p	-0.15
TBL1X	ENST00000407597.2	transducin (beta)-like 1X-linked	mml-miR-7163-5p	-0.15
B3GNT4	ENST00000546192.1	UDP-GlcNAc:betaGal beta-1,3-N-acetylglucosaminyltransferase 4	mml-miR-7163-5p	-0.15
UBE2K	ENST00000261427.5	ubiquitin-conjugating enzyme E2K	mml-miR-7163-5p	-0.15
HADH	ENST00000403312.1	hydroxyacyl-CoA dehydrogenase	mml-miR-7163-5p	-0.15
RAB39A	ENST00000320578.2	RAB39A, member RAS oncogene family	mml-miR-7163-5p	-0.15
KPNA4	ENST00000334256.4	karyopherin alpha 4 (importin alpha 3)	mml-miR-7163-5p	-0.15
CPN2	ENST00000323830.3	carboxypeptidase N, polypeptide 2	mml-miR-7163-5p	-0.15
GOLM1	ENST00000388712.3	golgi membrane protein 1	mml-miR-7163-5p	-0.15
RAD51AP1	ENST00000352618.4	RAD51 associated protein 1	mml-miR-7163-5p	-0.15
FRS2	ENST00000550389.1	fibroblast growth factor receptor substrate 2	mml-miR-7163-5p	-0.15
RFWD3	ENST00000361070.4	ring finger and WD repeat domain 3	mml-miR-7163-5p	-0.15
TMEM261	ENST00000358227.4	transmembrane protein 261	mml-miR-7163-5p	-0.15
TUBD1	ENST00000346141.6	tubulin, delta 1	mml-miR-7163-5p	-0.15
RNF7	ENST00000273480.3	ring finger protein 7	mml-miR-7163-5p	-0.15
DYNC1I1	ENST00000447467.2	dynein, cytoplasmic 1, intermediate chain 1	mml-miR-7163-5p	-0.15
DNAJA4	ENST00000394855.3	DnaJ (Hsp40) homolog, subfamily A, member 4	mml-miR-7163-5p	-0.15
XPO5	ENST00000265351.7	exportin 5	mml-miR-7163-5p	-0.15
PVR	ENST00000425690.3	poliovirus receptor	mml-miR-7163-5p	-0.15
SYPL1	ENST00000470347.1	synaptophysin-like 1	mml-miR-7163-5p	-0.15
CRBN	ENST00000231948.4	cereblon	mml-miR-7163-5p	-0.15
GDF6	ENST00000287020.5	growth differentiation factor 6	mml-miR-7163-5p	-0.15
ALG11	ENST00000523764.1	ALG11, alpha-1,2-mannosyltransferase	mml-miR-7163-5p	-0.15
ANG	ENST00000336811.6	angiogenin, ribonuclease, RNase A family, 5	mml-miR-7163-5p	-0.15
MTHFR	ENST00000376592.1	methylenetetrahydrofolate reductase (NAD(P)H)	mml-miR-7163-5p	-0.15
FAM105A	ENST00000274217.3	family with sequence similarity 105, member A	mml-miR-7163-5p	-0.15
ELP4	ENST00000395934.2	elongator acetyltransferase complex subunit 4	mml-miR-7163-5p	-0.15
PTK2	ENST00000522684.1	protein tyrosine kinase 2	mml-miR-7163-5p	-0.15
POU2F2	ENST00000342301.4	POU class 2 homeobox 2	mml-miR-7163-5p	-0.15
AP1AR	ENST00000274000.5	adaptor-related protein complex 1 associated regulatory protein	mml-miR-7163-5p	-0.15
