# Supplementary material for: Identification of microRNAs Derived from Transposable Elements in the Macaca mulatta (Rhesus Monkey) Genome
Source: Genes (Basel). 2023 Oct 24;14(11):1984. doi: 10.3390/genes14111984 (PMC10671384; doi:10.3390/genes14111984)
Supplement: Supplementary file 1 [file genes-14-01984-s001.zip › supplementary table3.xlsx]

## Sheet: Table3
Supplementary table 3. The predicted target genes of mml-miR-7168-3p
Ortholog of target gene	Representative transcript	Gene name	Representative miRNA	Total context++ score
MARCH1	ENST00000274056.7	membrane-associated ring finger (C3HC4) 1, E3 ubiquitin protein ligase	mml-miR-7168-3p	-1.19
PKIA	ENST00000396418.2	protein kinase (cAMP-dependent, catalytic) inhibitor alpha	mml-miR-7168-3p	-1.15
SLC22A9	ENST00000310969.4	solute carrier family 22 (organic anion transporter), member 9	mml-miR-7168-3p	-1.1
MMP16	ENST00000286614.6	matrix metallopeptidase 16 (membrane-inserted)	mml-miR-7168-3p	-1.01
SSH2	ENST00000582084.1	slingshot protein phosphatase 2	mml-miR-7168-3p	-1
SLC8A1	ENST00000406785.2	solute carrier family 8 (sodium/calcium exchanger), member 1	mml-miR-7168-3p	-1
ZNF676	ENST00000397121.2	zinc finger protein 676	mml-miR-7168-3p	-0.99
TNFSF14	ENST00000245912.3	tumor necrosis factor (ligand) superfamily, member 14	mml-miR-7168-3p	-0.96
RAB2A	ENST00000262646.7	RAB2A, member RAS oncogene family	mml-miR-7168-3p	-0.91
TNRC6B	ENST00000335727.9	trinucleotide repeat containing 6B	mml-miR-7168-3p	-0.88
MRPL22	ENST00000523037.1	mitochondrial ribosomal protein L22	mml-miR-7168-3p	-0.86
RAB6A	ENST00000310653.6	RAB6A, member RAS oncogene family	mml-miR-7168-3p	-0.86
FAM188A	ENST00000378036.1	family with sequence similarity 188, member A	mml-miR-7168-3p	-0.85
CCDC23	ENST00000372522.1	coiled-coil domain containing 23	mml-miR-7168-3p	-0.84
CTAGE8	ENST00000487179.1	CTAGE family, member 8	mml-miR-7168-3p	-0.83
MYCBP	ENST00000397572.2	MYC binding protein	mml-miR-7168-3p	-0.8
CALML4	ENST00000395465.3	calmodulin-like 4	mml-miR-7168-3p	-0.8
TULP3	ENST00000448120.2	tubby like protein 3	mml-miR-7168-3p	-0.79
PPM1L	ENST00000498165.1	protein phosphatase, Mg2+/Mn2+ dependent, 1L	mml-miR-7168-3p	-0.78
CST3	ENST00000398411.1	cystatin C	mml-miR-7168-3p	-0.77
TYRP1	ENST00000388918.5	tyrosinase-related protein 1	mml-miR-7168-3p	-0.74
CD160	ENST00000369290.1	CD160 molecule	mml-miR-7168-3p	-0.73
ANGPTL7	ENST00000376819.3	angiopoietin-like 7	mml-miR-7168-3p	-0.72
GREM1	ENST00000560677.1	gremlin 1, DAN family BMP antagonist	mml-miR-7168-3p	-0.71
FER	ENST00000281092.4	fer (fps/fes related) tyrosine kinase	mml-miR-7168-3p	-0.7
ELAVL3	ENST00000359227.3	ELAV like neuron-specific RNA binding protein 3	mml-miR-7168-3p	-0.7
COA6	ENST00000366615.4	cytochrome c oxidase assembly factor 6 homolog (S. cerevisiae)	mml-miR-7168-3p	-0.7
FAM159B	ENST00000389074.5	family with sequence similarity 159, member B	mml-miR-7168-3p	-0.7
GUCY1A2	ENST00000526355.2	guanylate cyclase 1, soluble, alpha 2	mml-miR-7168-3p	-0.69
CMC4	ENST00000369484.3	C-x(9)-C motif containing 4 homolog (S. cerevisiae)	mml-miR-7168-3p	-0.68
ELP4	ENST00000395934.2	elongator acetyltransferase complex subunit 4	mml-miR-7168-3p	-0.68
CAMK4	ENST00000282356.4	calcium/calmodulin-dependent protein kinase IV	mml-miR-7168-3p	-0.68
MMADHC	ENST00000303319.5	methylmalonic aciduria (cobalamin deficiency) cblD type, with homocystinuria	mml-miR-7168-3p	-0.68
EIF5A2	ENST00000474096.1	eukaryotic translation initiation factor 5A2	mml-miR-7168-3p	-0.68
CRBN	ENST00000231948.4	cereblon	mml-miR-7168-3p	-0.67
C22orf31	ENST00000216071.4	chromosome 22 open reading frame 31	mml-miR-7168-3p	-0.66
KRTAP6-3	ENST00000391624.1	keratin associated protein 6-3	mml-miR-7168-3p	-0.66
UBE2K	ENST00000261427.5	ubiquitin-conjugating enzyme E2K	mml-miR-7168-3p	-0.66
PET112	ENST00000263985.6	PET112 homolog (yeast)	mml-miR-7168-3p	-0.66
C6orf164	ENST00000369570.4	chromosome 6 open reading frame 164	mml-miR-7168-3p	-0.65
SREK1IP1	ENST00000513458.4	SREK1-interacting protein 1	mml-miR-7168-3p	-0.65
TUBB2A	ENST00000333628.3	tubulin, beta 2A class IIa	mml-miR-7168-3p	-0.65
RIIAD1	ENST00000326413.3	regulatory subunit of type II PKA R-subunit (RIIa) domain containing 1	mml-miR-7168-3p	-0.64
MEF2BNB	ENST00000477565.3	MEF2B neighbor	mml-miR-7168-3p	-0.64
GLRA3	ENST00000274093.3	glycine receptor, alpha 3	mml-miR-7168-3p	-0.63
CYP20A1	ENST00000356079.4	cytochrome P450, family 20, subfamily A, polypeptide 1	mml-miR-7168-3p	-0.63
WIF1	ENST00000286574.4	WNT inhibitory factor 1	mml-miR-7168-3p	-0.62
SCRG1	ENST00000296506.3	stimulator of chondrogenesis 1	mml-miR-7168-3p	-0.62
NANOS1	ENST00000425699.1	nanos homolog 1 (Drosophila)	mml-miR-7168-3p	-0.62
ABI2	ENST00000295851.5	abl-interactor 2	mml-miR-7168-3p	-0.62
CIB3	ENST00000269878.4	calcium and integrin binding family member 3	mml-miR-7168-3p	-0.61
MT1H	ENST00000569155.1	metallothionein 1H	mml-miR-7168-3p	-0.61
PLEKHA3	ENST00000234453.5	pleckstrin homology domain containing, family A (phosphoinositide binding specific) member 3	mml-miR-7168-3p	-0.61
LRRC40	ENST00000370952.3	leucine rich repeat containing 40	mml-miR-7168-3p	-0.61
RPS27	ENST00000368567.4	ribosomal protein S27	mml-miR-7168-3p	-0.6
BBS7	ENST00000264499.4	Bardet-Biedl syndrome 7	mml-miR-7168-3p	-0.6
EIF5AL1	ENST00000520547.2	eukaryotic translation initiation factor 5A-like 1	mml-miR-7168-3p	-0.6
RRH	ENST00000317735.4	retinal pigment epithelium-derived rhodopsin homolog	mml-miR-7168-3p	-0.6
HSPB3	ENST00000302005.1	heat shock 27kDa protein 3	mml-miR-7168-3p	-0.6
UGT2B11	ENST00000446444.1	UDP glucuronosyltransferase 2 family, polypeptide B11	mml-miR-7168-3p	-0.59
PAK3	ENST00000372007.5	p21 protein (Cdc42/Rac)-activated kinase 3	mml-miR-7168-3p	-0.59
GABRB1	ENST00000295454.3	gamma-aminobutyric acid (GABA) A receptor, beta 1	mml-miR-7168-3p	-0.59
UTS2	ENST00000377516.2	urotensin 2	mml-miR-7168-3p	-0.58
CD69	ENST00000228434.3	CD69 molecule	mml-miR-7168-3p	-0.58
SOX15	ENST00000538513.2	SRY (sex determining region Y)-box 15	mml-miR-7168-3p	-0.58
LPP	ENST00000312675.4	LIM domain containing preferred translocation partner in lipoma	mml-miR-7168-3p	-0.58
TMEM106B	ENST00000396667.3	transmembrane protein 106B	mml-miR-7168-3p	-0.58
GPX8	ENST00000296734.6	glutathione peroxidase 8 (putative)	mml-miR-7168-3p	-0.57
SYTL3	ENST00000367081.3	synaptotagmin-like 3	mml-miR-7168-3p	-0.57
CREG2	ENST00000324768.5	cellular repressor of E1A-stimulated genes 2	mml-miR-7168-3p	-0.57
FGF2	ENST00000264498.3	fibroblast growth factor 2 (basic)	mml-miR-7168-3p	-0.57
RP11-315D16.2	ENST00000562767.1	Uncharacterized protein	mml-miR-7168-3p	-0.57
SH3TC2	ENST00000502274.1	SH3 domain and tetratricopeptide repeats 2	mml-miR-7168-3p	-0.57
OSTN	ENST00000445281.1	osteocrin	mml-miR-7168-3p	-0.56
BHMT	ENST00000274353.5	betaine--homocysteine S-methyltransferase	mml-miR-7168-3p	-0.56
POU5F1B	ENST00000465342.2	POU class 5 homeobox 1B	mml-miR-7168-3p	-0.56
BBIP1	ENST00000454061.1	BBSome interacting protein 1	mml-miR-7168-3p	-0.56
GOPC	ENST00000368498.2	golgi-associated PDZ and coiled-coil motif containing	mml-miR-7168-3p	-0.56
GABRB2	ENST00000393959.1	gamma-aminobutyric acid (GABA) A receptor, beta 2	mml-miR-7168-3p	-0.55
CDKL1	ENST00000395834.1	cyclin-dependent kinase-like 1 (CDC2-related kinase)	mml-miR-7168-3p	-0.55
HNRNPL	ENST00000221419.5	heterogeneous nuclear ribonucleoprotein L	mml-miR-7168-3p	-0.55
ANAPC13	ENST00000510994.1	anaphase promoting complex subunit 13	mml-miR-7168-3p	-0.55
OVOL3	ENST00000262637.4	ovo-like 3 (Drosophila)	mml-miR-7168-3p	-0.54
CCR8	ENST00000414803.1	chemokine (C-C motif) receptor 8	mml-miR-7168-3p	-0.54
GAS2	ENST00000454584.2	growth arrest-specific 2	mml-miR-7168-3p	-0.54
SUMO2	ENST00000420826.2	small ubiquitin-like modifier 2	mml-miR-7168-3p	-0.54
NFIB	ENST00000397575.3	nuclear factor I/B	mml-miR-7168-3p	-0.54
LIMS1	ENST00000393310.1	LIM and senescent cell antigen-like domains 1	mml-miR-7168-3p	-0.53
AC074091.13	ENST00000379677.2	Uncharacterized protein	mml-miR-7168-3p	-0.53
CA3	ENST00000285381.2	carbonic anhydrase III, muscle specific	mml-miR-7168-3p	-0.53
ZFP69B	ENST00000484445.1	ZFP69 zinc finger protein B	mml-miR-7168-3p	-0.53
SNTB1	ENST00000395601.3	syntrophin, beta 1 (dystrophin-associated protein A1, 59kDa, basic component 1)	mml-miR-7168-3p	-0.53
CBLN2	ENST00000585159.1	cerebellin 2 precursor	mml-miR-7168-3p	-0.53
TBRG1	ENST00000441174.3	transforming growth factor beta regulator 1	mml-miR-7168-3p	-0.53
KCNJ13	ENST00000409779.1	potassium inwardly-rectifying channel, subfamily J, member 13	mml-miR-7168-3p	-0.53
LPCAT2	ENST00000262134.5	lysophosphatidylcholine acyltransferase 2	mml-miR-7168-3p	-0.52
USP1	ENST00000339950.4	ubiquitin specific peptidase 1	mml-miR-7168-3p	-0.52
C12orf4	ENST00000261250.3	chromosome 12 open reading frame 4	mml-miR-7168-3p	-0.52
SRSF3	ENST00000373715.6	serine/arginine-rich splicing factor 3	mml-miR-7168-3p	-0.52
C11orf54	ENST00000528288.1	chromosome 11 open reading frame 54	mml-miR-7168-3p	-0.52
MBLAC2	ENST00000316610.6	metallo-beta-lactamase domain containing 2	mml-miR-7168-3p	-0.51
BCL2L11	ENST00000393256.3	BCL2-like 11 (apoptosis facilitator)	mml-miR-7168-3p	-0.51
ATP5G1	ENST00000355938.5	ATP synthase, H+ transporting, mitochondrial Fo complex, subunit C1 (subunit 9)	mml-miR-7168-3p	-0.51
ZFAND5	ENST00000237937.3	zinc finger, AN1-type domain 5	mml-miR-7168-3p	-0.51
KCNE4	ENST00000281830.3	potassium voltage-gated channel, Isk-related family, member 4	mml-miR-7168-3p	-0.5
APOD	ENST00000343267.3	apolipoprotein D	mml-miR-7168-3p	-0.5
CHRAC1	ENST00000519533.1	chromatin accessibility complex 1	mml-miR-7168-3p	-0.5
WIBG	ENST00000408946.2	within bgcn homolog (Drosophila)	mml-miR-7168-3p	-0.5
GOLGA7	ENST00000405786.2	golgin A7	mml-miR-7168-3p	-0.5
SPATA17	ENST00000366933.4	spermatogenesis associated 17	mml-miR-7168-3p	-0.5
FAM120AOS	ENST00000423591.1	family with sequence similarity 120A opposite strand	mml-miR-7168-3p	-0.5
CRIPT	ENST00000238892.3	cysteine-rich PDZ-binding protein	mml-miR-7168-3p	-0.5
AGO2	ENST00000220592.5	argonaute RISC catalytic component 2	mml-miR-7168-3p	-0.5
BTG1	ENST00000256015.3	B-cell translocation gene 1, anti-proliferative	mml-miR-7168-3p	-0.5
SLC2A4RG	ENST00000266077.2	SLC2A4 regulator	mml-miR-7168-3p	-0.5
AC008964.1	ENST00000593965.1		mml-miR-7168-3p	-0.49
SLC39A9	ENST00000031146.4	solute carrier family 39, member 9	mml-miR-7168-3p	-0.49
TMEM47	ENST00000275954.3	transmembrane protein 47	mml-miR-7168-3p	-0.49
LSMEM1	ENST00000312849.4	leucine-rich single-pass membrane protein 1	mml-miR-7168-3p	-0.49
TSPAN2	ENST00000369516.2	tetraspanin 2	mml-miR-7168-3p	-0.49
CTD-2228K2.5	ENST00000342584.3	Uncharacterized protein	mml-miR-7168-3p	-0.49
AFM	ENST00000226355.3	afamin	mml-miR-7168-3p	-0.49
CD1C	ENST00000368170.3	CD1c molecule	mml-miR-7168-3p	-0.49
AGA	ENST00000264595.2	aspartylglucosaminidase	mml-miR-7168-3p	-0.48
CATSPER3	ENST00000282611.6	cation channel, sperm associated 3	mml-miR-7168-3p	-0.48
TRPM3	ENST00000377110.3	transient receptor potential cation channel, subfamily M, member 3	mml-miR-7168-3p	-0.48
CPQ	ENST00000220763.5	carboxypeptidase Q	mml-miR-7168-3p	-0.48
CAMK2N2	ENST00000296238.3	calcium/calmodulin-dependent protein kinase II inhibitor 2	mml-miR-7168-3p	-0.48
SCP2	ENST00000488965.1	sterol carrier protein 2	mml-miR-7168-3p	-0.48
ADO	ENST00000373783.1	2-aminoethanethiol (cysteamine) dioxygenase	mml-miR-7168-3p	-0.48
SLC41A2	ENST00000258538.3	solute carrier family 41 (magnesium transporter), member 2	mml-miR-7168-3p	-0.48
SUPT7L	ENST00000337768.5	suppressor of Ty 7 (S. cerevisiae)-like	mml-miR-7168-3p	-0.48
LRRK2	ENST00000298910.7	leucine-rich repeat kinase 2	mml-miR-7168-3p	-0.48
ZNF480	ENST00000490272.1	zinc finger protein 480	mml-miR-7168-3p	-0.48
ZBTB20	ENST00000462705.1	zinc finger and BTB domain containing 20	mml-miR-7168-3p	-0.48
AL589765.1	ENST00000442233.2	Uncharacterized protein; cDNA FLJ36032 fis, clone TESTI2017069	mml-miR-7168-3p	-0.47
CCDC68	ENST00000591504.1	coiled-coil domain containing 68	mml-miR-7168-3p	-0.47
OVGP1	ENST00000369732.3	oviductal glycoprotein 1, 120kDa	mml-miR-7168-3p	-0.47
ZNF367	ENST00000375256.4	zinc finger protein 367	mml-miR-7168-3p	-0.47
LPPR1	ENST00000374874.3	Lipid phosphate phosphatase-related protein type 1	mml-miR-7168-3p	-0.47
FUT2	ENST00000425340.2	fucosyltransferase 2 (secretor status included)	mml-miR-7168-3p	-0.47
ZFYVE16	ENST00000338008.5	zinc finger, FYVE domain containing 16	mml-miR-7168-3p	-0.47
PFDN1	ENST00000510217.1	prefoldin subunit 1	mml-miR-7168-3p	-0.47
SFT2D3	ENST00000310981.4	SFT2 domain containing 3	mml-miR-7168-3p	-0.47
ZNF704	ENST00000327835.3	zinc finger protein 704	mml-miR-7168-3p	-0.47
THPO	ENST00000421442.2	thrombopoietin	mml-miR-7168-3p	-0.47
SPOP	ENST00000393328.2	speckle-type POZ protein	mml-miR-7168-3p	-0.47
ZDHHC21	ENST00000380916.4	zinc finger, DHHC-type containing 21	mml-miR-7168-3p	-0.47
AL590235.1	ENST00000593823.1	Uncharacterized protein	mml-miR-7168-3p	-0.47
NAA38	ENST00000249299.2	N(alpha)-acetyltransferase 38, NatC auxiliary subunit	mml-miR-7168-3p	-0.47
SCCPDH	ENST00000366510.3	saccharopine dehydrogenase (putative)	mml-miR-7168-3p	-0.47
COPS8	ENST00000354371.2	COP9 signalosome subunit 8	mml-miR-7168-3p	-0.47
XKR4	ENST00000327381.6	XK, Kell blood group complex subunit-related family, member 4	mml-miR-7168-3p	-0.46
AIG1	ENST00000357847.4	androgen-induced 1	mml-miR-7168-3p	-0.46
TPM1	ENST00000267996.7	tropomyosin 1 (alpha)	mml-miR-7168-3p	-0.46
PLCXD3	ENST00000377801.3	phosphatidylinositol-specific phospholipase C, X domain containing 3	mml-miR-7168-3p	-0.46
SLC17A1	ENST00000244527.4	solute carrier family 17 (organic anion transporter), member 1	mml-miR-7168-3p	-0.46
B3GAT2	ENST00000230053.6	beta-1,3-glucuronyltransferase 2 (glucuronosyltransferase S)	mml-miR-7168-3p	-0.46
MT1F	ENST00000334350.6	metallothionein 1F	mml-miR-7168-3p	-0.46
ST13	ENST00000216218.3	suppression of tumorigenicity 13 (colon carcinoma) (Hsp70 interacting protein)	mml-miR-7168-3p	-0.46
RGS17	ENST00000367225.2	regulator of G-protein signaling 17	mml-miR-7168-3p	-0.46
NLGN3	ENST00000374051.3	neuroligin 3	mml-miR-7168-3p	-0.46
ANP32B	ENST00000339399.4	acidic (leucine-rich) nuclear phosphoprotein 32 family, member B	mml-miR-7168-3p	-0.46
ADH5	ENST00000296412.8	alcohol dehydrogenase 5 (class III), chi polypeptide	mml-miR-7168-3p	-0.46
ISL1	ENST00000230658.7	ISL LIM homeobox 1	mml-miR-7168-3p	-0.46
PLN	ENST00000357525.5	phospholamban	mml-miR-7168-3p	-0.46
AC079210.1	ENST00000600820.1	Uncharacterized protein; cDNA FLJ45097 fis, clone BRAWH3031054	mml-miR-7168-3p	-0.45
HPGDS	ENST00000295256.5	hematopoietic prostaglandin D synthase	mml-miR-7168-3p	-0.45
ZDHHC20	ENST00000320220.9	zinc finger, DHHC-type containing 20	mml-miR-7168-3p	-0.45
KCNV1	ENST00000524391.1	potassium channel, subfamily V, member 1	mml-miR-7168-3p	-0.45
AL353791.1	ENST00000426179.1		mml-miR-7168-3p	-0.45
C11orf24	ENST00000304271.6	chromosome 11 open reading frame 24	mml-miR-7168-3p	-0.45
C9orf43	ENST00000374165.1	chromosome 9 open reading frame 43	mml-miR-7168-3p	-0.45
ZEB2	ENST00000558170.2	zinc finger E-box binding homeobox 2	mml-miR-7168-3p	-0.45
C11orf1	ENST00000260276.3	chromosome 11 open reading frame 1	mml-miR-7168-3p	-0.45
PTAR1	ENST00000377200.5	protein prenyltransferase alpha subunit repeat containing 1	mml-miR-7168-3p	-0.45
NFE2L3	ENST00000056233.3	nuclear factor, erythroid 2-like 3	mml-miR-7168-3p	-0.45
HNMT	ENST00000280097.3	histamine N-methyltransferase	mml-miR-7168-3p	-0.45
TTL	ENST00000233336.6	tubulin tyrosine ligase	mml-miR-7168-3p	-0.45
TXLNB	ENST00000358430.3	taxilin beta	mml-miR-7168-3p	-0.44
MT1B	ENST00000334346.2	metallothionein 1B	mml-miR-7168-3p	-0.44
RSU1	ENST00000377921.3	Ras suppressor protein 1	mml-miR-7168-3p	-0.44
ELOVL6	ENST00000394607.3	ELOVL fatty acid elongase 6	mml-miR-7168-3p	-0.44
CYP2C8	ENST00000371270.3	cytochrome P450, family 2, subfamily C, polypeptide 8	mml-miR-7168-3p	-0.44
CALM1	ENST00000356978.4	calmodulin 1 (phosphorylase kinase, delta)	mml-miR-7168-3p	-0.44
GABRA2	ENST00000507460.1	gamma-aminobutyric acid (GABA) A receptor, alpha 2	mml-miR-7168-3p	-0.44
YIPF6	ENST00000462683.1	Yip1 domain family, member 6	mml-miR-7168-3p	-0.44
TDRP	ENST00000324079.6	testis development related protein	mml-miR-7168-3p	-0.44
CHCHD7	ENST00000518801.1	coiled-coil-helix-coiled-coil-helix domain containing 7	mml-miR-7168-3p	-0.44
DCN	ENST00000456569.2	decorin	mml-miR-7168-3p	-0.44
ACOT13	ENST00000537591.1	acyl-CoA thioesterase 13	mml-miR-7168-3p	-0.44
RWDD2B	ENST00000493196.1	RWD domain containing 2B	mml-miR-7168-3p	-0.44
ZEB1	ENST00000361642.5	zinc finger E-box binding homeobox 1	mml-miR-7168-3p	-0.43
SLMO1	ENST00000592149.1	slowmo homolog 1 (Drosophila)	mml-miR-7168-3p	-0.43
AGPAT2	ENST00000371694.3	1-acylglycerol-3-phosphate O-acyltransferase 2	mml-miR-7168-3p	-0.43
HMGN5	ENST00000358130.2	high mobility group nucleosome binding domain 5	mml-miR-7168-3p	-0.43
DRD5	ENST00000304374.2	dopamine receptor D5	mml-miR-7168-3p	-0.43
CFHR4	ENST00000608469.1	complement factor H-related 4	mml-miR-7168-3p	-0.43
LYRM2	ENST00000520318.1	LYR motif containing 2	mml-miR-7168-3p	-0.43
IL6ST	ENST00000381287.4	interleukin 6 signal transducer (gp130, oncostatin M receptor)	mml-miR-7168-3p	-0.43
ASH2L	ENST00000343823.6	ash2 (absent, small, or homeotic)-like (Drosophila)	mml-miR-7168-3p	-0.43
CDKN2B	ENST00000380142.4	cyclin-dependent kinase inhibitor 2B (p15, inhibits CDK4)	mml-miR-7168-3p	-0.43
LIN54	ENST00000395282.2	lin-54 homolog (C. elegans)	mml-miR-7168-3p	-0.43
NABP1	ENST00000410026.2	nucleic acid binding protein 1	mml-miR-7168-3p	-0.43
C14orf93	ENST00000299088.6	chromosome 14 open reading frame 93	mml-miR-7168-3p	-0.43
CRISPLD1	ENST00000262207.4	cysteine-rich secretory protein LCCL domain containing 1	mml-miR-7168-3p	-0.43
EIF3F	ENST00000533626.1	eukaryotic translation initiation factor 3, subunit F	mml-miR-7168-3p	-0.43
LRR1	ENST00000318317.4	leucine rich repeat protein 1	mml-miR-7168-3p	-0.43
MSTO1	ENST00000245564.2	misato 1, mitochondrial distribution and morphology regulator	mml-miR-7168-3p	-0.42
ZNF569	ENST00000392149.2	zinc finger protein 569	mml-miR-7168-3p	-0.42
ZNF286B	ENST00000285274.5	zinc finger protein 286B	mml-miR-7168-3p	-0.42
KIAA0753	ENST00000361413.3	KIAA0753	mml-miR-7168-3p	-0.42
TFDP1	ENST00000375370.5	transcription factor Dp-1	mml-miR-7168-3p	-0.42
WDR64	ENST00000366552.2	WD repeat domain 64	mml-miR-7168-3p	-0.42
LILRA6	ENST00000391735.3	leukocyte immunoglobulin-like receptor, subfamily A (with TM domain), member 6	mml-miR-7168-3p	-0.42
RBM25	ENST00000261973.7	RNA binding motif protein 25	mml-miR-7168-3p	-0.42
ZKSCAN3	ENST00000377255.3	zinc finger with KRAB and SCAN domains 3	mml-miR-7168-3p	-0.42
LSAMP	ENST00000490035.2	limbic system-associated membrane protein	mml-miR-7168-3p	-0.42
WFDC6	ENST00000600168.1	WAP four-disulfide core domain 6	mml-miR-7168-3p	-0.42
TMEM261	ENST00000358227.4	transmembrane protein 261	mml-miR-7168-3p	-0.42
EDIL3	ENST00000296591.5	EGF-like repeats and discoidin I-like domains 3	mml-miR-7168-3p	-0.42
TOR1B	ENST00000259339.2	torsin family 1, member B (torsin B)	mml-miR-7168-3p	-0.42
TBL1XR1	ENST00000430069.1	transducin (beta)-like 1 X-linked receptor 1	mml-miR-7168-3p	-0.42
PPP4R4	ENST00000328839.3	protein phosphatase 4, regulatory subunit 4	mml-miR-7168-3p	-0.42
SH3GLB1	ENST00000370558.4	SH3-domain GRB2-like endophilin B1	mml-miR-7168-3p	-0.42
UGT2B4	ENST00000305107.6	UDP glucuronosyltransferase 2 family, polypeptide B4	mml-miR-7168-3p	-0.42
SIGLEC6	ENST00000346477.3	sialic acid binding Ig-like lectin 6	mml-miR-7168-3p	-0.41
IMPG1	ENST00000369963.3	interphotoreceptor matrix proteoglycan 1	mml-miR-7168-3p	-0.41
TSPAN12	ENST00000222747.3	tetraspanin 12	mml-miR-7168-3p	-0.41
KCNQ3	ENST00000388996.4	potassium voltage-gated channel, KQT-like subfamily, member 3	mml-miR-7168-3p	-0.41
OCIAD1	ENST00000396448.2	OCIA domain containing 1	mml-miR-7168-3p	-0.41
RAD54B	ENST00000297592.5	RAD54 homolog B (S. cerevisiae)	mml-miR-7168-3p	-0.41
ECM1	ENST00000369047.4	extracellular matrix protein 1	mml-miR-7168-3p	-0.41
ACAD8	ENST00000281182.4	acyl-CoA dehydrogenase family, member 8	mml-miR-7168-3p	-0.41
DUSP3	ENST00000226004.3	dual specificity phosphatase 3	mml-miR-7168-3p	-0.41
PIK3CG	ENST00000359195.3	phosphatidylinositol-4,5-bisphosphate 3-kinase, catalytic subunit gamma	mml-miR-7168-3p	-0.41
PABPC1	ENST00000318607.5	poly(A) binding protein, cytoplasmic 1	mml-miR-7168-3p	-0.41
PPIG	ENST00000260970.3	peptidylprolyl isomerase G (cyclophilin G)	mml-miR-7168-3p	-0.41
ATG10	ENST00000282185.3	autophagy related 10	mml-miR-7168-3p	-0.41
UGT3A1	ENST00000274278.3	UDP glycosyltransferase 3 family, polypeptide A1	mml-miR-7168-3p	-0.41
TPD52	ENST00000379096.5	tumor protein D52	mml-miR-7168-3p	-0.41
REEP5	ENST00000545426.1	receptor accessory protein 5	mml-miR-7168-3p	-0.41
FGF10	ENST00000264664.4	fibroblast growth factor 10	mml-miR-7168-3p	-0.41
ANAPC16	ENST00000299381.4	anaphase promoting complex subunit 16	mml-miR-7168-3p	-0.41
CYSLTR2	ENST00000282018.3	cysteinyl leukotriene receptor 2	mml-miR-7168-3p	-0.41
SMIM14	ENST00000295958.5	small integral membrane protein 14	mml-miR-7168-3p	-0.41
DIMT1	ENST00000199320.4	DIM1 dimethyladenosine transferase 1 homolog (S. cerevisiae)	mml-miR-7168-3p	-0.41
TLR3	ENST00000296795.3	toll-like receptor 3	mml-miR-7168-3p	-0.4
CD97	ENST00000357355.3	CD97 molecule	mml-miR-7168-3p	-0.4
CACNG7	ENST00000391767.1	calcium channel, voltage-dependent, gamma subunit 7	mml-miR-7168-3p	-0.4
CFHR3	ENST00000367425.4	complement factor H-related 3	mml-miR-7168-3p	-0.4
FAM124B	ENST00000389874.3	family with sequence similarity 124B	mml-miR-7168-3p	-0.4
DKFZP434E1119	ENST00000598970.1		mml-miR-7168-3p	-0.4
ALOX15B	ENST00000380183.4	arachidonate 15-lipoxygenase, type B	mml-miR-7168-3p	-0.4
DMRTC2	ENST00000269945.3	DMRT-like family C2	mml-miR-7168-3p	-0.4
GPD1L	ENST00000282541.5	glycerol-3-phosphate dehydrogenase 1-like	mml-miR-7168-3p	-0.4
LRRTM3	ENST00000361320.4	leucine rich repeat transmembrane neuronal 3	mml-miR-7168-3p	-0.4
MID1	ENST00000453318.2	midline 1 (Opitz/BBB syndrome)	mml-miR-7168-3p	-0.4
EGR1	ENST00000239938.4	early growth response 1	mml-miR-7168-3p	-0.4
ECM2	ENST00000375540.1	extracellular matrix protein 2, female organ and adipocyte specific	mml-miR-7168-3p	-0.4
FGF5	ENST00000456523.3	fibroblast growth factor 5	mml-miR-7168-3p	-0.4
CHSY3	ENST00000305031.4	chondroitin sulfate synthase 3	mml-miR-7168-3p	-0.4
RBMS2	ENST00000262031.5	RNA binding motif, single stranded interacting protein 2	mml-miR-7168-3p	-0.4
PPBP	ENST00000296028.3	pro-platelet basic protein (chemokine (C-X-C motif) ligand 7)	mml-miR-7168-3p	-0.4
ZNF471	ENST00000591537.1	zinc finger protein 471	mml-miR-7168-3p	-0.39
MYOT	ENST00000239926.4	myotilin	mml-miR-7168-3p	-0.39
AC104472.1	ENST00000399242.2	CDNA FLJ26134 fis, clone TMS03713; Uncharacterized protein	mml-miR-7168-3p	-0.39
EREG	ENST00000244869.2	epiregulin	mml-miR-7168-3p	-0.39
KBTBD7	ENST00000379483.3	kelch repeat and BTB (POZ) domain containing 7	mml-miR-7168-3p	-0.39
PCNP	ENST00000296024.5	PEST proteolytic signal containing nuclear protein	mml-miR-7168-3p	-0.39
TMPRSS9	ENST00000332578.3	transmembrane protease, serine 9	mml-miR-7168-3p	-0.39
MED21	ENST00000282892.3	mediator complex subunit 21	mml-miR-7168-3p	-0.39
MAK16	ENST00000360128.6	MAK16 homolog (S. cerevisiae)	mml-miR-7168-3p	-0.39
TCF24	ENST00000563496.1	transcription factor 24	mml-miR-7168-3p	-0.39
SENP6	ENST00000541192.1	SUMO1/sentrin specific peptidase 6	mml-miR-7168-3p	-0.39
B3GALT2	ENST00000367434.4	UDP-Gal:betaGlcNAc beta 1,3-galactosyltransferase, polypeptide 2	mml-miR-7168-3p	-0.39
CACYBP	ENST00000367681.2	calcyclin binding protein	mml-miR-7168-3p	-0.39
TMEM43	ENST00000306077.4	transmembrane protein 43	mml-miR-7168-3p	-0.39
GFRA1	ENST00000439649.3	GDNF family receptor alpha 1	mml-miR-7168-3p	-0.39
FAM120C	ENST00000477084.1	family with sequence similarity 120C	mml-miR-7168-3p	-0.39
C5orf30	ENST00000319933.2	chromosome 5 open reading frame 30	mml-miR-7168-3p	-0.39
NFE2L1	ENST00000585291.1	nuclear factor, erythroid 2-like 1	mml-miR-7168-3p	-0.39
FAM110A	ENST00000381941.3	family with sequence similarity 110, member A	mml-miR-7168-3p	-0.39
TNFSF9	ENST00000245817.3	tumor necrosis factor (ligand) superfamily, member 9	mml-miR-7168-3p	-0.39
LRRC39	ENST00000370138.1	leucine rich repeat containing 39	mml-miR-7168-3p	-0.39
REEP1	ENST00000165698.5	receptor accessory protein 1	mml-miR-7168-3p	-0.38
UBE2V2	ENST00000523111.2	ubiquitin-conjugating enzyme E2 variant 2	mml-miR-7168-3p	-0.38
ABCA9	ENST00000370732.2	ATP-binding cassette, sub-family A (ABC1), member 9	mml-miR-7168-3p	-0.38
GRID1	ENST00000327946.7	glutamate receptor, ionotropic, delta 1	mml-miR-7168-3p	-0.38
KLHL17	ENST00000338591.3	kelch-like family member 17	mml-miR-7168-3p	-0.38
NOV	ENST00000259526.3	nephroblastoma overexpressed	mml-miR-7168-3p	-0.38
IL37	ENST00000263326.3	interleukin 37	mml-miR-7168-3p	-0.38
TGFB1I1	ENST00000361773.3	transforming growth factor beta 1 induced transcript 1	mml-miR-7168-3p	-0.38
HSF2	ENST00000452194.1	heat shock transcription factor 2	mml-miR-7168-3p	-0.38
GNPDA2	ENST00000509756.1	glucosamine-6-phosphate deaminase 2	mml-miR-7168-3p	-0.38
MARCKS	ENST00000368635.4	myristoylated alanine-rich protein kinase C substrate	mml-miR-7168-3p	-0.38
SCAMP1	ENST00000538629.1	secretory carrier membrane protein 1	mml-miR-7168-3p	-0.38
TGFB2	ENST00000366930.4	transforming growth factor, beta 2	mml-miR-7168-3p	-0.38
CNTNAP3	ENST00000297668.6	contactin associated protein-like 3	mml-miR-7168-3p	-0.38
CCBL2	ENST00000370485.2	cysteine conjugate-beta lyase 2	mml-miR-7168-3p	-0.38
FLRT2	ENST00000330753.4	fibronectin leucine rich transmembrane protein 2	mml-miR-7168-3p	-0.38
RFX3	ENST00000382004.3	regulatory factor X, 3 (influences HLA class II expression)	mml-miR-7168-3p	-0.38
TRIM59	ENST00000309784.4	tripartite motif containing 59	mml-miR-7168-3p	-0.38
PDK3	ENST00000441463.2	pyruvate dehydrogenase kinase, isozyme 3	mml-miR-7168-3p	-0.38
MBL2	ENST00000373968.3	mannose-binding lectin (protein C) 2, soluble	mml-miR-7168-3p	-0.38
FOXP2	ENST00000408937.3	forkhead box P2	mml-miR-7168-3p	-0.38
KIR3DL1	ENST00000402254.2	killer cell immunoglobulin-like receptor, three domains, long cytoplasmic tail, 1	mml-miR-7168-3p	-0.38
SYNJ2BP	ENST00000256366.4	synaptojanin 2 binding protein	mml-miR-7168-3p	-0.38
BMPR1B	ENST00000515059.1	bone morphogenetic protein receptor, type IB	mml-miR-7168-3p	-0.38
KLF8	ENST00000468660.1	Kruppel-like factor 8	mml-miR-7168-3p	-0.38
HIST1H1C	ENST00000343677.2	histone cluster 1, H1c	mml-miR-7168-3p	-0.38
CNBP	ENST00000502976.1	CCHC-type zinc finger, nucleic acid binding protein	mml-miR-7168-3p	-0.38
CLEC3A	ENST00000299642.4	C-type lectin domain family 3, member A	mml-miR-7168-3p	-0.37
SLC22A7	ENST00000372589.3	solute carrier family 22 (organic anion transporter), member 7	mml-miR-7168-3p	-0.37
ZNF417	ENST00000312026.5	zinc finger protein 417	mml-miR-7168-3p	-0.37
MDK	ENST00000359803.3	midkine (neurite growth-promoting factor 2)	mml-miR-7168-3p	-0.37
AC025278.1	ENST00000377296.3	Uncharacterized protein	mml-miR-7168-3p	-0.37
TFEC	ENST00000265440.7	transcription factor EC	mml-miR-7168-3p	-0.37
UGT2B17	ENST00000317746.2	UDP glucuronosyltransferase 2 family, polypeptide B17	mml-miR-7168-3p	-0.37
MMP11	ENST00000215743.3	matrix metallopeptidase 11 (stromelysin 3)	mml-miR-7168-3p	-0.37
HSD17B6	ENST00000554643.1	hydroxysteroid (17-beta) dehydrogenase 6	mml-miR-7168-3p	-0.37
APOF	ENST00000398189.3	apolipoprotein F	mml-miR-7168-3p	-0.37
KDM4C	ENST00000381309.3	lysine (K)-specific demethylase 4C	mml-miR-7168-3p	-0.37
TACR3	ENST00000304883.2	tachykinin receptor 3	mml-miR-7168-3p	-0.37
NEXN	ENST00000330010.8	nexilin (F actin binding protein)	mml-miR-7168-3p	-0.37
ELOVL4	ENST00000369816.4	ELOVL fatty acid elongase 4	mml-miR-7168-3p	-0.37
ITGBL1	ENST00000545560.2	integrin, beta-like 1 (with EGF-like repeat domains)	mml-miR-7168-3p	-0.37
SLC22A3	ENST00000392145.1	solute carrier family 22 (organic cation transporter), member 3	mml-miR-7168-3p	-0.37
RBFA	ENST00000262197.7	ribosome binding factor A (putative)	mml-miR-7168-3p	-0.37
C16orf96	ENST00000444310.4	chromosome 16 open reading frame 96	mml-miR-7168-3p	-0.37
PHLDA1	ENST00000602540.1	pleckstrin homology-like domain, family A, member 1	mml-miR-7168-3p	-0.37
PLCL1	ENST00000428675.1	phospholipase C-like 1	mml-miR-7168-3p	-0.37
RAB1A	ENST00000409892.1	RAB1A, member RAS oncogene family	mml-miR-7168-3p	-0.37
MRPL19	ENST00000393909.2	mitochondrial ribosomal protein L19	mml-miR-7168-3p	-0.37
CLCC1	ENST00000356970.2	chloride channel CLIC-like 1	mml-miR-7168-3p	-0.37
COLEC10	ENST00000332843.2	collectin sub-family member 10 (C-type lectin)	mml-miR-7168-3p	-0.37
ZNF468	ENST00000595646.1	zinc finger protein 468	mml-miR-7168-3p	-0.37
SOX1	ENST00000330949.1	SRY (sex determining region Y)-box 1	mml-miR-7168-3p	-0.36
UBXN4	ENST00000272638.9	UBX domain protein 4	mml-miR-7168-3p	-0.36
TRMT13	ENST00000370141.2	tRNA methyltransferase 13 homolog (S. cerevisiae)	mml-miR-7168-3p	-0.36
TAT	ENST00000355962.4	tyrosine aminotransferase	mml-miR-7168-3p	-0.36
KIR3DL2	ENST00000326321.3	killer cell immunoglobulin-like receptor, three domains, long cytoplasmic tail, 2	mml-miR-7168-3p	-0.36
SYCE2	ENST00000293695.7	synaptonemal complex central element protein 2	mml-miR-7168-3p	-0.36
ARHGEF33	ENST00000409978.1	Rho guanine nucleotide exchange factor (GEF) 33	mml-miR-7168-3p	-0.36
KCNH8	ENST00000328405.2	potassium voltage-gated channel, subfamily H (eag-related), member 8	mml-miR-7168-3p	-0.36
FAM196A	ENST00000522781.1	family with sequence similarity 196, member A	mml-miR-7168-3p	-0.36
USP18	ENST00000215794.7	ubiquitin specific peptidase 18	mml-miR-7168-3p	-0.36
PHF17	ENST00000226319.6	PHD finger protein 17	mml-miR-7168-3p	-0.36
RIC8B	ENST00000392837.4	RIC8 guanine nucleotide exchange factor B	mml-miR-7168-3p	-0.36
DKK3	ENST00000396505.2	dickkopf WNT signaling pathway inhibitor 3	mml-miR-7168-3p	-0.36
CCND1	ENST00000227507.2	cyclin D1	mml-miR-7168-3p	-0.36
SMAD7	ENST00000262158.2	SMAD family member 7	mml-miR-7168-3p	-0.36
HSBP1	ENST00000433866.2	heat shock factor binding protein 1	mml-miR-7168-3p	-0.36
KCTD1	ENST00000579973.1	potassium channel tetramerization domain containing 1	mml-miR-7168-3p	-0.36
DUSP28	ENST00000405954.1	dual specificity phosphatase 28	mml-miR-7168-3p	-0.36
PPTC7	ENST00000354300.3	PTC7 protein phosphatase homolog (S. cerevisiae)	mml-miR-7168-3p	-0.36
PPIL4	ENST00000340881.2	peptidylprolyl isomerase (cyclophilin)-like 4	mml-miR-7168-3p	-0.36
MARCH6	ENST00000274140.5	membrane-associated ring finger (C3HC4) 6, E3 ubiquitin protein ligase	mml-miR-7168-3p	-0.36
ITFG1	ENST00000544001.2	integrin alpha FG-GAP repeat containing 1	mml-miR-7168-3p	-0.36
NAALAD2	ENST00000534061.1	N-acetylated alpha-linked acidic dipeptidase 2	mml-miR-7168-3p	-0.36
ARSJ	ENST00000315366.7	arylsulfatase family, member J	mml-miR-7168-3p	-0.36
KRTAP5-6	ENST00000382160.1	keratin associated protein 5-6	mml-miR-7168-3p	-0.36
DUSP10	ENST00000366899.3	dual specificity phosphatase 10	mml-miR-7168-3p	-0.36
BCL2L15	ENST00000393316.3	BCL2-like 15	mml-miR-7168-3p	-0.36
FPGT	ENST00000370894.5	fucose-1-phosphate guanylyltransferase	mml-miR-7168-3p	-0.36
RPS14	ENST00000401695.3	ribosomal protein S14	mml-miR-7168-3p	-0.36
WDFY2	ENST00000298125.5	WD repeat and FYVE domain containing 2	mml-miR-7168-3p	-0.36
MRPL47	ENST00000476781.1	mitochondrial ribosomal protein L47	mml-miR-7168-3p	-0.36
CHST9	ENST00000580774.1	carbohydrate (N-acetylgalactosamine 4-0) sulfotransferase 9	mml-miR-7168-3p	-0.35
AC006455.1	ENST00000456890.1		mml-miR-7168-3p	-0.35
CTNNA3	ENST00000433211.2	catenin (cadherin-associated protein), alpha 3	mml-miR-7168-3p	-0.35
TWF1	ENST00000552521.1	twinfilin actin-binding protein 1	mml-miR-7168-3p	-0.35
APEX1	ENST00000557054.1	APEX nuclease (multifunctional DNA repair enzyme) 1	mml-miR-7168-3p	-0.35
FAM180A	ENST00000338588.3	family with sequence similarity 180, member A	mml-miR-7168-3p	-0.35
GTF2H2C	ENST00000510979.1	general transcription factor IIH, polypeptide 2C	mml-miR-7168-3p	-0.35
NXPH1	ENST00000405863.1	neurexophilin 1	mml-miR-7168-3p	-0.35
EDAR	ENST00000409271.1	ectodysplasin A receptor	mml-miR-7168-3p	-0.35
C6	ENST00000337836.5	complement component 6	mml-miR-7168-3p	-0.35
MTFR1L	ENST00000474295.1	mitochondrial fission regulator 1-like	mml-miR-7168-3p	-0.35
GPC6	ENST00000377047.4	glypican 6	mml-miR-7168-3p	-0.35
UGT2A1	ENST00000514019.1	UDP glucuronosyltransferase 2 family, polypeptide A1, complex locus	mml-miR-7168-3p	-0.35
TXNDC9	ENST00000264255.3	thioredoxin domain containing 9	mml-miR-7168-3p	-0.35
MYRFL	ENST00000547771.2	myelin regulatory factor-like	mml-miR-7168-3p	-0.35
VSTM4	ENST00000332853.4	V-set and transmembrane domain containing 4	mml-miR-7168-3p	-0.35
DNAJB14	ENST00000442697.2	DnaJ (Hsp40) homolog, subfamily B, member 14	mml-miR-7168-3p	-0.35
VPS37A	ENST00000324849.4	vacuolar protein sorting 37 homolog A (S. cerevisiae)	mml-miR-7168-3p	-0.35
KLB	ENST00000257408.4	klotho beta	mml-miR-7168-3p	-0.35
SVIL	ENST00000375400.3	supervillin	mml-miR-7168-3p	-0.35
LACE1	ENST00000368977.4	lactation elevated 1	mml-miR-7168-3p	-0.35
TNIK	ENST00000436636.2	TRAF2 and NCK interacting kinase	mml-miR-7168-3p	-0.35
LCORL	ENST00000326877.4	ligand dependent nuclear receptor corepressor-like	mml-miR-7168-3p	-0.35
AHSA2	ENST00000394457.3	AHA1, activator of heat shock 90kDa protein ATPase homolog 2 (yeast)	mml-miR-7168-3p	-0.35
VWA2	ENST00000392982.3	von Willebrand factor A domain containing 2	mml-miR-7168-3p	-0.35
CASC1	ENST00000354189.5	cancer susceptibility candidate 1	mml-miR-7168-3p	-0.35
DEFB123	ENST00000376309.3	defensin, beta 123	mml-miR-7168-3p	-0.34
PIK3R4	ENST00000356763.3	phosphoinositide-3-kinase, regulatory subunit 4	mml-miR-7168-3p	-0.34
CCL4	ENST00000394495.1	chemokine (C-C motif) ligand 4	mml-miR-7168-3p	-0.34
NLRP5	ENST00000390649.3	NLR family, pyrin domain containing 5	mml-miR-7168-3p	-0.34
SLC7A13	ENST00000297524.3	solute carrier family 7 (anionic amino acid transporter), member 13	mml-miR-7168-3p	-0.34
KCNIP4	ENST00000382148.3	Kv channel interacting protein 4	mml-miR-7168-3p	-0.34
PMP2	ENST00000256103.2	peripheral myelin protein 2	mml-miR-7168-3p	-0.34
ADD3	ENST00000277900.8	adducin 3 (gamma)	mml-miR-7168-3p	-0.34
OXCT1	ENST00000196371.5	3-oxoacid CoA transferase 1	mml-miR-7168-3p	-0.34
POC1B-GALNT4	ENST00000547474.1	POC1B-GALNT4 readthrough	mml-miR-7168-3p	-0.34
AC090186.1	ENST00000415643.1	Uncharacterized protein	mml-miR-7168-3p	-0.34
WDR17	ENST00000393643.2	WD repeat domain 17	mml-miR-7168-3p	-0.34
TOX3	ENST00000407228.3	TOX high mobility group box family member 3	mml-miR-7168-3p	-0.34
CYB561D1	ENST00000496961.1	cytochrome b561 family, member D1	mml-miR-7168-3p	-0.34
TOR1AIP1	ENST00000606911.2	torsin A interacting protein 1	mml-miR-7168-3p	-0.34
ZNF543	ENST00000321545.4	zinc finger protein 543	mml-miR-7168-3p	-0.34
RNF11	ENST00000242719.3	ring finger protein 11	mml-miR-7168-3p	-0.34
TCEAL4	ENST00000472484.1	transcription elongation factor A (SII)-like 4	mml-miR-7168-3p	-0.34
NHLRC2	ENST00000369301.3	NHL repeat containing 2	mml-miR-7168-3p	-0.34
BMP3	ENST00000282701.2	bone morphogenetic protein 3	mml-miR-7168-3p	-0.34
CXADR	ENST00000356275.6	coxsackie virus and adenovirus receptor	mml-miR-7168-3p	-0.34
BTF3L4	ENST00000489308.2	basic transcription factor 3-like 4	mml-miR-7168-3p	-0.34
SLC9B2	ENST00000503103.1	solute carrier family 9, subfamily B (NHA2, cation proton antiporter 2), member 2	mml-miR-7168-3p	-0.34
MAP3K15	ENST00000338883.4	mitogen-activated protein kinase kinase kinase 15	mml-miR-7168-3p	-0.34
CCNG2	ENST00000316355.5	cyclin G2	mml-miR-7168-3p	-0.34
SLC33A1	ENST00000392845.3	solute carrier family 33 (acetyl-CoA transporter), member 1	mml-miR-7168-3p	-0.34
FRMD5	ENST00000484674.1	FERM domain containing 5	mml-miR-7168-3p	-0.34
CLPB	ENST00000294053.3	ClpB caseinolytic peptidase B homolog (E. coli)	mml-miR-7168-3p	-0.34
NUP62CL	ENST00000372461.3	nucleoporin 62kDa C-terminal like	mml-miR-7168-3p	-0.34
DCAF10	ENST00000242323.7	DDB1 and CUL4 associated factor 10	mml-miR-7168-3p	-0.34
DDX53	ENST00000327968.5	DEAD (Asp-Glu-Ala-Asp) box polypeptide 53	mml-miR-7168-3p	-0.34
KIAA0087	ENST00000242109.3	KIAA0087	mml-miR-7168-3p	-0.33
C4orf21	ENST00000505019.1	chromosome 4 open reading frame 21	mml-miR-7168-3p	-0.33
TBX4	ENST00000393853.4	T-box 4	mml-miR-7168-3p	-0.33
GJA1	ENST00000282561.3	gap junction protein, alpha 1, 43kDa	mml-miR-7168-3p	-0.33
C14orf105	ENST00000216445.3	chromosome 14 open reading frame 105	mml-miR-7168-3p	-0.33
GNG5P2	ENST00000372054.1	guanine nucleotide binding protein (G protein), gamma 5 pseudogene 2	mml-miR-7168-3p	-0.33
ZBED6	ENST00000550078.1	zinc finger, BED-type containing 6	mml-miR-7168-3p	-0.33
DECR2	ENST00000219481.5	2,4-dienoyl CoA reductase 2, peroxisomal	mml-miR-7168-3p	-0.33
DOK6	ENST00000382713.5	docking protein 6	mml-miR-7168-3p	-0.33
PBX3	ENST00000342287.5	pre-B-cell leukemia homeobox 3	mml-miR-7168-3p	-0.33
B3GNT4	ENST00000546192.1	UDP-GlcNAc:betaGal beta-1,3-N-acetylglucosaminyltransferase 4	mml-miR-7168-3p	-0.33
PRKAA2	ENST00000371244.4	protein kinase, AMP-activated, alpha 2 catalytic subunit	mml-miR-7168-3p	-0.33
FKBP14	ENST00000222803.5	FK506 binding protein 14, 22 kDa	mml-miR-7168-3p	-0.33
PGR	ENST00000325455.5	progesterone receptor	mml-miR-7168-3p	-0.33
KLF7	ENST00000423015.1	Kruppel-like factor 7 (ubiquitous)	mml-miR-7168-3p	-0.33
LUC7L3	ENST00000505658.1	LUC7-like 3 (S. cerevisiae)	mml-miR-7168-3p	-0.33
PPAPDC1A	ENST00000398248.1	phosphatidic acid phosphatase type 2 domain containing 1A	mml-miR-7168-3p	-0.33
SLC25A32	ENST00000297578.4	solute carrier family 25 (mitochondrial folate carrier), member 32	mml-miR-7168-3p	-0.33
ACOT9	ENST00000379303.5	acyl-CoA thioesterase 9	mml-miR-7168-3p	-0.33
DGKI	ENST00000453654.2	diacylglycerol kinase, iota	mml-miR-7168-3p	-0.33
CNKSR3	ENST00000607772.1	CNKSR family member 3	mml-miR-7168-3p	-0.33
IL11	ENST00000264563.2	interleukin 11	mml-miR-7168-3p	-0.33
NTF3	ENST00000423158.3	neurotrophin 3	mml-miR-7168-3p	-0.33
HDAC2	ENST00000519065.1	histone deacetylase 2	mml-miR-7168-3p	-0.33
PPIC	ENST00000306442.4	peptidylprolyl isomerase C (cyclophilin C)	mml-miR-7168-3p	-0.33
SOX12	ENST00000342665.2	SRY (sex determining region Y)-box 12	mml-miR-7168-3p	-0.33
TNIP3	ENST00000507879.1	TNFAIP3 interacting protein 3	mml-miR-7168-3p	-0.33
IL23A	ENST00000228534.4	interleukin 23, alpha subunit p19	mml-miR-7168-3p	-0.32
BTC	ENST00000395743.3	betacellulin	mml-miR-7168-3p	-0.32
HHLA1	ENST00000434736.2	HERV-H LTR-associating 1	mml-miR-7168-3p	-0.32
HMGA2	ENST00000403681.2	high mobility group AT-hook 2	mml-miR-7168-3p	-0.32
RSAD1	ENST00000258955.2	radical S-adenosyl methionine domain containing 1	mml-miR-7168-3p	-0.32
KCNIP2	ENST00000348850.5	Kv channel interacting protein 2	mml-miR-7168-3p	-0.32
AC011755.1	ENST00000596384.1	HCG2006742; Protein LOC100996685	mml-miR-7168-3p	-0.32
CSRNP3	ENST00000314499.7	cysteine-serine-rich nuclear protein 3	mml-miR-7168-3p	-0.32
C9orf84	ENST00000394779.3	chromosome 9 open reading frame 84	mml-miR-7168-3p	-0.32
ERO1L	ENST00000395686.3	ERO1-like (S. cerevisiae)	mml-miR-7168-3p	-0.32
SLC5A7	ENST00000264047.2	solute carrier family 5 (sodium/choline cotransporter), member 7	mml-miR-7168-3p	-0.32
SLCO3A1	ENST00000318445.6	solute carrier organic anion transporter family, member 3A1	mml-miR-7168-3p	-0.32
NRG1	ENST00000341377.5	neuregulin 1	mml-miR-7168-3p	-0.32
ATRAID	ENST00000405489.3	all-trans retinoic acid-induced differentiation factor	mml-miR-7168-3p	-0.32
SERBP1	ENST00000370994.4	SERPINE1 mRNA binding protein 1	mml-miR-7168-3p	-0.32
SMYD2	ENST00000366957.5	SET and MYND domain containing 2	mml-miR-7168-3p	-0.32
FAM222B	ENST00000582266.1	family with sequence similarity 222, member B	mml-miR-7168-3p	-0.32
AMDHD1	ENST00000266736.2	amidohydrolase domain containing 1	mml-miR-7168-3p	-0.32
MBNL3	ENST00000370839.3	muscleblind-like splicing regulator 3	mml-miR-7168-3p	-0.32
RAB15	ENST00000436278.2	RAB15, member RAS oncogene family	mml-miR-7168-3p	-0.32
ADAMTS20	ENST00000389420.3	ADAM metallopeptidase with thrombospondin type 1 motif, 20	mml-miR-7168-3p	-0.32
AK3	ENST00000381809.3	adenylate kinase 3	mml-miR-7168-3p	-0.32
KLHL28	ENST00000396128.4	kelch-like family member 28	mml-miR-7168-3p	-0.32
VTA1	ENST00000367630.4	vesicle (multivesicular body) trafficking 1	mml-miR-7168-3p	-0.32
GJA9	ENST00000454994.2	gap junction protein, alpha 9, 59kDa	mml-miR-7168-3p	-0.32
HIST1H2AK	ENST00000330180.2	histone cluster 1, H2ak	mml-miR-7168-3p	-0.32
IDS	ENST00000422081.2	Iduronate 2-sulfatase (Hunter syndrome), isoform CRA_e; Iduronate 2-sulfatase 14 kDa chain; cDNA FLJ42669 fis, clone BRAMY2022168, highly similar to IDURONATE 2-SULFATASE	mml-miR-7168-3p	-0.32
ATF2	ENST00000487334.2	activating transcription factor 2	mml-miR-7168-3p	-0.32
RPP14	ENST00000445193.3	ribonuclease P/MRP 14kDa subunit	mml-miR-7168-3p	-0.32
XRN2	ENST00000377191.3	5'-3' exoribonuclease 2	mml-miR-7168-3p	-0.32
PIGL	ENST00000225609.5	phosphatidylinositol glycan anchor biosynthesis, class L	mml-miR-7168-3p	-0.32
NUDT15	ENST00000258662.2	nudix (nucleoside diphosphate linked moiety X)-type motif 15	mml-miR-7168-3p	-0.32
KNTC1	ENST00000537348.1	kinetochore associated 1	mml-miR-7168-3p	-0.32
RPS6KA3	ENST00000379565.3	ribosomal protein S6 kinase, 90kDa, polypeptide 3	mml-miR-7168-3p	-0.32
SLC16A10	ENST00000368850.3	solute carrier family 16 (aromatic amino acid transporter), member 10	mml-miR-7168-3p	-0.32
GTPBP10	ENST00000222511.6	GTP-binding protein 10 (putative)	mml-miR-7168-3p	-0.32
RPL32	ENST00000429711.2	ribosomal protein L32	mml-miR-7168-3p	-0.32
VRK1	ENST00000216639.3	vaccinia related kinase 1	mml-miR-7168-3p	-0.32
MFSD5	ENST00000534842.1	major facilitator superfamily domain containing 5	mml-miR-7168-3p	-0.31
NPFFR2	ENST00000344413.5	neuropeptide FF receptor 2	mml-miR-7168-3p	-0.31
CPSF1	ENST00000349769.3	cleavage and polyadenylation specific factor 1, 160kDa	mml-miR-7168-3p	-0.31
SLC7A14	ENST00000231706.5	solute carrier family 7, member 14	mml-miR-7168-3p	-0.31
ENO3	ENST00000323997.6	enolase 3 (beta, muscle)	mml-miR-7168-3p	-0.31
NDN	ENST00000331837.4	necdin, melanoma antigen (MAGE) family member	mml-miR-7168-3p	-0.31
DEFB129	ENST00000246105.4	defensin, beta 129	mml-miR-7168-3p	-0.31
GGCT	ENST00000005374.6	gamma-glutamylcyclotransferase	mml-miR-7168-3p	-0.31
LCP2	ENST00000046794.5	lymphocyte cytosolic protein 2 (SH2 domain containing leukocyte protein of 76kDa)	mml-miR-7168-3p	-0.31
SLC35F4	ENST00000556826.1	solute carrier family 35, member F4	mml-miR-7168-3p	-0.31
RAB27B	ENST00000262094.5	RAB27B, member RAS oncogene family	mml-miR-7168-3p	-0.31
DDX20	ENST00000369702.4	DEAD (Asp-Glu-Ala-Asp) box polypeptide 20	mml-miR-7168-3p	-0.31
ATL3	ENST00000398868.3	atlastin GTPase 3	mml-miR-7168-3p	-0.31
PA2G4	ENST00000303305.6	proliferation-associated 2G4, 38kDa	mml-miR-7168-3p	-0.31
ASAP1	ENST00000357668.1	ArfGAP with SH3 domain, ankyrin repeat and PH domain 1	mml-miR-7168-3p	-0.31
PTBP3	ENST00000374257.1	polypyrimidine tract binding protein 3	mml-miR-7168-3p	-0.31
TIPRL	ENST00000367833.2	TIP41, TOR signaling pathway regulator-like (S. cerevisiae)	mml-miR-7168-3p	-0.31
RBFOX2	ENST00000449924.2	RNA binding protein, fox-1 homolog (C. elegans) 2	mml-miR-7168-3p	-0.31
PDE4D	ENST00000340635.6	phosphodiesterase 4D, cAMP-specific	mml-miR-7168-3p	-0.31
CAPN7	ENST00000253693.2	calpain 7	mml-miR-7168-3p	-0.31
RGS5	ENST00000313961.5	regulator of G-protein signaling 5	mml-miR-7168-3p	-0.31
POU3F3	ENST00000361360.2	POU class 3 homeobox 3	mml-miR-7168-3p	-0.31
CACNG1	ENST00000226021.3	calcium channel, voltage-dependent, gamma subunit 1	mml-miR-7168-3p	-0.31
PURB	ENST00000395699.2	purine-rich element binding protein B	mml-miR-7168-3p	-0.31
FAM111B	ENST00000411426.1	family with sequence similarity 111, member B	mml-miR-7168-3p	-0.31
FBXO48	ENST00000377957.3	F-box protein 48	mml-miR-7168-3p	-0.31
SPRED2	ENST00000356388.4	sprouty-related, EVH1 domain containing 2	mml-miR-7168-3p	-0.31
CYP39A1	ENST00000275016.2	cytochrome P450, family 39, subfamily A, polypeptide 1	mml-miR-7168-3p	-0.31
FAM127C	ENST00000391440.1	family with sequence similarity 127, member C	mml-miR-7168-3p	-0.31
PURA	ENST00000331327.3	purine-rich element binding protein A	mml-miR-7168-3p	-0.31
CALCRL	ENST00000392370.3	calcitonin receptor-like	mml-miR-7168-3p	-0.31
RPS6	ENST00000380394.4	ribosomal protein S6	mml-miR-7168-3p	-0.31
MZT1	ENST00000377818.3	mitotic spindle organizing protein 1	mml-miR-7168-3p	-0.31
PNPLA4	ENST00000381042.4	patatin-like phospholipase domain containing 4	mml-miR-7168-3p	-0.31
TFRC	ENST00000540528.1	transferrin receptor	mml-miR-7168-3p	-0.31
CDKN2AIPNL	ENST00000458198.2	CDKN2A interacting protein N-terminal like	mml-miR-7168-3p	-0.31
P4HA2	ENST00000401867.1	prolyl 4-hydroxylase, alpha polypeptide II	mml-miR-7168-3p	-0.31
SKP2	ENST00000274255.6	S-phase kinase-associated protein 2, E3 ubiquitin protein ligase	mml-miR-7168-3p	-0.31
SURF2	ENST00000371964.4	surfeit 2	mml-miR-7168-3p	-0.31
AKR7A2	ENST00000235835.3	aldo-keto reductase family 7, member A2 (aflatoxin aldehyde reductase)	mml-miR-7168-3p	-0.31
PPDPF	ENST00000370179.3	pancreatic progenitor cell differentiation and proliferation factor	mml-miR-7168-3p	-0.31
CD200R1	ENST00000471858.1	CD200 receptor 1	mml-miR-7168-3p	-0.3
COX7C	ENST00000509578.1	cytochrome c oxidase subunit VIIc	mml-miR-7168-3p	-0.3
CCDC73	ENST00000335185.5	coiled-coil domain containing 73	mml-miR-7168-3p	-0.3
GPR82	ENST00000302548.4	G protein-coupled receptor 82	mml-miR-7168-3p	-0.3
ZNF311	ENST00000377179.3	zinc finger protein 311	mml-miR-7168-3p	-0.3
MROH6	ENST00000398882.3	maestro heat-like repeat family member 6	mml-miR-7168-3p	-0.3
OR51B5	ENST00000300773.2	olfactory receptor, family 51, subfamily B, member 5	mml-miR-7168-3p	-0.3
RNF144B	ENST00000259939.3	ring finger protein 144B	mml-miR-7168-3p	-0.3
XIRP2	ENST00000409195.1	xin actin-binding repeat containing 2	mml-miR-7168-3p	-0.3
TMSB10	ENST00000233143.4	thymosin beta 10	mml-miR-7168-3p	-0.3
C10orf40	ENST00000521074.1	chromosome 10 open reading frame 40	mml-miR-7168-3p	-0.3
AL953854.2	ENST00000438517.1		mml-miR-7168-3p	-0.3
ST6GALNAC3	ENST00000328299.3	ST6 (alpha-N-acetyl-neuraminyl-2,3-beta-galactosyl-1,3)-N-acetylgalactosaminide alpha-2,6-sialyltransferase 3	mml-miR-7168-3p	-0.3
SOD1	ENST00000270142.6	superoxide dismutase 1, soluble	mml-miR-7168-3p	-0.3
CDK20	ENST00000375871.4	cyclin-dependent kinase 20	mml-miR-7168-3p	-0.3
PLAG1	ENST00000316981.3	pleiomorphic adenoma gene 1	mml-miR-7168-3p	-0.3
HOXD3	ENST00000249440.3	homeobox D3	mml-miR-7168-3p	-0.3
ST6GALNAC5	ENST00000477717.1	ST6 (alpha-N-acetyl-neuraminyl-2,3-beta-galactosyl-1,3)-N-acetylgalactosaminide alpha-2,6-sialyltransferase 5	mml-miR-7168-3p	-0.3
SLC30A6	ENST00000282587.5	solute carrier family 30 (zinc transporter), member 6	mml-miR-7168-3p	-0.3
FSBP	ENST00000481490.2	fibrinogen silencer binding protein	mml-miR-7168-3p	-0.3
DSE	ENST00000452085.3	dermatan sulfate epimerase	mml-miR-7168-3p	-0.3
PTPRA	ENST00000216877.6	protein tyrosine phosphatase, receptor type, A	mml-miR-7168-3p	-0.3
METTL15	ENST00000342303.5	methyltransferase like 15	mml-miR-7168-3p	-0.3
SKA1	ENST00000285116.3	spindle and kinetochore associated complex subunit 1	mml-miR-7168-3p	-0.3
MXRA7	ENST00000355797.3	matrix-remodelling associated 7	mml-miR-7168-3p	-0.3
STRN	ENST00000263918.4	striatin, calmodulin binding protein	mml-miR-7168-3p	-0.3
RAB30	ENST00000533486.1	RAB30, member RAS oncogene family	mml-miR-7168-3p	-0.3
BTD	ENST00000303498.5	biotinidase	mml-miR-7168-3p	-0.3
TADA2B	ENST00000310074.7	transcriptional adaptor 2B	mml-miR-7168-3p	-0.3
ZBTB1	ENST00000394712.2	zinc finger and BTB domain containing 1	mml-miR-7168-3p	-0.3
TFDP2	ENST00000499676.2	transcription factor Dp-2 (E2F dimerization partner 2)	mml-miR-7168-3p	-0.3
ZFP37	ENST00000374227.3	ZFP37 zinc finger protein	mml-miR-7168-3p	-0.3
EBF3	ENST00000368648.3	early B-cell factor 3	mml-miR-7168-3p	-0.3
RPS28	ENST00000600659.2	ribosomal protein S28	mml-miR-7168-3p	-0.3
SNTG1	ENST00000522124.1	syntrophin, gamma 1	mml-miR-7168-3p	-0.3
HSD17B12	ENST00000278353.4	hydroxysteroid (17-beta) dehydrogenase 12	mml-miR-7168-3p	-0.3
DNAJC10	ENST00000264065.7	DnaJ (Hsp40) homolog, subfamily C, member 10	mml-miR-7168-3p	-0.3
GSTM3	ENST00000540225.1	glutathione S-transferase mu 3 (brain)	mml-miR-7168-3p	-0.3
SMG9	ENST00000270066.6	SMG9 nonsense mediated mRNA decay factor	mml-miR-7168-3p	-0.29
AC093802.1	ENST00000407524.1	Uncharacterized protein	mml-miR-7168-3p	-0.29
BEND2	ENST00000380033.4	BEN domain containing 2	mml-miR-7168-3p	-0.29
ZC3H6	ENST00000343936.4	zinc finger CCCH-type containing 6	mml-miR-7168-3p	-0.29
IL17B	ENST00000261796.3	interleukin 17B	mml-miR-7168-3p	-0.29
NRBP2	ENST00000442628.2	nuclear receptor binding protein 2	mml-miR-7168-3p	-0.29
POC1B	ENST00000378528.2	POC1 centriolar protein B	mml-miR-7168-3p	-0.29
CYP3A5	ENST00000339843.2	cytochrome P450, family 3, subfamily A, polypeptide 5	mml-miR-7168-3p	-0.29
SLC8A3	ENST00000356921.2	solute carrier family 8 (sodium/calcium exchanger), member 3	mml-miR-7168-3p	-0.29
CHMP2B	ENST00000263780.4	charged multivesicular body protein 2B	mml-miR-7168-3p	-0.29
AP000708.1	ENST00000527818.1		mml-miR-7168-3p	-0.29
POLR3G	ENST00000504930.1	polymerase (RNA) III (DNA directed) polypeptide G (32kD)	mml-miR-7168-3p	-0.29
GPR17	ENST00000272644.3	G protein-coupled receptor 17	mml-miR-7168-3p	-0.29
PRDX1	ENST00000262746.1	peroxiredoxin 1	mml-miR-7168-3p	-0.29
KIF21A	ENST00000361961.3	kinesin family member 21A	mml-miR-7168-3p	-0.29
MTMR6	ENST00000381801.5	myotubularin related protein 6	mml-miR-7168-3p	-0.29
ZIK1	ENST00000307468.4	zinc finger protein interacting with K protein 1	mml-miR-7168-3p	-0.29
ANGPTL2	ENST00000373425.3	angiopoietin-like 2	mml-miR-7168-3p	-0.29
SLC10A2	ENST00000245312.3	solute carrier family 10 (sodium/bile acid cotransporter), member 2	mml-miR-7168-3p	-0.29
UBQLN2	ENST00000338222.5	ubiquilin 2	mml-miR-7168-3p	-0.29
C10orf55	ENST00000409178.1	chromosome 10 open reading frame 55	mml-miR-7168-3p	-0.29
FBXW7	ENST00000281708.4	F-box and WD repeat domain containing 7, E3 ubiquitin protein ligase	mml-miR-7168-3p	-0.29
DST	ENST00000312431.6	dystonin	mml-miR-7168-3p	-0.29
NPPC	ENST00000409852.1	natriuretic peptide C	mml-miR-7168-3p	-0.29
ZNF804B	ENST00000333190.4	zinc finger protein 804B	mml-miR-7168-3p	-0.29
C4orf26	ENST00000311623.4	chromosome 4 open reading frame 26	mml-miR-7168-3p	-0.29
RNF6	ENST00000346166.3	ring finger protein (C3H2C3 type) 6	mml-miR-7168-3p	-0.29
DCX	ENST00000356915.2	doublecortin	mml-miR-7168-3p	-0.29
SOX21	ENST00000376945.2	SRY (sex determining region Y)-box 21	mml-miR-7168-3p	-0.29
ZNF655	ENST00000425063.1	zinc finger protein 655	mml-miR-7168-3p	-0.29
EPHA3	ENST00000494014.1	EPH receptor A3	mml-miR-7168-3p	-0.29
IRAK4	ENST00000431837.1	interleukin-1 receptor-associated kinase 4	mml-miR-7168-3p	-0.29
FAM168B	ENST00000409185.1	family with sequence similarity 168, member B	mml-miR-7168-3p	-0.29
BTBD3	ENST00000254977.3	BTB (POZ) domain containing 3	mml-miR-7168-3p	-0.29
ZNF765	ENST00000594030.1	zinc finger protein 765	mml-miR-7168-3p	-0.29
TRAF3	ENST00000560371.1	TNF receptor-associated factor 3	mml-miR-7168-3p	-0.29
FAM83D	ENST00000217429.4	family with sequence similarity 83, member D	mml-miR-7168-3p	-0.29
TMEM56	ENST00000370203.4	transmembrane protein 56	mml-miR-7168-3p	-0.29
RALGPS2	ENST00000367635.3	Ral GEF with PH domain and SH3 binding motif 2	mml-miR-7168-3p	-0.29
SGTB	ENST00000381007.4	small glutamine-rich tetratricopeptide repeat (TPR)-containing, beta	mml-miR-7168-3p	-0.29
FAXC	ENST00000389677.5	failed axon connections homolog (Drosophila)	mml-miR-7168-3p	-0.29
DBR1	ENST00000260803.4	debranching RNA lariats 1	mml-miR-7168-3p	-0.29
TMEM254	ENST00000372275.1	transmembrane protein 254	mml-miR-7168-3p	-0.29
PLOD2	ENST00000461497.1	procollagen-lysine, 2-oxoglutarate 5-dioxygenase 2	mml-miR-7168-3p	-0.29
BPTF	ENST00000321892.4	bromodomain PHD finger transcription factor	mml-miR-7168-3p	-0.29
SLC15A2	ENST00000489711.1	solute carrier family 15 (oligopeptide transporter), member 2	mml-miR-7168-3p	-0.29
SOS1	ENST00000426016.1	son of sevenless homolog 1 (Drosophila)	mml-miR-7168-3p	-0.29
MARVELD3	ENST00000268485.3	MARVEL domain containing 3	mml-miR-7168-3p	-0.29
TOX	ENST00000361421.1	thymocyte selection-associated high mobility group box	mml-miR-7168-3p	-0.29
COX20	ENST00000411948.2	COX20 cytochrome C oxidase assembly factor	mml-miR-7168-3p	-0.29
PDCL	ENST00000259467.4	phosducin-like	mml-miR-7168-3p	-0.29
ANKRD39	ENST00000393537.4	ankyrin repeat domain 39	mml-miR-7168-3p	-0.29
SEMA3A	ENST00000265362.4	sema domain, immunoglobulin domain (Ig), short basic domain, secreted, (semaphorin) 3A	mml-miR-7168-3p	-0.29
LRRC28	ENST00000301981.3	leucine rich repeat containing 28	mml-miR-7168-3p	-0.29
OPN1SW	ENST00000249389.2	opsin 1 (cone pigments), short-wave-sensitive	mml-miR-7168-3p	-0.29
S100A13	ENST00000339556.4	S100 calcium binding protein A13	mml-miR-7168-3p	-0.29
SMIM4	ENST00000477703.1	small integral membrane protein 4	mml-miR-7168-3p	-0.29
ZNF337	ENST00000376436.1	zinc finger protein 337	mml-miR-7168-3p	-0.29
TARBP1	ENST00000040877.1	TAR (HIV-1) RNA binding protein 1	mml-miR-7168-3p	-0.28
KHDRBS2	ENST00000281156.4	KH domain containing, RNA binding, signal transduction associated 2	mml-miR-7168-3p	-0.28
DNAH7	ENST00000409063.1	dynein, axonemal, heavy chain 7	mml-miR-7168-3p	-0.28
VWC2L	ENST00000427124.1	von Willebrand factor C domain containing protein 2-like	mml-miR-7168-3p	-0.28
ZNF131	ENST00000505606.2	zinc finger protein 131	mml-miR-7168-3p	-0.28
C2orf73	ENST00000398634.2	chromosome 2 open reading frame 73	mml-miR-7168-3p	-0.28
ZBTB7C	ENST00000535628.2	zinc finger and BTB domain containing 7C	mml-miR-7168-3p	-0.28
PRSS36	ENST00000268281.4	protease, serine, 36	mml-miR-7168-3p	-0.28
TMPRSS11D	ENST00000283916.6	transmembrane protease, serine 11D	mml-miR-7168-3p	-0.28
RXFP1	ENST00000307765.5	relaxin/insulin-like family peptide receptor 1	mml-miR-7168-3p	-0.28
TREM2	ENST00000373122.4	triggering receptor expressed on myeloid cells 2	mml-miR-7168-3p	-0.28
NUS1	ENST00000368494.3	nuclear undecaprenyl pyrophosphate synthase 1 homolog (S. cerevisiae)	mml-miR-7168-3p	-0.28
MACC1	ENST00000400331.5	metastasis associated in colon cancer 1	mml-miR-7168-3p	-0.28
SUCO	ENST00000367723.4	SUN domain containing ossification factor	mml-miR-7168-3p	-0.28
ZNF404	ENST00000587539.1	zinc finger protein 404	mml-miR-7168-3p	-0.28
ADAMTS19	ENST00000274487.4	ADAM metallopeptidase with thrombospondin type 1 motif, 19	mml-miR-7168-3p	-0.28
CPEB1	ENST00000450751.2	cytoplasmic polyadenylation element binding protein 1	mml-miR-7168-3p	-0.28
SYT10	ENST00000228567.3	synaptotagmin X	mml-miR-7168-3p	-0.28
PRDX5	ENST00000265462.4	peroxiredoxin 5	mml-miR-7168-3p	-0.28
RASGEF1C	ENST00000361132.4	RasGEF domain family, member 1C	mml-miR-7168-3p	-0.28
FAM117B	ENST00000392238.2	family with sequence similarity 117, member B	mml-miR-7168-3p	-0.28
POLR2I	ENST00000221859.4	polymerase (RNA) II (DNA directed) polypeptide I, 14.5kDa	mml-miR-7168-3p	-0.28
SLC16A14	ENST00000295190.4	solute carrier family 16, member 14	mml-miR-7168-3p	-0.28
MAGED1	ENST00000326587.7	melanoma antigen family D, 1	mml-miR-7168-3p	-0.28
HDDC2	ENST00000608295.1	HD domain containing 2	mml-miR-7168-3p	-0.28
SDSL	ENST00000403593.4	serine dehydratase-like	mml-miR-7168-3p	-0.28
UBTD2	ENST00000393792.2	ubiquitin domain containing 2	mml-miR-7168-3p	-0.28
ARL9	ENST00000360096.2	ADP-ribosylation factor-like 9	mml-miR-7168-3p	-0.28
TMEM200B	ENST00000521452.1	transmembrane protein 200B	mml-miR-7168-3p	-0.28
DNAJB9	ENST00000249356.3	DnaJ (Hsp40) homolog, subfamily B, member 9	mml-miR-7168-3p	-0.28
WDSUB1	ENST00000359774.4	WD repeat, sterile alpha motif and U-box domain containing 1	mml-miR-7168-3p	-0.28
GPBP1L1	ENST00000290795.3	GC-rich promoter binding protein 1-like 1	mml-miR-7168-3p	-0.28
INA	ENST00000369849.4	internexin neuronal intermediate filament protein, alpha	mml-miR-7168-3p	-0.28
C8orf46	ENST00000522977.1	chromosome 8 open reading frame 46	mml-miR-7168-3p	-0.28
EHF	ENST00000257831.3	ets homologous factor	mml-miR-7168-3p	-0.28
UBE2E3	ENST00000410062.4	ubiquitin-conjugating enzyme E2E 3	mml-miR-7168-3p	-0.28
MST1R	ENST00000296474.3	macrophage stimulating 1 receptor (c-met-related tyrosine kinase)	mml-miR-7168-3p	-0.28
SGCD	ENST00000435422.3	sarcoglycan, delta (35kDa dystrophin-associated glycoprotein)	mml-miR-7168-3p	-0.28
GNAQ	ENST00000286548.4	guanine nucleotide binding protein (G protein), q polypeptide	mml-miR-7168-3p	-0.28
RNF152	ENST00000312828.3	ring finger protein 152	mml-miR-7168-3p	-0.28
CLHC1	ENST00000406437.2	clathrin heavy chain linker domain containing 1	mml-miR-7168-3p	-0.28
NCKAP1	ENST00000361354.4	NCK-associated protein 1	mml-miR-7168-3p	-0.28
PDHX	ENST00000448838.3	pyruvate dehydrogenase complex, component X	mml-miR-7168-3p	-0.28
HDGFRP3	ENST00000299633.4	Hepatoma-derived growth factor-related protein 3	mml-miR-7168-3p	-0.28
SPARC	ENST00000231061.4	secreted protein, acidic, cysteine-rich (osteonectin)	mml-miR-7168-3p	-0.28
SEMA3E	ENST00000307792.3	sema domain, immunoglobulin domain (Ig), short basic domain, secreted, (semaphorin) 3E	mml-miR-7168-3p	-0.28
GAB1	ENST00000262995.4	GRB2-associated binding protein 1	mml-miR-7168-3p	-0.28
ZNF793	ENST00000445217.1	zinc finger protein 793	mml-miR-7168-3p	-0.28
SLC16A7	ENST00000261187.4	solute carrier family 16 (monocarboxylate transporter), member 7	mml-miR-7168-3p	-0.28
C1RL	ENST00000544702.1	complement component 1, r subcomponent-like	mml-miR-7168-3p	-0.28
AGR2	ENST00000419304.2	anterior gradient 2	mml-miR-7168-3p	-0.28
UNC50	ENST00000357765.2	unc-50 homolog (C. elegans)	mml-miR-7168-3p	-0.28
ALG14	ENST00000370205.5	ALG14, UDP-N-acetylglucosaminyltransferase subunit	mml-miR-7168-3p	-0.28
UCHL3	ENST00000377595.3	ubiquitin carboxyl-terminal esterase L3 (ubiquitin thiolesterase)	mml-miR-7168-3p	-0.28
ZNF259	ENST00000227322.3	zinc finger protein 259	mml-miR-7168-3p	-0.28
CXorf24	ENST00000357412.1	chromosome X open reading frame 24	mml-miR-7168-3p	-0.28
LEFTY1	ENST00000272134.5	left-right determination factor 1	mml-miR-7168-3p	-0.28
CACNA1C	ENST00000399655.1	calcium channel, voltage-dependent, L type, alpha 1C subunit	mml-miR-7168-3p	-0.28
OTUD6B	ENST00000285420.4	OTU domain containing 6B	mml-miR-7168-3p	-0.28
ZNF326	ENST00000370447.3	zinc finger protein 326	mml-miR-7168-3p	-0.28
SP3	ENST00000310015.6	Sp3 transcription factor	mml-miR-7168-3p	-0.28
KCTD16	ENST00000507359.3	potassium channel tetramerization domain containing 16	mml-miR-7168-3p	-0.28
LHX9	ENST00000367390.3	LIM homeobox 9	mml-miR-7168-3p	-0.28
ATG12	ENST00000500945.2	autophagy related 12	mml-miR-7168-3p	-0.28
APLP2	ENST00000263574.5	amyloid beta (A4) precursor-like protein 2	mml-miR-7168-3p	-0.28
IFRG15	ENST00000553856.1	Homo sapiens torsin A interacting protein 2 (TOR1AIP2), transcript variant 1, mRNA.	mml-miR-7168-3p	-0.28
KLF2	ENST00000248071.5	Kruppel-like factor 2 (lung)	mml-miR-7168-3p	-0.28
ANKRD22	ENST00000371930.4	ankyrin repeat domain 22	mml-miR-7168-3p	-0.28
FGFBP3	ENST00000311575.5	fibroblast growth factor binding protein 3	mml-miR-7168-3p	-0.28
PDE7B	ENST00000308191.6	phosphodiesterase 7B	mml-miR-7168-3p	-0.28
CPPED1	ENST00000381774.4	calcineurin-like phosphoesterase domain containing 1	mml-miR-7168-3p	-0.28
C22orf39	ENST00000399562.4	chromosome 22 open reading frame 39	mml-miR-7168-3p	-0.28
ELF1	ENST00000442101.1	E74-like factor 1 (ets domain transcription factor)	mml-miR-7168-3p	-0.28
FABP7	ENST00000356535.4	fatty acid binding protein 7, brain	mml-miR-7168-3p	-0.27
UGT2A2	ENST00000457664.2	UDP glucuronosyltransferase 2 family, polypeptide A2	mml-miR-7168-3p	-0.27
SLC26A2	ENST00000286298.4	solute carrier family 26 (anion exchanger), member 2	mml-miR-7168-3p	-0.27
HAPLN3	ENST00000359595.3	hyaluronan and proteoglycan link protein 3	mml-miR-7168-3p	-0.27
ZNF674	ENST00000523374.1	zinc finger protein 674	mml-miR-7168-3p	-0.27
AFAP1L2	ENST00000304129.4	actin filament associated protein 1-like 2	mml-miR-7168-3p	-0.27
TRIM61	ENST00000329314.5	tripartite motif containing 61	mml-miR-7168-3p	-0.27
ASF1A	ENST00000229595.5	anti-silencing function 1A histone chaperone	mml-miR-7168-3p	-0.27
CPEB3	ENST00000412050.4	cytoplasmic polyadenylation element binding protein 3	mml-miR-7168-3p	-0.27
AC026202.1	ENST00000600805.1	Uncharacterized protein	mml-miR-7168-3p	-0.27
CHRDL1	ENST00000372045.1	chordin-like 1	mml-miR-7168-3p	-0.27
AL033381.1	ENST00000314040.1	Uncharacterized protein; cDNA FLJ34594 fis, clone KIDNE2009109	mml-miR-7168-3p	-0.27
NR1I2	ENST00000393716.2	nuclear receptor subfamily 1, group I, member 2	mml-miR-7168-3p	-0.27
LYPD5	ENST00000377950.3	LY6/PLAUR domain containing 5	mml-miR-7168-3p	-0.27
GLP1R	ENST00000373256.4	glucagon-like peptide 1 receptor	mml-miR-7168-3p	-0.27
PTPRR	ENST00000440835.2	protein tyrosine phosphatase, receptor type, R	mml-miR-7168-3p	-0.27
C7orf33	ENST00000307003.2	chromosome 7 open reading frame 33	mml-miR-7168-3p	-0.27
PDZRN3	ENST00000263666.4	PDZ domain containing ring finger 3	mml-miR-7168-3p	-0.27
PI15	ENST00000260113.2	peptidase inhibitor 15	mml-miR-7168-3p	-0.27
EDNRA	ENST00000339690.5	endothelin receptor type A	mml-miR-7168-3p	-0.27
RPS6KC1	ENST00000366960.3	ribosomal protein S6 kinase, 52kDa, polypeptide 1	mml-miR-7168-3p	-0.27
ELF5	ENST00000257832.2	E74-like factor 5 (ets domain transcription factor)	mml-miR-7168-3p	-0.27
SMEK2	ENST00000272313.5	SMEK homolog 2, suppressor of mek1 (Dictyostelium)	mml-miR-7168-3p	-0.27
CCL4L1	ENST00000586598.1	chemokine (C-C motif) ligand 4-like 1	mml-miR-7168-3p	-0.27
MARCH7	ENST00000259050.4	membrane-associated ring finger (C3HC4) 7, E3 ubiquitin protein ligase	mml-miR-7168-3p	-0.27
RSPO1	ENST00000373059.1	R-spondin 1	mml-miR-7168-3p	-0.27
SLC7A2	ENST00000494857.1	solute carrier family 7 (cationic amino acid transporter, y+ system), member 2	mml-miR-7168-3p	-0.27
EVI5	ENST00000370331.1	ecotropic viral integration site 5	mml-miR-7168-3p	-0.27
MOB1B	ENST00000309395.2	MOB kinase activator 1B	mml-miR-7168-3p	-0.27
GCH1	ENST00000491895.2	GTP cyclohydrolase 1	mml-miR-7168-3p	-0.27
EPSTI1	ENST00000313624.7	epithelial stromal interaction 1 (breast)	mml-miR-7168-3p	-0.27
AKAP6	ENST00000557272.1	A kinase (PRKA) anchor protein 6	mml-miR-7168-3p	-0.27
C19orf12	ENST00000592153.1	chromosome 19 open reading frame 12	mml-miR-7168-3p	-0.27
SSPN	ENST00000242729.2	sarcospan	mml-miR-7168-3p	-0.27
ZNF233	ENST00000592581.1	zinc finger protein 233	mml-miR-7168-3p	-0.27
C21orf91	ENST00000400558.3	chromosome 21 open reading frame 91	mml-miR-7168-3p	-0.27
UBP1	ENST00000283629.3	upstream binding protein 1 (LBP-1a)	mml-miR-7168-3p	-0.27
RP11-156E8.1	ENST00000607453.1		mml-miR-7168-3p	-0.27
ZBTB6	ENST00000373659.3	zinc finger and BTB domain containing 6	mml-miR-7168-3p	-0.27
PTPN3	ENST00000412145.1	protein tyrosine phosphatase, non-receptor type 3	mml-miR-7168-3p	-0.27
MKLN1	ENST00000352689.6	muskelin 1, intracellular mediator containing kelch motifs	mml-miR-7168-3p	-0.27
KPNA4	ENST00000334256.4	karyopherin alpha 4 (importin alpha 3)	mml-miR-7168-3p	-0.27
BAG4	ENST00000287322.4	BCL2-associated athanogene 4	mml-miR-7168-3p	-0.27
NFIX	ENST00000360105.4	nuclear factor I/X (CCAAT-binding transcription factor)	mml-miR-7168-3p	-0.27
GNAZ	ENST00000248996.4	guanine nucleotide binding protein (G protein), alpha z polypeptide	mml-miR-7168-3p	-0.27
BMPR2	ENST00000374574.2	bone morphogenetic protein receptor, type II (serine/threonine kinase)	mml-miR-7168-3p	-0.27
ARHGAP28	ENST00000419673.2	Rho GTPase activating protein 28	mml-miR-7168-3p	-0.27
LYRM7	ENST00000507584.1	LYR motif containing 7	mml-miR-7168-3p	-0.27
CLDN11	ENST00000064724.3	claudin 11	mml-miR-7168-3p	-0.27
THBD	ENST00000377103.2	thrombomodulin	mml-miR-7168-3p	-0.27
TRMT10B	ENST00000297994.3	tRNA methyltransferase 10 homolog B (S. cerevisiae)	mml-miR-7168-3p	-0.27
MAT1A	ENST00000372213.3	methionine adenosyltransferase I, alpha	mml-miR-7168-3p	-0.27
ZADH2	ENST00000322342.3	zinc binding alcohol dehydrogenase domain containing 2	mml-miR-7168-3p	-0.27
PEX26	ENST00000329627.7	peroxisomal biogenesis factor 26	mml-miR-7168-3p	-0.27
TMEM167A	ENST00000502346.1	transmembrane protein 167A	mml-miR-7168-3p	-0.27
SENP8	ENST00000544411.1	SUMO/sentrin specific peptidase family member 8	mml-miR-7168-3p	-0.27
TMED5	ENST00000479918.1	transmembrane emp24 protein transport domain containing 5	mml-miR-7168-3p	-0.27
M6PR	ENST00000000412.3	mannose-6-phosphate receptor (cation dependent)	mml-miR-7168-3p	-0.27
RPL14	ENST00000416518.1	ribosomal protein L14	mml-miR-7168-3p	-0.27
CCDC174	ENST00000383794.3	coiled-coil domain containing 174	mml-miR-7168-3p	-0.27
COPS2	ENST00000388901.5	COP9 signalosome subunit 2	mml-miR-7168-3p	-0.27
MBD2	ENST00000256429.3	methyl-CpG binding domain protein 2	mml-miR-7168-3p	-0.27
SRSF9	ENST00000229390.3	serine/arginine-rich splicing factor 9	mml-miR-7168-3p	-0.27
PRMT6	ENST00000370078.1	protein arginine methyltransferase 6	mml-miR-7168-3p	-0.27
STX7	ENST00000367941.2	syntaxin 7	mml-miR-7168-3p	-0.27
GHSR	ENST00000241256.2	growth hormone secretagogue receptor	mml-miR-7168-3p	-0.27
GADD45G	ENST00000252506.6	growth arrest and DNA-damage-inducible, gamma	mml-miR-7168-3p	-0.27
EN1	ENST00000295206.6	engrailed homeobox 1	mml-miR-7168-3p	-0.26
C12orf73	ENST00000547975.1	chromosome 12 open reading frame 73	mml-miR-7168-3p	-0.26
MAATS1	ENST00000273390.5	MYCBP-associated, testis expressed 1	mml-miR-7168-3p	-0.26
PEX5L	ENST00000467460.1	peroxisomal biogenesis factor 5-like	mml-miR-7168-3p	-0.26
UBXN2B	ENST00000399598.2	UBX domain protein 2B	mml-miR-7168-3p	-0.26
CDKN1A	ENST00000244741.5	cyclin-dependent kinase inhibitor 1A (p21, Cip1)	mml-miR-7168-3p	-0.26
PRTG	ENST00000561292.1	protogenin	mml-miR-7168-3p	-0.26
RWDD3	ENST00000263893.6	RWD domain containing 3	mml-miR-7168-3p	-0.26
TMEM14E	ENST00000408960.3	transmembrane protein 14E	mml-miR-7168-3p	-0.26
KRTAP5-2	ENST00000412090.1	keratin associated protein 5-2	mml-miR-7168-3p	-0.26
CGNL1	ENST00000281282.5	cingulin-like 1	mml-miR-7168-3p	-0.26
FCRLA	ENST00000367959.2	Fc receptor-like A	mml-miR-7168-3p	-0.26
SELE	ENST00000367781.4	selectin E	mml-miR-7168-3p	-0.26
PALLD	ENST00000261509.6	palladin, cytoskeletal associated protein	mml-miR-7168-3p	-0.26
ZNF506	ENST00000545006.1	zinc finger protein 506	mml-miR-7168-3p	-0.26
PDC	ENST00000391997.2	phosducin	mml-miR-7168-3p	-0.26
C20orf202	ENST00000400633.1	chromosome 20 open reading frame 202	mml-miR-7168-3p	-0.26
CTA-299D3.8	ENST00000407505.3	Uncharacterized protein	mml-miR-7168-3p	-0.26
RP11-171N4.2	ENST00000511399.1	Uncharacterized protein	mml-miR-7168-3p	-0.26
FCHO1	ENST00000594202.1	FCH domain only 1	mml-miR-7168-3p	-0.26
MAD2L1BP	ENST00000372171.4	MAD2L1 binding protein	mml-miR-7168-3p	-0.26
HIST1H2BC	ENST00000314332.5	histone cluster 1, H2bc	mml-miR-7168-3p	-0.26
AMOTL1	ENST00000317837.9	angiomotin like 1	mml-miR-7168-3p	-0.26
EBPL	ENST00000378284.2	emopamil binding protein-like	mml-miR-7168-3p	-0.26
ANKRD28	ENST00000399451.2	ankyrin repeat domain 28	mml-miR-7168-3p	-0.26
GPATCH2L	ENST00000553588.1	G patch domain containing 2-like	mml-miR-7168-3p	-0.26
GADD45A	ENST00000370986.4	growth arrest and DNA-damage-inducible, alpha	mml-miR-7168-3p	-0.26
AP1AR	ENST00000274000.5	adaptor-related protein complex 1 associated regulatory protein	mml-miR-7168-3p	-0.26
SGMS2	ENST00000394684.4	sphingomyelin synthase 2	mml-miR-7168-3p	-0.26
ARMC10	ENST00000323716.3	armadillo repeat containing 10	mml-miR-7168-3p	-0.26
RANBP1	ENST00000430524.1	RAN binding protein 1	mml-miR-7168-3p	-0.26
HES4	ENST00000428771.2	hairy and enhancer of split 4 (Drosophila)	mml-miR-7168-3p	-0.26
SIX1	ENST00000247182.6	SIX homeobox 1	mml-miR-7168-3p	-0.26
CHST2	ENST00000309575.3	carbohydrate (N-acetylglucosamine-6-O) sulfotransferase 2	mml-miR-7168-3p	-0.26
ZNF24	ENST00000589881.1	zinc finger protein 24	mml-miR-7168-3p	-0.26
ZNF678	ENST00000343776.5	zinc finger protein 678	mml-miR-7168-3p	-0.26
RAB23	ENST00000317483.3	RAB23, member RAS oncogene family	mml-miR-7168-3p	-0.26
PEX10	ENST00000288774.3	peroxisomal biogenesis factor 10	mml-miR-7168-3p	-0.26
LYPLAL1	ENST00000366928.5	lysophospholipase-like 1	mml-miR-7168-3p	-0.26
ZFP36L2	ENST00000282388.3	ZFP36 ring finger protein-like 2	mml-miR-7168-3p	-0.26
FAM133B	ENST00000438306.1	family with sequence similarity 133, member B	mml-miR-7168-3p	-0.26
CEBPG	ENST00000284000.4	CCAAT/enhancer binding protein (C/EBP), gamma	mml-miR-7168-3p	-0.26
SLAIN2	ENST00000264313.6	SLAIN motif family, member 2	mml-miR-7168-3p	-0.26
NME6	ENST00000450160.1	NME/NM23 nucleoside diphosphate kinase 6	mml-miR-7168-3p	-0.26
C16orf45	ENST00000300006.4	chromosome 16 open reading frame 45	mml-miR-7168-3p	-0.26
PDF	ENST00000288022.1	peptide deformylase (mitochondrial)	mml-miR-7168-3p	-0.26
OSTF1	ENST00000346234.6	osteoclast stimulating factor 1	mml-miR-7168-3p	-0.26
GRK4	ENST00000503518.2	G protein-coupled receptor kinase 4	mml-miR-7168-3p	-0.26
NSL1	ENST00000422588.2	NSL1, MIS12 kinetochore complex component	mml-miR-7168-3p	-0.26
PXMP4	ENST00000344022.3	peroxisomal membrane protein 4, 24kDa	mml-miR-7168-3p	-0.26
CISD1	ENST00000333926.5	CDGSH iron sulfur domain 1	mml-miR-7168-3p	-0.26
TMEM200C	ENST00000581347.2	transmembrane protein 200C	mml-miR-7168-3p	-0.26
HMGCS2	ENST00000369406.3	3-hydroxy-3-methylglutaryl-CoA synthase 2 (mitochondrial)	mml-miR-7168-3p	-0.26
UBE2D3	ENST00000453744.2	ubiquitin-conjugating enzyme E2D 3	mml-miR-7168-3p	-0.26
AIDA	ENST00000340020.6	axin interactor, dorsalization associated	mml-miR-7168-3p	-0.26
C18orf21	ENST00000592875.1	chromosome 18 open reading frame 21	mml-miR-7168-3p	-0.26
TMEM194B	ENST00000409150.3	transmembrane protein 194B	mml-miR-7168-3p	-0.26
OCIAD2	ENST00000273860.4	OCIA domain containing 2	mml-miR-7168-3p	-0.26
COMMD2	ENST00000473414.1	COMM domain containing 2	mml-miR-7168-3p	-0.26
DYNLRB1	ENST00000357156.2	dynein, light chain, roadblock-type 1	mml-miR-7168-3p	-0.26
PCDHB15	ENST00000231173.3	protocadherin beta 15	mml-miR-7168-3p	-0.26
TAP2	ENST00000374897.2	transporter 2, ATP-binding cassette, sub-family B (MDR/TAP)	mml-miR-7168-3p	-0.26
PTPLA	ENST00000361271.3	protein tyrosine phosphatase-like (proline instead of catalytic arginine), member A	mml-miR-7168-3p	-0.26
DOC2A	ENST00000350119.4	double C2-like domains, alpha	mml-miR-7168-3p	-0.25
FIGF	ENST00000297904.3	c-fos induced growth factor (vascular endothelial growth factor D)	mml-miR-7168-3p	-0.25
HTR5A-AS1	ENST00000395731.2	HTR5A antisense RNA 1	mml-miR-7168-3p	-0.25
C9orf66	ENST00000382387.2	chromosome 9 open reading frame 66	mml-miR-7168-3p	-0.25
GALNT3	ENST00000392701.3	UDP-N-acetyl-alpha-D-galactosamine:polypeptide N-acetylgalactosaminyltransferase 3 (GalNAc-T3)	mml-miR-7168-3p	-0.25
GAS2L3	ENST00000547754.1	growth arrest-specific 2 like 3	mml-miR-7168-3p	-0.25
ZNF587	ENST00000339656.5	zinc finger protein 587	mml-miR-7168-3p	-0.25
RP11-1026M7.2	ENST00000502515.1	Uncharacterized protein	mml-miR-7168-3p	-0.25
RP6-24A23.6	ENST00000563887.1	Uncharacterized protein	mml-miR-7168-3p	-0.25
NR3C2	ENST00000344721.4	nuclear receptor subfamily 3, group C, member 2	mml-miR-7168-3p	-0.25
RPS15A	ENST00000576436.1	ribosomal protein S15a	mml-miR-7168-3p	-0.25
CLOCK	ENST00000309964.4	clock circadian regulator	mml-miR-7168-3p	-0.25
RAB11FIP2	ENST00000355624.3	RAB11 family interacting protein 2 (class I)	mml-miR-7168-3p	-0.25
LCLAT1	ENST00000309052.4	lysocardiolipin acyltransferase 1	mml-miR-7168-3p	-0.25
TECTB	ENST00000369422.3	tectorin beta	mml-miR-7168-3p	-0.25
ZNF474	ENST00000296600.4	zinc finger protein 474	mml-miR-7168-3p	-0.25
OTOR	ENST00000246081.2	otoraplin	mml-miR-7168-3p	-0.25
GRM4	ENST00000538487.2	glutamate receptor, metabotropic 4	mml-miR-7168-3p	-0.25
UAP1L1	ENST00000360271.3	UDP-N-acteylglucosamine pyrophosphorylase 1-like 1	mml-miR-7168-3p	-0.25
EMC4	ENST00000267750.4	ER membrane protein complex subunit 4	mml-miR-7168-3p	-0.25
SOSTDC1	ENST00000307068.4	sclerostin domain containing 1	mml-miR-7168-3p	-0.25
PDZD9	ENST00000537222.2	PDZ domain containing 9	mml-miR-7168-3p	-0.25
NECAP2	ENST00000337132.5	NECAP endocytosis associated 2	mml-miR-7168-3p	-0.25
RERG	ENST00000256953.2	RAS-like, estrogen-regulated, growth inhibitor	mml-miR-7168-3p	-0.25
GPR174	ENST00000276077.1	G protein-coupled receptor 174	mml-miR-7168-3p	-0.25
CSNK1G1	ENST00000303052.7	casein kinase 1, gamma 1	mml-miR-7168-3p	-0.25
TMEM92	ENST00000300433.3	transmembrane protein 92	mml-miR-7168-3p	-0.25
CDKN2AIP	ENST00000302350.4	CDKN2A interacting protein	mml-miR-7168-3p	-0.25
SLC25A21-AS1	ENST00000556667.1	SLC25A21 antisense RNA 1	mml-miR-7168-3p	-0.25
ZNF266	ENST00000361451.2	zinc finger protein 266	mml-miR-7168-3p	-0.25
PGM3	ENST00000513973.1	phosphoglucomutase 3	mml-miR-7168-3p	-0.25
SNX10	ENST00000396376.1	sorting nexin 10	mml-miR-7168-3p	-0.25
HAUS3	ENST00000243706.4	HAUS augmin-like complex, subunit 3	mml-miR-7168-3p	-0.25
MBP	ENST00000397863.1	myelin basic protein	mml-miR-7168-3p	-0.25
BEAN1	ENST00000299694.8	brain expressed, associated with NEDD4, 1	mml-miR-7168-3p	-0.25
TBC1D19	ENST00000264866.4	TBC1 domain family, member 19	mml-miR-7168-3p	-0.25
ING1	ENST00000333219.7	inhibitor of growth family, member 1	mml-miR-7168-3p	-0.25
TMEM38B	ENST00000374692.3	transmembrane protein 38B	mml-miR-7168-3p	-0.25
PTEN	ENST00000371953.3	phosphatase and tensin homolog	mml-miR-7168-3p	-0.25
SOCS4	ENST00000395472.2	suppressor of cytokine signaling 4	mml-miR-7168-3p	-0.25
SMAD4	ENST00000398417.2	SMAD family member 4	mml-miR-7168-3p	-0.25
ST6GALNAC6	ENST00000373146.1	ST6 (alpha-N-acetyl-neuraminyl-2,3-beta-galactosyl-1,3)-N-acetylgalactosaminide alpha-2,6-sialyltransferase 6	mml-miR-7168-3p	-0.25
DNAJC19	ENST00000486355.1	DnaJ (Hsp40) homolog, subfamily C, member 19	mml-miR-7168-3p	-0.25
CNTLN	ENST00000380641.4	centlein, centrosomal protein	mml-miR-7168-3p	-0.25
IQCK	ENST00000320394.6	IQ motif containing K	mml-miR-7168-3p	-0.25
AC007375.1	ENST00000600936.1	Uncharacterized protein; cDNA FLJ43210 fis, clone FEBRA2020582	mml-miR-7168-3p	-0.25
CCNY	ENST00000374706.1	cyclin Y	mml-miR-7168-3p	-0.25
TAF9B	ENST00000341864.5	TAF9B RNA polymerase II, TATA box binding protein (TBP)-associated factor, 31kDa	mml-miR-7168-3p	-0.25
STK38L	ENST00000389032.3	serine/threonine kinase 38 like	mml-miR-7168-3p	-0.25
PEX19	ENST00000368072.5	peroxisomal biogenesis factor 19	mml-miR-7168-3p	-0.25
ECHDC2	ENST00000371522.4	enoyl CoA hydratase domain containing 2	mml-miR-7168-3p	-0.25
PHC3	ENST00000495893.2	polyhomeotic homolog 3 (Drosophila)	mml-miR-7168-3p	-0.25
CCDC93	ENST00000376300.2	coiled-coil domain containing 93	mml-miR-7168-3p	-0.25
UBAP1L	ENST00000559089.1	ubiquitin associated protein 1-like	mml-miR-7168-3p	-0.25
EIF4E3	ENST00000425534.3	eukaryotic translation initiation factor 4E family member 3	mml-miR-7168-3p	-0.25
OGFRL1	ENST00000370435.4	opioid growth factor receptor-like 1	mml-miR-7168-3p	-0.25
MGAT4A	ENST00000264968.3	mannosyl (alpha-1,3-)-glycoprotein beta-1,4-N-acetylglucosaminyltransferase, isozyme A	mml-miR-7168-3p	-0.25
TJP1	ENST00000346128.6	tight junction protein 1	mml-miR-7168-3p	-0.25
TRDMT1	ENST00000377799.3	tRNA aspartic acid methyltransferase 1	mml-miR-7168-3p	-0.25
FAM210A	ENST00000322247.3	family with sequence similarity 210, member A	mml-miR-7168-3p	-0.25
UBE2B	ENST00000265339.2	ubiquitin-conjugating enzyme E2B	mml-miR-7168-3p	-0.25
PKP4	ENST00000389757.3	plakophilin 4	mml-miR-7168-3p	-0.25
NNT	ENST00000264663.5	nicotinamide nucleotide transhydrogenase	mml-miR-7168-3p	-0.25
ALG11	ENST00000523764.1	ALG11, alpha-1,2-mannosyltransferase	mml-miR-7168-3p	-0.25
LGALSL	ENST00000409537.2	lectin, galactoside-binding-like	mml-miR-7168-3p	-0.25
ENTPD7	ENST00000370489.4	ectonucleoside triphosphate diphosphohydrolase 7	mml-miR-7168-3p	-0.25
TMEM136	ENST00000529187.1	transmembrane protein 136	mml-miR-7168-3p	-0.25
CCDC104	ENST00000349456.4	coiled-coil domain containing 104	mml-miR-7168-3p	-0.25
PROC	ENST00000234071.3	protein C (inactivator of coagulation factors Va and VIIIa)	mml-miR-7168-3p	-0.25
FLYWCH2	ENST00000396958.3	FLYWCH family member 2	mml-miR-7168-3p	-0.25
ATP10D	ENST00000273859.3	ATPase, class V, type 10D	mml-miR-7168-3p	-0.25
CMC1	ENST00000466830.1	COX assembly mitochondrial protein 1 homolog (S. cerevisiae)	mml-miR-7168-3p	-0.25
IER5	ENST00000367577.4	immediate early response 5	mml-miR-7168-3p	-0.25
DAP	ENST00000230895.6	death-associated protein	mml-miR-7168-3p	-0.25
NDUFB5	ENST00000493866.1	NADH dehydrogenase (ubiquinone) 1 beta subcomplex, 5, 16kDa	mml-miR-7168-3p	-0.25
SFRP1	ENST00000220772.3	secreted frizzled-related protein 1	mml-miR-7168-3p	-0.24
IFNA4	ENST00000421715.1	interferon, alpha 4	mml-miR-7168-3p	-0.24
MARCH11	ENST00000332432.8	membrane-associated ring finger (C3HC4) 11	mml-miR-7168-3p	-0.24
IGF2BP2	ENST00000382199.2	insulin-like growth factor 2 mRNA binding protein 2	mml-miR-7168-3p	-0.24
DNMT3A	ENST00000380746.4	DNA (cytosine-5-)-methyltransferase 3 alpha	mml-miR-7168-3p	-0.24
KANSL1L	ENST00000281772.9	KAT8 regulatory NSL complex subunit 1-like	mml-miR-7168-3p	-0.24
CT45A1	ENST00000497301.2	cancer/testis antigen family 45, member A1	mml-miR-7168-3p	-0.24
SUPT20H	ENST00000360252.4	suppressor of Ty 20 homolog (S. cerevisiae)	mml-miR-7168-3p	-0.24
TNFAIP6	ENST00000243347.3	tumor necrosis factor, alpha-induced protein 6	mml-miR-7168-3p	-0.24
HIPK4	ENST00000291823.2	homeodomain interacting protein kinase 4	mml-miR-7168-3p	-0.24
KRBOX1	ENST00000426937.1	KRAB box domain containing 1	mml-miR-7168-3p	-0.24
NAP1L1	ENST00000261182.8	nucleosome assembly protein 1-like 1	mml-miR-7168-3p	-0.24
C5orf28	ENST00000500337.2	chromosome 5 open reading frame 28	mml-miR-7168-3p	-0.24
FNDC9	ENST00000312349.4	fibronectin type III domain containing 9	mml-miR-7168-3p	-0.24
NUBPL	ENST00000281081.7	nucleotide binding protein-like	mml-miR-7168-3p	-0.24
IFNA10	ENST00000357374.2	interferon, alpha 10	mml-miR-7168-3p	-0.24
SPAG11A	ENST00000400125.2	sperm associated antigen 11A	mml-miR-7168-3p	-0.24
LY6G6C	ENST00000495859.1	lymphocyte antigen 6 complex, locus G6C	mml-miR-7168-3p	-0.24
SPAG11B	ENST00000317900.5	sperm associated antigen 11B	mml-miR-7168-3p	-0.24
ACADS	ENST00000242592.4	acyl-CoA dehydrogenase, C-2 to C-3 short chain	mml-miR-7168-3p	-0.24
BANK1	ENST00000504592.1	B-cell scaffold protein with ankyrin repeats 1	mml-miR-7168-3p	-0.24
IFNA16	ENST00000380216.1	interferon, alpha 16	mml-miR-7168-3p	-0.24
C9orf89	ENST00000375464.2	chromosome 9 open reading frame 89	mml-miR-7168-3p	-0.24
ZNF708	ENST00000356929.3	zinc finger protein 708	mml-miR-7168-3p	-0.24
GPR88	ENST00000315033.4	G protein-coupled receptor 88	mml-miR-7168-3p	-0.24
AGBL2	ENST00000525123.1	ATP/GTP binding protein-like 2	mml-miR-7168-3p	-0.24
PAX3	ENST00000350526.4	paired box 3	mml-miR-7168-3p	-0.24
BST2	ENST00000252593.6	bone marrow stromal cell antigen 2	mml-miR-7168-3p	-0.24
RNGTT	ENST00000369485.4	RNA guanylyltransferase and 5'-phosphatase	mml-miR-7168-3p	-0.24
NUDT4	ENST00000337179.5	nudix (nucleoside diphosphate linked moiety X)-type motif 4	mml-miR-7168-3p	-0.24
USP25	ENST00000285681.2	ubiquitin specific peptidase 25	mml-miR-7168-3p	-0.24
NEK4	ENST00000233027.5	NIMA-related kinase 4	mml-miR-7168-3p	-0.24
SLC25A13	ENST00000265631.5	solute carrier family 25 (aspartate/glutamate carrier), member 13	mml-miR-7168-3p	-0.24
C6orf123	ENST00000366822.2	chromosome 6 open reading frame 123	mml-miR-7168-3p	-0.24
KCNG3	ENST00000306078.1	potassium voltage-gated channel, subfamily G, member 3	mml-miR-7168-3p	-0.24
PYURF	ENST00000273968.4	PIGY upstream reading frame	mml-miR-7168-3p	-0.24
AS3MT	ENST00000369880.3	arsenic (+3 oxidation state) methyltransferase	mml-miR-7168-3p	-0.24
FAM45A	ENST00000361432.2	family with sequence similarity 45, member A	mml-miR-7168-3p	-0.24
TMEM196	ENST00000405844.1	transmembrane protein 196	mml-miR-7168-3p	-0.24
NXPE1	ENST00000536312.1	neurexophilin and PC-esterase domain family, member 1	mml-miR-7168-3p	-0.24
AMMECR1	ENST00000262844.5	Alport syndrome, mental retardation, midface hypoplasia and elliptocytosis chromosomal region gene 1	mml-miR-7168-3p	-0.24
ZC2HC1B	ENST00000237275.6	zinc finger, C2HC-type containing 1B	mml-miR-7168-3p	-0.24
ITGAV	ENST00000261023.3	integrin, alpha V	mml-miR-7168-3p	-0.24
SLC44A1	ENST00000374720.3	solute carrier family 44 (choline transporter), member 1	mml-miR-7168-3p	-0.24
BCLAF1	ENST00000531224.1	BCL2-associated transcription factor 1	mml-miR-7168-3p	-0.24
LRIG2	ENST00000361127.5	leucine-rich repeats and immunoglobulin-like domains 2	mml-miR-7168-3p	-0.24
KIRREL	ENST00000368172.1	kin of IRRE like (Drosophila)	mml-miR-7168-3p	-0.24
SETD3	ENST00000331768.5	SET domain containing 3	mml-miR-7168-3p	-0.24
WHSC1L1	ENST00000317025.8	Wolf-Hirschhorn syndrome candidate 1-like 1	mml-miR-7168-3p	-0.24
DVL1	ENST00000378891.5	dishevelled segment polarity protein 1	mml-miR-7168-3p	-0.24
KLHL14	ENST00000359358.4	kelch-like family member 14	mml-miR-7168-3p	-0.24
ZFP30	ENST00000392144.1	ZFP30 zinc finger protein	mml-miR-7168-3p	-0.24
TMOD2	ENST00000249700.4	tropomodulin 2 (neuronal)	mml-miR-7168-3p	-0.24
RPL17	ENST00000579408.1	ribosomal protein L17	mml-miR-7168-3p	-0.24
RAB40A	ENST00000372633.1	RAB40A, member RAS oncogene family	mml-miR-7168-3p	-0.24
TUBGCP4	ENST00000564079.1	tubulin, gamma complex associated protein 4	mml-miR-7168-3p	-0.24
IRAK3	ENST00000261233.4	interleukin-1 receptor-associated kinase 3	mml-miR-7168-3p	-0.24
GALK2	ENST00000327171.3	galactokinase 2	mml-miR-7168-3p	-0.24
SENP5	ENST00000323460.5	SUMO1/sentrin specific peptidase 5	mml-miR-7168-3p	-0.24
HNRNPUL2	ENST00000301785.5	heterogeneous nuclear ribonucleoprotein U-like 2	mml-miR-7168-3p	-0.24
SLC38A10	ENST00000374759.3	solute carrier family 38, member 10	mml-miR-7168-3p	-0.24
SEMA3D	ENST00000284136.6	sema domain, immunoglobulin domain (Ig), short basic domain, secreted, (semaphorin) 3D	mml-miR-7168-3p	-0.24
PITPNB	ENST00000335272.5	phosphatidylinositol transfer protein, beta	mml-miR-7168-3p	-0.24
AC117395.1	ENST00000593416.1	LOC646903 protein; Uncharacterized protein	mml-miR-7168-3p	-0.24
MESP2	ENST00000560219.1	mesoderm posterior 2 homolog (mouse)	mml-miR-7168-3p	-0.24
CLSTN2	ENST00000458420.3	calsyntenin 2	mml-miR-7168-3p	-0.24
XCL1	ENST00000367818.3	chemokine (C motif) ligand 1	mml-miR-7168-3p	-0.24
SLAMF8	ENST00000289707.5	SLAM family member 8	mml-miR-7168-3p	-0.24
CGGBP1	ENST00000309534.6	CGG triplet repeat binding protein 1	mml-miR-7168-3p	-0.24
ZNF117	ENST00000282869.6	zinc finger protein 117	mml-miR-7168-3p	-0.24
PTER	ENST00000378000.1	phosphotriesterase related	mml-miR-7168-3p	-0.24
GALNT1	ENST00000269195.5	UDP-N-acetyl-alpha-D-galactosamine:polypeptide N-acetylgalactosaminyltransferase 1 (GalNAc-T1)	mml-miR-7168-3p	-0.24
PTBP2	ENST00000609116.1	polypyrimidine tract binding protein 2	mml-miR-7168-3p	-0.24
PURG	ENST00000475541.1	purine-rich element binding protein G	mml-miR-7168-3p	-0.24
PTPRE	ENST00000254667.3	protein tyrosine phosphatase, receptor type, E	mml-miR-7168-3p	-0.24
SLC30A7	ENST00000370112.4	solute carrier family 30 (zinc transporter), member 7	mml-miR-7168-3p	-0.24
MEIG1	ENST00000407572.1	meiosis/spermiogenesis associated 1	mml-miR-7168-3p	-0.24
CALU	ENST00000535011.2	calumenin	mml-miR-7168-3p	-0.24
RTN3	ENST00000339997.4	reticulon 3	mml-miR-7168-3p	-0.24
NEGR1	ENST00000357731.5	neuronal growth regulator 1	mml-miR-7168-3p	-0.24
STMN2	ENST00000518111.1	stathmin-like 2	mml-miR-7168-3p	-0.24
ATF6	ENST00000367942.3	activating transcription factor 6	mml-miR-7168-3p	-0.24
CLCN2	ENST00000423355.2	chloride channel, voltage-sensitive 2	mml-miR-7168-3p	-0.24
RWDD1	ENST00000466444.2	RWD domain containing 1	mml-miR-7168-3p	-0.24
SUGT1	ENST00000310528.8	SGT1, suppressor of G2 allele of SKP1 (S. cerevisiae)	mml-miR-7168-3p	-0.24
HEXA	ENST00000268097.5	hexosaminidase A (alpha polypeptide)	mml-miR-7168-3p	-0.24
ZNF589	ENST00000427617.2	zinc finger protein 589	mml-miR-7168-3p	-0.24
MAP2K6	ENST00000590474.1	mitogen-activated protein kinase kinase 6	mml-miR-7168-3p	-0.24
GTDC1	ENST00000392869.2	glycosyltransferase-like domain containing 1	mml-miR-7168-3p	-0.24
SESN3	ENST00000536441.1	sestrin 3	mml-miR-7168-3p	-0.24
KIAA1551	ENST00000312561.4	KIAA1551	mml-miR-7168-3p	-0.24
CERS4	ENST00000559336.1	ceramide synthase 4	mml-miR-7168-3p	-0.24
FAM69B	ENST00000371692.4	family with sequence similarity 69, member B	mml-miR-7168-3p	-0.24
NR2F2	ENST00000394166.3	nuclear receptor subfamily 2, group F, member 2	mml-miR-7168-3p	-0.24
ID3	ENST00000374561.5	inhibitor of DNA binding 3, dominant negative helix-loop-helix protein	mml-miR-7168-3p	-0.24
FTO	ENST00000471389.1	fat mass and obesity associated	mml-miR-7168-3p	-0.24
MRPL3	ENST00000264995.3	mitochondrial ribosomal protein L3	mml-miR-7168-3p	-0.24
NUDT21	ENST00000300291.5	nudix (nucleoside diphosphate linked moiety X)-type motif 21	mml-miR-7168-3p	-0.24
TSEN34	ENST00000302937.4	TSEN34 tRNA splicing endonuclease subunit	mml-miR-7168-3p	-0.24
GNRHR	ENST00000420975.2	gonadotropin-releasing hormone receptor	mml-miR-7168-3p	-0.24
G6PC2	ENST00000421979.1	glucose-6-phosphatase, catalytic, 2	mml-miR-7168-3p	-0.24
EVI2B	ENST00000330927.4	ecotropic viral integration site 2B	mml-miR-7168-3p	-0.24
AKR1C4	ENST00000380448.1	aldo-keto reductase family 1, member C4	mml-miR-7168-3p	-0.24
C7orf43	ENST00000394035.2	chromosome 7 open reading frame 43	mml-miR-7168-3p	-0.24
TROVE2	ENST00000367444.3	TROVE domain family, member 2	mml-miR-7168-3p	-0.24
IL22	ENST00000538666.1	interleukin 22	mml-miR-7168-3p	-0.23
CTB-186H2.3	ENST00000591669.1	Uncharacterized protein	mml-miR-7168-3p	-0.23
CEACAM8	ENST00000244336.5	carcinoembryonic antigen-related cell adhesion molecule 8	mml-miR-7168-3p	-0.23
ANO8	ENST00000159087.4	anoctamin 8	mml-miR-7168-3p	-0.23
MSH4	ENST00000263187.3	mutS homolog 4	mml-miR-7168-3p	-0.23
KLKB1	ENST00000513864.1	kallikrein B, plasma (Fletcher factor) 1	mml-miR-7168-3p	-0.23
PLEKHA5	ENST00000429027.2	pleckstrin homology domain containing, family A member 5	mml-miR-7168-3p	-0.23
CBX5	ENST00000209875.4	chromobox homolog 5	mml-miR-7168-3p	-0.23
TCP11L2	ENST00000547153.1	t-complex 11, testis-specific-like 2	mml-miR-7168-3p	-0.23
RNASE1	ENST00000397967.4	ribonuclease, RNase A family, 1 (pancreatic)	mml-miR-7168-3p	-0.23
STK24	ENST00000397517.2	serine/threonine kinase 24	mml-miR-7168-3p	-0.23
CABS1	ENST00000273936.5	calcium-binding protein, spermatid-specific 1	mml-miR-7168-3p	-0.23
ZNF658	ENST00000602553.1	zinc finger protein 658	mml-miR-7168-3p	-0.23
MPZ	ENST00000533357.1	myelin protein zero	mml-miR-7168-3p	-0.23
LRRC8D	ENST00000337338.5	leucine rich repeat containing 8 family, member D	mml-miR-7168-3p	-0.23
GRIN3B	ENST00000234389.3	glutamate receptor, ionotropic, N-methyl-D-aspartate 3B	mml-miR-7168-3p	-0.23
CCDC175	ENST00000537690.2	coiled-coil domain containing 175	mml-miR-7168-3p	-0.23
ABCD3	ENST00000394233.2	ATP-binding cassette, sub-family D (ALD), member 3	mml-miR-7168-3p	-0.23
SUCNR1	ENST00000362032.5	succinate receptor 1	mml-miR-7168-3p	-0.23
EMX2	ENST00000442245.4	empty spiracles homeobox 2	mml-miR-7168-3p	-0.23
TMEM41B	ENST00000528080.1	transmembrane protein 41B	mml-miR-7168-3p	-0.23
PDK4	ENST00000005178.5	pyruvate dehydrogenase kinase, isozyme 4	mml-miR-7168-3p	-0.23
MGAM	ENST00000549489.2	maltase-glucoamylase (alpha-glucosidase)	mml-miR-7168-3p	-0.23
CCSER1	ENST00000509176.1	coiled-coil serine-rich protein 1	mml-miR-7168-3p	-0.23
CACNA2D1	ENST00000356860.3	calcium channel, voltage-dependent, alpha 2/delta subunit 1	mml-miR-7168-3p	-0.23
CARD10	ENST00000403299.1	caspase recruitment domain family, member 10	mml-miR-7168-3p	-0.23
C6orf201	ENST00000380175.4	chromosome 6 open reading frame 201	mml-miR-7168-3p	-0.23
PIPOX	ENST00000323372.4	pipecolic acid oxidase	mml-miR-7168-3p	-0.23
CLDN18	ENST00000343735.4	claudin 18	mml-miR-7168-3p	-0.23
KHSRP	ENST00000398148.3	KH-type splicing regulatory protein	mml-miR-7168-3p	-0.23
TMPRSS11A	ENST00000508048.1	transmembrane protease, serine 11A	mml-miR-7168-3p	-0.23
IL36B	ENST00000259213.4	interleukin 36, beta	mml-miR-7168-3p	-0.23
OR51E1	ENST00000396952.5	olfactory receptor, family 51, subfamily E, member 1	mml-miR-7168-3p	-0.23
CNTD1	ENST00000588408.1	cyclin N-terminal domain containing 1	mml-miR-7168-3p	-0.23
NTRK2	ENST00000395882.1	neurotrophic tyrosine kinase, receptor, type 2	mml-miR-7168-3p	-0.23
KLRB1	ENST00000229402.3	killer cell lectin-like receptor subfamily B, member 1	mml-miR-7168-3p	-0.23
PDZD11	ENST00000239666.4	PDZ domain containing 11	mml-miR-7168-3p	-0.23
OTP	ENST00000306422.3	orthopedia homeobox	mml-miR-7168-3p	-0.23
ADCY1	ENST00000432715.1	adenylate cyclase 1 (brain)	mml-miR-7168-3p	-0.23
GCLC	ENST00000229416.6	glutamate-cysteine ligase, catalytic subunit	mml-miR-7168-3p	-0.23
PLSCR4	ENST00000354952.2	phospholipid scramblase 4	mml-miR-7168-3p	-0.23
POU3F2	ENST00000328345.5	POU class 3 homeobox 2	mml-miR-7168-3p	-0.23
BLOC1S1	ENST00000549147.1	biogenesis of lysosomal organelles complex-1, subunit 1	mml-miR-7168-3p	-0.23
MMGT1	ENST00000305963.2	membrane magnesium transporter 1	mml-miR-7168-3p	-0.23
BRD9	ENST00000323510.4	bromodomain containing 9	mml-miR-7168-3p	-0.23
ARL4C	ENST00000390645.2	ADP-ribosylation factor-like 4C	mml-miR-7168-3p	-0.23
C1QTNF3	ENST00000382065.3	C1q and tumor necrosis factor related protein 3	mml-miR-7168-3p	-0.23
CTTNBP2NL	ENST00000271277.6	CTTNBP2 N-terminal like	mml-miR-7168-3p	-0.23
CALD1	ENST00000361388.2	caldesmon 1	mml-miR-7168-3p	-0.23
MPV17L	ENST00000396385.3	MPV17 mitochondrial membrane protein-like	mml-miR-7168-3p	-0.23
IFT80	ENST00000326448.7	intraflagellar transport 80 homolog (Chlamydomonas)	mml-miR-7168-3p	-0.23
FAM49A	ENST00000381323.3	family with sequence similarity 49, member A	mml-miR-7168-3p	-0.23
TCF12	ENST00000267811.5	transcription factor 12	mml-miR-7168-3p	-0.23
HS2ST1	ENST00000370550.5	heparan sulfate 2-O-sulfotransferase 1	mml-miR-7168-3p	-0.23
PIGH	ENST00000216452.4	phosphatidylinositol glycan anchor biosynthesis, class H	mml-miR-7168-3p	-0.23
RYK	ENST00000296084.4	receptor-like tyrosine kinase	mml-miR-7168-3p	-0.23
DDX39B	ENST00000376177.2	DEAD (Asp-Glu-Ala-Asp) box polypeptide 39B	mml-miR-7168-3p	-0.23
SPECC1	ENST00000395530.2	sperm antigen with calponin homology and coiled-coil domains 1	mml-miR-7168-3p	-0.23
ZNF473	ENST00000595661.1	zinc finger protein 473	mml-miR-7168-3p	-0.23
KHDRBS1	ENST00000327300.7	KH domain containing, RNA binding, signal transduction associated 1	mml-miR-7168-3p	-0.23
HMGCR	ENST00000287936.4	3-hydroxy-3-methylglutaryl-CoA reductase	mml-miR-7168-3p	-0.23
SNAP47	ENST00000366760.1	synaptosomal-associated protein, 47kDa	mml-miR-7168-3p	-0.23
USP15	ENST00000353364.3	ubiquitin specific peptidase 15	mml-miR-7168-3p	-0.23
FANCB	ENST00000324138.3	Fanconi anemia, complementation group B	mml-miR-7168-3p	-0.23
C3orf14	ENST00000494481.1	chromosome 3 open reading frame 14	mml-miR-7168-3p	-0.23
MRO	ENST00000428869.2	maestro	mml-miR-7168-3p	-0.23
ERI1	ENST00000250263.7	exoribonuclease 1	mml-miR-7168-3p	-0.23
SALL1	ENST00000566102.1	sal-like 1 (Drosophila)	mml-miR-7168-3p	-0.23
ALDH1L2	ENST00000258494.9	aldehyde dehydrogenase 1 family, member L2	mml-miR-7168-3p	-0.23
USP6NL	ENST00000609104.1	USP6 N-terminal like	mml-miR-7168-3p	-0.23
C11orf45	ENST00000310799.3	chromosome 11 open reading frame 45	mml-miR-7168-3p	-0.23
LRRC8C	ENST00000370454.4	leucine rich repeat containing 8 family, member C	mml-miR-7168-3p	-0.23
DNAJB13	ENST00000339764.1	DnaJ (Hsp40) homolog, subfamily B, member 13	mml-miR-7168-3p	-0.23
PVRL3	ENST00000319792.3	poliovirus receptor-related 3	mml-miR-7168-3p	-0.23
TOM1L1	ENST00000575333.1	target of myb1 (chicken)-like 1	mml-miR-7168-3p	-0.23
CTH	ENST00000411986.2	cystathionase (cystathionine gamma-lyase)	mml-miR-7168-3p	-0.23
MSI2	ENST00000284073.2	musashi RNA-binding protein 2	mml-miR-7168-3p	-0.23
MRAS	ENST00000289104.4	muscle RAS oncogene homolog	mml-miR-7168-3p	-0.23
EVA1A	ENST00000393913.3	eva-1 homolog A (C. elegans)	mml-miR-7168-3p	-0.23
LGALS8	ENST00000526589.1	lectin, galactoside-binding, soluble, 8	mml-miR-7168-3p	-0.23
ASPHD2	ENST00000215906.5	aspartate beta-hydroxylase domain containing 2	mml-miR-7168-3p	-0.23
DHRS7	ENST00000216500.5	dehydrogenase/reductase (SDR family) member 7	mml-miR-7168-3p	-0.23
PSMB9	ENST00000395330.1	proteasome (prosome, macropain) subunit, beta type, 9	mml-miR-7168-3p	-0.23
RP11-126K1.2	ENST00000447795.2	Uncharacterized protein	mml-miR-7168-3p	-0.23
CNGA4	ENST00000379936.2	cyclic nucleotide gated channel alpha 4	mml-miR-7168-3p	-0.23
CDR1	ENST00000370532.2	cerebellar degeneration-related protein 1, 34kDa	mml-miR-7168-3p	-0.23
RGS7BP	ENST00000334025.2	regulator of G-protein signaling 7 binding protein	mml-miR-7168-3p	-0.23
POPDC2	ENST00000264231.3	popeye domain containing 2	mml-miR-7168-3p	-0.23
BMP8A	ENST00000331593.5	bone morphogenetic protein 8a	mml-miR-7168-3p	-0.23
ATP5I	ENST00000304312.4	ATP synthase, H+ transporting, mitochondrial Fo complex, subunit E	mml-miR-7168-3p	-0.23
C18orf32	ENST00000579820.1	chromosome 18 open reading frame 32	mml-miR-7168-3p	-0.23
C5orf54	ENST00000408953.3	chromosome 5 open reading frame 54	mml-miR-7168-3p	-0.22
VWC2	ENST00000340652.4	von Willebrand factor C domain containing 2	mml-miR-7168-3p	-0.22
ELAVL4	ENST00000371824.1	ELAV like neuron-specific RNA binding protein 4	mml-miR-7168-3p	-0.22
CCDC67	ENST00000525646.1	coiled-coil domain containing 67	mml-miR-7168-3p	-0.22
RP11-67H2.1	ENST00000521500.2	Uncharacterized protein	mml-miR-7168-3p	-0.22
RPRD1B	ENST00000373433.4	regulation of nuclear pre-mRNA domain containing 1B	mml-miR-7168-3p	-0.22
CCDC39	ENST00000273654.4	coiled-coil domain containing 39	mml-miR-7168-3p	-0.22
ST3GAL5	ENST00000393808.3	ST3 beta-galactoside alpha-2,3-sialyltransferase 5	mml-miR-7168-3p	-0.22
ZNF665	ENST00000600412.1	zinc finger protein 665	mml-miR-7168-3p	-0.22
KCNQ5	ENST00000370398.1	potassium voltage-gated channel, KQT-like subfamily, member 5	mml-miR-7168-3p	-0.22
CEP63	ENST00000337090.3	centrosomal protein 63kDa	mml-miR-7168-3p	-0.22
HLF	ENST00000226067.5	hepatic leukemia factor	mml-miR-7168-3p	-0.22
HECTD2	ENST00000371667.1	HECT domain containing E3 ubiquitin protein ligase 2	mml-miR-7168-3p	-0.22
ZNF563	ENST00000293725.5	zinc finger protein 563	mml-miR-7168-3p	-0.22
DGKA	ENST00000551156.1	diacylglycerol kinase, alpha 80kDa	mml-miR-7168-3p	-0.22
LRRTM4	ENST00000409911.1	leucine rich repeat transmembrane neuronal 4	mml-miR-7168-3p	-0.22
SHOC2	ENST00000369452.4	soc-2 suppressor of clear homolog (C. elegans)	mml-miR-7168-3p	-0.22
IL34	ENST00000429149.2	interleukin 34	mml-miR-7168-3p	-0.22
TLCD2	ENST00000330676.6	TLC domain containing 2	mml-miR-7168-3p	-0.22
SMYD4	ENST00000305513.7	SET and MYND domain containing 4	mml-miR-7168-3p	-0.22
ANKRD34B	ENST00000338682.3	ankyrin repeat domain 34B	mml-miR-7168-3p	-0.22
DHX35	ENST00000252011.3	DEAH (Asp-Glu-Ala-His) box polypeptide 35	mml-miR-7168-3p	-0.22
DPM2	ENST00000314392.8	dolichyl-phosphate mannosyltransferase polypeptide 2, regulatory subunit	mml-miR-7168-3p	-0.22
ITSN1	ENST00000379960.5	intersectin 1 (SH3 domain protein)	mml-miR-7168-3p	-0.22
BRI3BP	ENST00000341446.8	BRI3 binding protein	mml-miR-7168-3p	-0.22
CD2AP	ENST00000359314.5	CD2-associated protein	mml-miR-7168-3p	-0.22
ITGA1	ENST00000282588.6	integrin, alpha 1	mml-miR-7168-3p	-0.22
UQCR10	ENST00000401406.3	ubiquinol-cytochrome c reductase, complex III subunit X	mml-miR-7168-3p	-0.22
DNAJC3	ENST00000602402.1	DnaJ (Hsp40) homolog, subfamily C, member 3	mml-miR-7168-3p	-0.22
RAET1E	ENST00000532335.1	retinoic acid early transcript 1E	mml-miR-7168-3p	-0.22
CCNYL1	ENST00000295414.3	cyclin Y-like 1	mml-miR-7168-3p	-0.22
NIP7	ENST00000254940.5	NIP7, nucleolar pre-rRNA processing protein	mml-miR-7168-3p	-0.22
PRDM6	ENST00000407847.4	PR domain containing 6	mml-miR-7168-3p	-0.22
EIF4A1	ENST00000582746.1	eukaryotic translation initiation factor 4A1	mml-miR-7168-3p	-0.22
C6orf211	ENST00000367294.3	chromosome 6 open reading frame 211	mml-miR-7168-3p	-0.22
SRSF10	ENST00000343255.5	serine/arginine-rich splicing factor 10	mml-miR-7168-3p	-0.22
STAG1	ENST00000383202.2	stromal antigen 1	mml-miR-7168-3p	-0.22
NAB1	ENST00000337386.5	NGFI-A binding protein 1 (EGR1 binding protein 1)	mml-miR-7168-3p	-0.22
LIPT2	ENST00000310109.4	lipoyl(octanoyl) transferase 2 (putative)	mml-miR-7168-3p	-0.22
LGSN	ENST00000370658.5	lengsin, lens protein with glutamine synthetase domain	mml-miR-7168-3p	-0.22
TLK1	ENST00000431350.2	tousled-like kinase 1	mml-miR-7168-3p	-0.22
MXI1	ENST00000332674.5	MAX interactor 1, dimerization protein	mml-miR-7168-3p	-0.22
MPZL2	ENST00000278937.2	myelin protein zero-like 2	mml-miR-7168-3p	-0.22
ACSL4	ENST00000469796.2	acyl-CoA synthetase long-chain family member 4	mml-miR-7168-3p	-0.22
USHBP1	ENST00000252597.3	Usher syndrome 1C binding protein 1	mml-miR-7168-3p	-0.22
HIST1H2BN	ENST00000606613.1	histone cluster 1, H2bn	mml-miR-7168-3p	-0.22
XPA	ENST00000375128.4	xeroderma pigmentosum, complementation group A	mml-miR-7168-3p	-0.22
LEPROTL1	ENST00000321250.8	leptin receptor overlapping transcript-like 1	mml-miR-7168-3p	-0.22
C6orf120	ENST00000332290.2	chromosome 6 open reading frame 120	mml-miR-7168-3p	-0.22
ACPL2	ENST00000286353.4	acid phosphatase-like 2	mml-miR-7168-3p	-0.22
FOXN3	ENST00000345097.4	forkhead box N3	mml-miR-7168-3p	-0.22
MBOAT2	ENST00000305997.3	membrane bound O-acyltransferase domain containing 2	mml-miR-7168-3p	-0.22
ADAM17	ENST00000310823.3	ADAM metallopeptidase domain 17	mml-miR-7168-3p	-0.22
BOD1	ENST00000311086.4	biorientation of chromosomes in cell division 1	mml-miR-7168-3p	-0.22
TRPC4	ENST00000379705.3	transient receptor potential cation channel, subfamily C, member 4	mml-miR-7168-3p	-0.22
ZNF19	ENST00000288177.5	zinc finger protein 19	mml-miR-7168-3p	-0.22
YIPF5	ENST00000274496.5	Yip1 domain family, member 5	mml-miR-7168-3p	-0.22
SLC35G1	ENST00000371408.3	solute carrier family 35, member G1	mml-miR-7168-3p	-0.22
ATP5S	ENST00000245448.6	ATP synthase, H+ transporting, mitochondrial Fo complex, subunit s (factor B)	mml-miR-7168-3p	-0.22
SGIP1	ENST00000371036.3	SH3-domain GRB2-like (endophilin) interacting protein 1	mml-miR-7168-3p	-0.22
SLFN12	ENST00000394562.1	schlafen family member 12	mml-miR-7168-3p	-0.22
TBC1D30	ENST00000542120.1	TBC1 domain family, member 30	mml-miR-7168-3p	-0.22
CPLX1	ENST00000304062.6	complexin 1	mml-miR-7168-3p	-0.22
FNDC3B	ENST00000336824.4	fibronectin type III domain containing 3B	mml-miR-7168-3p	-0.22
TIGD5	ENST00000504548.2	tigger transposable element derived 5	mml-miR-7168-3p	-0.22
JDP2	ENST00000435893.2	Jun dimerization protein 2	mml-miR-7168-3p	-0.22
ERLIN2	ENST00000276461.5	ER lipid raft associated 2	mml-miR-7168-3p	-0.22
PCDHB13	ENST00000341948.4	protocadherin beta 13	mml-miR-7168-3p	-0.22
EHD3	ENST00000322054.5	EH-domain containing 3	mml-miR-7168-3p	-0.22
PCID2	ENST00000337344.4	PCI domain containing 2	mml-miR-7168-3p	-0.22
MRPL17	ENST00000288937.6	mitochondrial ribosomal protein L17	mml-miR-7168-3p	-0.22
TRNAU1AP	ENST00000373830.3	tRNA selenocysteine 1 associated protein 1	mml-miR-7168-3p	-0.22
YIPF4	ENST00000238831.4	Yip1 domain family, member 4	mml-miR-7168-3p	-0.22
ERP44	ENST00000262455.6	endoplasmic reticulum protein 44	mml-miR-7168-3p	-0.22
RRS1	ENST00000320270.2	RRS1 ribosome biogenesis regulator homolog (S. cerevisiae)	mml-miR-7168-3p	-0.22
NT5C2	ENST00000343289.5	5'-nucleotidase, cytosolic II	mml-miR-7168-3p	-0.22
MOBP	ENST00000420739.1	myelin-associated oligodendrocyte basic protein	mml-miR-7168-3p	-0.22
FCRL1	ENST00000368176.3	Fc receptor-like 1	mml-miR-7168-3p	-0.22
TMEM72	ENST00000544540.1	transmembrane protein 72	mml-miR-7168-3p	-0.22
ACKR4	ENST00000249887.2	atypical chemokine receptor 4	mml-miR-7168-3p	-0.22
LLPH	ENST00000266604.2	LLP homolog, long-term synaptic facilitation (Aplysia)	mml-miR-7168-3p	-0.22
ARHGEF10L	ENST00000452522.1	Rho guanine nucleotide exchange factor (GEF) 10-like	mml-miR-7168-3p	-0.21
SERHL2	ENST00000340239.4	serine hydrolase-like 2	mml-miR-7168-3p	-0.21
STAP1	ENST00000265404.2	signal transducing adaptor family member 1	mml-miR-7168-3p	-0.21
MYLK4	ENST00000268446.5	myosin light chain kinase family, member 4	mml-miR-7168-3p	-0.21
SPINK8	ENST00000434006.1	serine peptidase inhibitor, Kazal type 8 (putative)	mml-miR-7168-3p	-0.21
SACS	ENST00000402364.1	spastic ataxia of Charlevoix-Saguenay (sacsin)	mml-miR-7168-3p	-0.21
CD151	ENST00000322008.4	CD151 molecule (Raph blood group)	mml-miR-7168-3p	-0.21
KIAA2022	ENST00000055682.6	KIAA2022	mml-miR-7168-3p	-0.21
PROX2	ENST00000556084.2	prospero homeobox 2	mml-miR-7168-3p	-0.21
C15orf26	ENST00000286732.4	chromosome 15 open reading frame 26	mml-miR-7168-3p	-0.21
PSCA	ENST00000301258.4	prostate stem cell antigen	mml-miR-7168-3p	-0.21
MRPS10	ENST00000053468.3	mitochondrial ribosomal protein S10	mml-miR-7168-3p	-0.21
ENO4	ENST00000369207.2	enolase family member 4	mml-miR-7168-3p	-0.21
USH1C	ENST00000318024.4	Usher syndrome 1C (autosomal recessive, severe)	mml-miR-7168-3p	-0.21
FAM150B	ENST00000403610.4	family with sequence similarity 150, member B	mml-miR-7168-3p	-0.21
STS	ENST00000217961.4	steroid sulfatase (microsomal), isozyme S	mml-miR-7168-3p	-0.21
C1orf185	ENST00000371759.2	chromosome 1 open reading frame 185	mml-miR-7168-3p	-0.21
SMIM18	ENST00000517349.1	small integral membrane protein 18	mml-miR-7168-3p	-0.21
LIMA1	ENST00000552491.1	LIM domain and actin binding 1	mml-miR-7168-3p	-0.21
AJAP1	ENST00000378191.4	adherens junctions associated protein 1	mml-miR-7168-3p	-0.21
TMEM14A	ENST00000211314.4	transmembrane protein 14A	mml-miR-7168-3p	-0.21
CNBD1	ENST00000518476.1	cyclic nucleotide binding domain containing 1	mml-miR-7168-3p	-0.21
TLL1	ENST00000061240.2	tolloid-like 1	mml-miR-7168-3p	-0.21
C7orf57	ENST00000435376.1	chromosome 7 open reading frame 57	mml-miR-7168-3p	-0.21
NDUFAF7	ENST00000002125.4	NADH dehydrogenase (ubiquinone) complex I, assembly factor 7	mml-miR-7168-3p	-0.21
KCNJ6	ENST00000609713.1	potassium inwardly-rectifying channel, subfamily J, member 6	mml-miR-7168-3p	-0.21
PNLIPRP3	ENST00000369230.3	pancreatic lipase-related protein 3	mml-miR-7168-3p	-0.21
GLRA2	ENST00000218075.4	glycine receptor, alpha 2	mml-miR-7168-3p	-0.21
GALNT13	ENST00000409237.1	UDP-N-acetyl-alpha-D-galactosamine:polypeptide N-acetylgalactosaminyltransferase 13 (GalNAc-T13)	mml-miR-7168-3p	-0.21
LRRTM1	ENST00000295057.3	leucine rich repeat transmembrane neuronal 1	mml-miR-7168-3p	-0.21
INPP5A	ENST00000368594.3	inositol polyphosphate-5-phosphatase, 40kDa	mml-miR-7168-3p	-0.21
GPATCH4	ENST00000368232.4	G patch domain containing 4	mml-miR-7168-3p	-0.21
DIP2B	ENST00000301180.5	DIP2 disco-interacting protein 2 homolog B (Drosophila)	mml-miR-7168-3p	-0.21
PPP4R2	ENST00000356692.5	protein phosphatase 4, regulatory subunit 2	mml-miR-7168-3p	-0.21
PDGFD	ENST00000393158.2	platelet derived growth factor D	mml-miR-7168-3p	-0.21
TMF1	ENST00000398559.2	TATA element modulatory factor 1	mml-miR-7168-3p	-0.21
PAPPA	ENST00000328252.3	pregnancy-associated plasma protein A, pappalysin 1	mml-miR-7168-3p	-0.21
PRKAR2B	ENST00000265717.4	protein kinase, cAMP-dependent, regulatory, type II, beta	mml-miR-7168-3p	-0.21
PHACTR2	ENST00000427704.2	phosphatase and actin regulator 2	mml-miR-7168-3p	-0.21
KLF12	ENST00000377669.2	Kruppel-like factor 12	mml-miR-7168-3p	-0.21
APPL1	ENST00000288266.3	adaptor protein, phosphotyrosine interaction, PH domain and leucine zipper containing 1	mml-miR-7168-3p	-0.21
DYRK1A	ENST00000339659.4	dual-specificity tyrosine-(Y)-phosphorylation regulated kinase 1A	mml-miR-7168-3p	-0.21
UNC5D	ENST00000287272.2	unc-5 homolog D (C. elegans)	mml-miR-7168-3p	-0.21
SMIM19	ENST00000438528.3	small integral membrane protein 19	mml-miR-7168-3p	-0.21
MRPL35	ENST00000337109.4	mitochondrial ribosomal protein L35	mml-miR-7168-3p	-0.21
PIK3R3	ENST00000262741.5	phosphoinositide-3-kinase, regulatory subunit 3 (gamma)	mml-miR-7168-3p	-0.21
VAMP4	ENST00000236192.7	vesicle-associated membrane protein 4	mml-miR-7168-3p	-0.21
C4orf40	ENST00000344526.5	chromosome 4 open reading frame 40	mml-miR-7168-3p	-0.21
LMBRD2	ENST00000296603.4	LMBR1 domain containing 2	mml-miR-7168-3p	-0.21
TMOD1	ENST00000259365.4	tropomodulin 1	mml-miR-7168-3p	-0.21
AHI1	ENST00000417892.2	Abelson helper integration site 1	mml-miR-7168-3p	-0.21
ARL14EP	ENST00000282032.3	ADP-ribosylation factor-like 14 effector protein	mml-miR-7168-3p	-0.21
CLIC4	ENST00000374379.4	chloride intracellular channel 4	mml-miR-7168-3p	-0.21
MB	ENST00000401702.1	myoglobin	mml-miR-7168-3p	-0.21
DOK4	ENST00000566936.1	docking protein 4	mml-miR-7168-3p	-0.21
ZNF350	ENST00000243644.4	zinc finger protein 350	mml-miR-7168-3p	-0.21
PSPC1	ENST00000338910.4	paraspeckle component 1	mml-miR-7168-3p	-0.21
LMO4	ENST00000370544.5	LIM domain only 4	mml-miR-7168-3p	-0.21
HSPA8	ENST00000532636.1	heat shock 70kDa protein 8	mml-miR-7168-3p	-0.21
EPM2A	ENST00000367519.3	epilepsy, progressive myoclonus type 2A, Lafora disease (laforin)	mml-miR-7168-3p	-0.21
ANXA7	ENST00000372921.5	annexin A7	mml-miR-7168-3p	-0.21
SATB1	ENST00000338745.6	SATB homeobox 1	mml-miR-7168-3p	-0.21
PPP2R5E	ENST00000337537.3	protein phosphatase 2, regulatory subunit B', epsilon isoform	mml-miR-7168-3p	-0.21
BAG3	ENST00000369085.3	BCL2-associated athanogene 3	mml-miR-7168-3p	-0.21
S1PR1	ENST00000305352.6	sphingosine-1-phosphate receptor 1	mml-miR-7168-3p	-0.21
TSHR	ENST00000541158.2	thyroid stimulating hormone receptor	mml-miR-7168-3p	-0.21
IL21R	ENST00000395755.1	interleukin 21 receptor	mml-miR-7168-3p	-0.21
VSNL1	ENST00000406397.1	visinin-like 1	mml-miR-7168-3p	-0.21
JAKMIP2	ENST00000507386.1	janus kinase and microtubule interacting protein 2	mml-miR-7168-3p	-0.21
RRP15	ENST00000366932.3	ribosomal RNA processing 15 homolog (S. cerevisiae)	mml-miR-7168-3p	-0.21
PAK1	ENST00000278568.4	p21 protein (Cdc42/Rac)-activated kinase 1	mml-miR-7168-3p	-0.21
FBXW8	ENST00000455858.2	F-box and WD repeat domain containing 8	mml-miR-7168-3p	-0.21
VSIG10	ENST00000359236.5	V-set and immunoglobulin domain containing 10	mml-miR-7168-3p	-0.21
RAB4A	ENST00000366690.4	RAB4A, member RAS oncogene family	mml-miR-7168-3p	-0.21
C14orf37	ENST00000267485.7	chromosome 14 open reading frame 37	mml-miR-7168-3p	-0.21
DHFR	ENST00000511032.1	dihydrofolate reductase	mml-miR-7168-3p	-0.21
CLIC2	ENST00000369449.2	chloride intracellular channel 2	mml-miR-7168-3p	-0.21
XRCC3	ENST00000554913.1	X-ray repair complementing defective repair in Chinese hamster cells 3	mml-miR-7168-3p	-0.21
TMEM55A	ENST00000285419.3	transmembrane protein 55A	mml-miR-7168-3p	-0.21
RP11-343C2.12	ENST00000562949.1	Conserved oligomeric Golgi complex subunit 8	mml-miR-7168-3p	-0.21
FBXO4	ENST00000509134.1	F-box protein 4	mml-miR-7168-3p	-0.21
TPRKB	ENST00000272424.5	TP53RK binding protein	mml-miR-7168-3p	-0.21
METTL10	ENST00000368836.2	methyltransferase like 10	mml-miR-7168-3p	-0.21
NDUFB9	ENST00000276689.3	NADH dehydrogenase (ubiquinone) 1 beta subcomplex, 9, 22kDa	mml-miR-7168-3p	-0.21
DR1	ENST00000370272.4	down-regulator of transcription 1, TBP-binding (negative cofactor 2)	mml-miR-7168-3p	-0.21
ACAT2	ENST00000541436.1	acetyl-CoA acetyltransferase 2	mml-miR-7168-3p	-0.21
RPS19	ENST00000598742.1	ribosomal protein S19	mml-miR-7168-3p	-0.21
EBNA1BP2	ENST00000431635.2	EBNA1 binding protein 2	mml-miR-7168-3p	-0.21
MELK	ENST00000536987.1	maternal embryonic leucine zipper kinase	mml-miR-7168-3p	-0.21
HEXB	ENST00000511181.1	hexosaminidase B (beta polypeptide)	mml-miR-7168-3p	-0.21
SPCS1	ENST00000233025.7	signal peptidase complex subunit 1 homolog (S. cerevisiae)	mml-miR-7168-3p	-0.21
CCNO	ENST00000282572.4	cyclin O	mml-miR-7168-3p	-0.21
P2RY1	ENST00000305097.3	purinergic receptor P2Y, G-protein coupled, 1	mml-miR-7168-3p	-0.2
MRPL43	ENST00000477279.1	mitochondrial ribosomal protein L43	mml-miR-7168-3p	-0.2
C2orf81	ENST00000517883.1	chromosome 2 open reading frame 81	mml-miR-7168-3p	-0.2
GJD2	ENST00000290374.4	gap junction protein, delta 2, 36kDa	mml-miR-7168-3p	-0.2
NBPF4	ENST00000415641.3	neuroblastoma breakpoint family, member 4	mml-miR-7168-3p	-0.2
KCNJ16	ENST00000589377.1	potassium inwardly-rectifying channel, subfamily J, member 16	mml-miR-7168-3p	-0.2
CPXCR1	ENST00000276127.4	CPX chromosome region, candidate 1	mml-miR-7168-3p	-0.2
CSDE1	ENST00000339438.6	cold shock domain containing E1, RNA-binding	mml-miR-7168-3p	-0.2
TNFSF10	ENST00000420541.2	tumor necrosis factor (ligand) superfamily, member 10	mml-miR-7168-3p	-0.2
PACS2	ENST00000447393.1	phosphofurin acidic cluster sorting protein 2	mml-miR-7168-3p	-0.2
ZNF430	ENST00000261560.5	zinc finger protein 430	mml-miR-7168-3p	-0.2
CAMK2N1	ENST00000375078.3	calcium/calmodulin-dependent protein kinase II inhibitor 1	mml-miR-7168-3p	-0.2
PALB2	ENST00000261584.4	partner and localizer of BRCA2	mml-miR-7168-3p	-0.2
HTR2C	ENST00000371950.3	5-hydroxytryptamine (serotonin) receptor 2C, G protein-coupled	mml-miR-7168-3p	-0.2
GCNT2	ENST00000316170.3	glucosaminyl (N-acetyl) transferase 2, I-branching enzyme (I blood group)	mml-miR-7168-3p	-0.2
TMEM123	ENST00000361236.3	transmembrane protein 123	mml-miR-7168-3p	-0.2
RPS20	ENST00000523936.1	ribosomal protein S20	mml-miR-7168-3p	-0.2
MUC21	ENST00000376296.3	mucin 21, cell surface associated	mml-miR-7168-3p	-0.2
PBOV1	ENST00000527246.2	prostate and breast cancer overexpressed 1	mml-miR-7168-3p	-0.2
SIGMAR1	ENST00000378892.1	sigma non-opioid intracellular receptor 1	mml-miR-7168-3p	-0.2
TMPRSS13	ENST00000445164.2	transmembrane protease, serine 13	mml-miR-7168-3p	-0.2
FSHB	ENST00000417547.1	follicle stimulating hormone, beta polypeptide	mml-miR-7168-3p	-0.2
SNAI2	ENST00000020945.1	snail family zinc finger 2	mml-miR-7168-3p	-0.2
ITGB6	ENST00000283249.2	integrin, beta 6	mml-miR-7168-3p	-0.2
NCALD	ENST00000395923.1	neurocalcin delta	mml-miR-7168-3p	-0.2
FAM46D	ENST00000538312.1	family with sequence similarity 46, member D	mml-miR-7168-3p	-0.2
AGTR2	ENST00000371906.4	angiotensin II receptor, type 2	mml-miR-7168-3p	-0.2
HEXDC	ENST00000327949.9	hexosaminidase (glycosyl hydrolase family 20, catalytic domain) containing	mml-miR-7168-3p	-0.2
C1QTNF7	ENST00000429690.1	C1q and tumor necrosis factor related protein 7	mml-miR-7168-3p	-0.2
INTS4	ENST00000534064.1	integrator complex subunit 4	mml-miR-7168-3p	-0.2
PLEKHF2	ENST00000315367.3	pleckstrin homology domain containing, family F (with FYVE domain) member 2	mml-miR-7168-3p	-0.2
TNFAIP8L2	ENST00000368910.3	tumor necrosis factor, alpha-induced protein 8-like 2	mml-miR-7168-3p	-0.2
CTD-2370N5.3	ENST00000578584.1		mml-miR-7168-3p	-0.2
GPR155	ENST00000392552.2	G protein-coupled receptor 155	mml-miR-7168-3p	-0.2
ACTN4	ENST00000252699.2	actinin, alpha 4	mml-miR-7168-3p	-0.2
MSX1	ENST00000382723.4	msh homeobox 1	mml-miR-7168-3p	-0.2
ESR2	ENST00000557772.1	estrogen receptor 2 (ER beta)	mml-miR-7168-3p	-0.2
CKAP4	ENST00000378026.4	cytoskeleton-associated protein 4	mml-miR-7168-3p	-0.2
ZIM3	ENST00000269834.1	zinc finger, imprinted 3	mml-miR-7168-3p	-0.2
NYAP1	ENST00000300179.2	neuronal tyrosine-phosphorylated phosphoinositide-3-kinase adaptor 1	mml-miR-7168-3p	-0.2
SPTLC1	ENST00000262554.2	serine palmitoyltransferase, long chain base subunit 1	mml-miR-7168-3p	-0.2
C9orf78	ENST00000372447.3	chromosome 9 open reading frame 78	mml-miR-7168-3p	-0.2
C18orf63	ENST00000579455.1	chromosome 18 open reading frame 63	mml-miR-7168-3p	-0.2
DNAJC5B	ENST00000276570.5	DnaJ (Hsp40) homolog, subfamily C, member 5 beta	mml-miR-7168-3p	-0.2
MARVELD2	ENST00000325631.5	MARVEL domain containing 2	mml-miR-7168-3p	-0.2
MORF4L2	ENST00000360458.1	mortality factor 4 like 2	mml-miR-7168-3p	-0.2
UPK2	ENST00000264031.2	uroplakin 2	mml-miR-7168-3p	-0.2
SLC1A2	ENST00000278379.3	solute carrier family 1 (glial high affinity glutamate transporter), member 2	mml-miR-7168-3p	-0.2
TRIM47	ENST00000254816.2	tripartite motif containing 47	mml-miR-7168-3p	-0.2
AKNAD1	ENST00000370001.3	AKNA domain containing 1	mml-miR-7168-3p	-0.2
ANLN	ENST00000265748.2	anillin, actin binding protein	mml-miR-7168-3p	-0.2
PFN2	ENST00000239940.7	profilin 2	mml-miR-7168-3p	-0.2
COL4A3BP	ENST00000380494.5	collagen, type IV, alpha 3 (Goodpasture antigen) binding protein	mml-miR-7168-3p	-0.2
RALGAPB	ENST00000397038.1	Ral GTPase activating protein, beta subunit (non-catalytic)	mml-miR-7168-3p	-0.2
GJA3	ENST00000241125.3	gap junction protein, alpha 3, 46kDa	mml-miR-7168-3p	-0.2
LYZ	ENST00000261267.2	lysozyme	mml-miR-7168-3p	-0.2
GPR39	ENST00000329321.3	G protein-coupled receptor 39	mml-miR-7168-3p	-0.2
PWP1	ENST00000412830.3	PWP1 homolog (S. cerevisiae)	mml-miR-7168-3p	-0.2
CDKL2	ENST00000429927.2	cyclin-dependent kinase-like 2 (CDC2-related kinase)	mml-miR-7168-3p	-0.2
FZD3	ENST00000240093.3	frizzled family receptor 3	mml-miR-7168-3p	-0.2
SMNDC1	ENST00000369603.5	survival motor neuron domain containing 1	mml-miR-7168-3p	-0.2
PPP2R2B	ENST00000394413.3	protein phosphatase 2, regulatory subunit B, beta	mml-miR-7168-3p	-0.2
RORA	ENST00000335670.6	RAR-related orphan receptor A	mml-miR-7168-3p	-0.2
POU4F1	ENST00000377208.5	POU class 4 homeobox 1	mml-miR-7168-3p	-0.2
PAK4	ENST00000599386.1	p21 protein (Cdc42/Rac)-activated kinase 4	mml-miR-7168-3p	-0.2
SERPINB1	ENST00000380739.5	serpin peptidase inhibitor, clade B (ovalbumin), member 1	mml-miR-7168-3p	-0.2
TNFRSF9	ENST00000377507.3	tumor necrosis factor receptor superfamily, member 9	mml-miR-7168-3p	-0.2
TMCC3	ENST00000261226.4	transmembrane and coiled-coil domain family 3	mml-miR-7168-3p	-0.2
SHCBP1	ENST00000303383.3	SHC SH2-domain binding protein 1	mml-miR-7168-3p	-0.2
NFYC	ENST00000447388.3	nuclear transcription factor Y, gamma	mml-miR-7168-3p	-0.2
CCDC160	ENST00000517294.1	coiled-coil domain containing 160	mml-miR-7168-3p	-0.2
ANKRD40	ENST00000285243.6	ankyrin repeat domain 40	mml-miR-7168-3p	-0.2
ZNF256	ENST00000598928.1	zinc finger protein 256	mml-miR-7168-3p	-0.2
EIF4EBP2	ENST00000373218.4	eukaryotic translation initiation factor 4E binding protein 2	mml-miR-7168-3p	-0.2
KIAA1644	ENST00000381176.4	KIAA1644	mml-miR-7168-3p	-0.2
PCBD1	ENST00000299299.3	pterin-4 alpha-carbinolamine dehydratase/dimerization cofactor of hepatocyte nuclear factor 1 alpha	mml-miR-7168-3p	-0.2
MFSD9	ENST00000258436.5	major facilitator superfamily domain containing 9	mml-miR-7168-3p	-0.2
TMEM170B	ENST00000379426.1	transmembrane protein 170B	mml-miR-7168-3p	-0.2
BCL2L14	ENST00000266434.4	BCL2-like 14 (apoptosis facilitator)	mml-miR-7168-3p	-0.2
GPER1	ENST00000397092.1	G protein-coupled estrogen receptor 1	mml-miR-7168-3p	-0.2
BCAP29	ENST00000005259.4	B-cell receptor-associated protein 29	mml-miR-7168-3p	-0.2
AQP7	ENST00000537089.1	aquaporin 7	mml-miR-7168-3p	-0.2
FAM134B	ENST00000399793.2	family with sequence similarity 134, member B	mml-miR-7168-3p	-0.2
EPGN	ENST00000413830.1	epithelial mitogen	mml-miR-7168-3p	-0.2
NEDD4	ENST00000338963.2	neural precursor cell expressed, developmentally down-regulated 4, E3 ubiquitin protein ligase	mml-miR-7168-3p	-0.2
ZNF570	ENST00000388801.3	zinc finger protein 570	mml-miR-7168-3p	-0.2
HHIP	ENST00000296575.3	hedgehog interacting protein	mml-miR-7168-3p	-0.2
RHOQ	ENST00000238738.4	ras homolog family member Q	mml-miR-7168-3p	-0.2
EXOSC2	ENST00000372358.5	exosome component 2	mml-miR-7168-3p	-0.2
CD84	ENST00000534968.1	CD84 molecule	mml-miR-7168-3p	-0.2
SLC10A6	ENST00000273905.6	solute carrier family 10 (sodium/bile acid cotransporter), member 6	mml-miR-7168-3p	-0.2
SNAPC3	ENST00000380821.3	small nuclear RNA activating complex, polypeptide 3, 50kDa	mml-miR-7168-3p	-0.2
LRRC47	ENST00000378251.1	leucine rich repeat containing 47	mml-miR-7168-3p	-0.2
MAP4K2	ENST00000294066.2	mitogen-activated protein kinase kinase kinase kinase 2	mml-miR-7168-3p	-0.2
SIRT5	ENST00000606117.1	sirtuin 5	mml-miR-7168-3p	-0.2
CENPN	ENST00000305850.5	centromere protein N	mml-miR-7168-3p	-0.2
ANGPTL3	ENST00000371129.3	angiopoietin-like 3	mml-miR-7168-3p	-0.2
BAALC	ENST00000438105.2	brain and acute leukemia, cytoplasmic	mml-miR-7168-3p	-0.2
FAM84A	ENST00000295092.2	family with sequence similarity 84, member A	mml-miR-7168-3p	-0.2
C16orf87	ENST00000394806.2	chromosome 16 open reading frame 87	mml-miR-7168-3p	-0.2
RBM8A	ENST00000330165.8	RNA binding motif protein 8A	mml-miR-7168-3p	-0.2
MAT2B	ENST00000518095.1	methionine adenosyltransferase II, beta	mml-miR-7168-3p	-0.2
ANKRD33B	ENST00000296657.5	ankyrin repeat domain 33B	mml-miR-7168-3p	-0.2
ZNF277	ENST00000361822.3	zinc finger protein 277	mml-miR-7168-3p	-0.2
DCAF11	ENST00000446197.3	DDB1 and CUL4 associated factor 11	mml-miR-7168-3p	-0.2
PML	ENST00000565898.1	promyelocytic leukemia	mml-miR-7168-3p	-0.2
ZNF177	ENST00000541595.2	Zinc finger protein 177	mml-miR-7168-3p	-0.2
SSBP2	ENST00000320672.4	single-stranded DNA binding protein 2	mml-miR-7168-3p	-0.2
GRHPR	ENST00000318158.6	glyoxylate reductase/hydroxypyruvate reductase	mml-miR-7168-3p	-0.2
TMSB15B	ENST00000540220.1	thymosin beta 15B	mml-miR-7168-3p	-0.2
RPS2	ENST00000529806.1	ribosomal protein S2	mml-miR-7168-3p	-0.2
MGST2	ENST00000506797.1	microsomal glutathione S-transferase 2	mml-miR-7168-3p	-0.2
ARGLU1	ENST00000400198.3	arginine and glutamate rich 1	mml-miR-7168-3p	-0.2
PAICS	ENST00000264221.2	phosphoribosylaminoimidazole carboxylase, phosphoribosylaminoimidazole succinocarboxamide synthetase	mml-miR-7168-3p	-0.2
HCN1	ENST00000303230.4	hyperpolarization activated cyclic nucleotide-gated potassium channel 1	mml-miR-7168-3p	-0.2
PDZK1	ENST00000344770.2	PDZ domain containing 1	mml-miR-7168-3p	-0.2
ZNF763	ENST00000590798.1	Uncharacterized protein; Zinc finger protein 763	mml-miR-7168-3p	-0.2
GTF2H5	ENST00000607778.1	general transcription factor IIH, polypeptide 5	mml-miR-7168-3p	-0.2
IFIT1	ENST00000371804.3	interferon-induced protein with tetratricopeptide repeats 1	mml-miR-7168-3p	-0.2
FUCA2	ENST00000002165.6	fucosidase, alpha-L- 2, plasma	mml-miR-7168-3p	-0.2
ALS2CR11	ENST00000439802.1	amyotrophic lateral sclerosis 2 (juvenile) chromosome region, candidate 11	mml-miR-7168-3p	-0.2
CCNL2	ENST00000408952.5	cyclin L2	mml-miR-7168-3p	-0.2
SPPL2A	ENST00000261854.5	signal peptide peptidase like 2A	mml-miR-7168-3p	-0.2
RGS4	ENST00000531057.1	regulator of G-protein signaling 4	mml-miR-7168-3p	-0.2
SOCS3	ENST00000330871.2	suppressor of cytokine signaling 3	mml-miR-7168-3p	-0.19
DOPEY1	ENST00000349129.2	dopey family member 1	mml-miR-7168-3p	-0.19
STMN3	ENST00000370053.1	stathmin-like 3	mml-miR-7168-3p	-0.19
F3	ENST00000334047.7	coagulation factor III (thromboplastin, tissue factor)	mml-miR-7168-3p	-0.19
GTF2H2	ENST00000274400.5	general transcription factor IIH, polypeptide 2, 44kDa	mml-miR-7168-3p	-0.19
TCEA2	ENST00000395053.3	transcription elongation factor A (SII), 2	mml-miR-7168-3p	-0.19
SLC3A1	ENST00000260649.6	solute carrier family 3 (amino acid transporter heavy chain), member 1	mml-miR-7168-3p	-0.19
BRINP1	ENST00000265922.3	bone morphogenetic protein/retinoic acid inducible neural-specific 1	mml-miR-7168-3p	-0.19
ARSG	ENST00000448504.2	arylsulfatase G	mml-miR-7168-3p	-0.19
SCD	ENST00000370355.2	stearoyl-CoA desaturase (delta-9-desaturase)	mml-miR-7168-3p	-0.19
AC079602.1	ENST00000539163.1		mml-miR-7168-3p	-0.19
FOXO4	ENST00000374259.3	forkhead box O4	mml-miR-7168-3p	-0.19
ICMT	ENST00000343813.5	isoprenylcysteine carboxyl methyltransferase	mml-miR-7168-3p	-0.19
LPAR1	ENST00000374431.3	lysophosphatidic acid receptor 1	mml-miR-7168-3p	-0.19
MAP3K5	ENST00000359015.4	mitogen-activated protein kinase kinase kinase 5	mml-miR-7168-3p	-0.19
CMBL	ENST00000296658.3	carboxymethylenebutenolidase homolog (Pseudomonas)	mml-miR-7168-3p	-0.19
VANGL1	ENST00000355485.2	VANGL planar cell polarity protein 1	mml-miR-7168-3p	-0.19
NTS	ENST00000256010.6	neurotensin	mml-miR-7168-3p	-0.19
TFAM	ENST00000487519.1	transcription factor A, mitochondrial	mml-miR-7168-3p	-0.19
H2AFZ	ENST00000296417.5	H2A histone family, member Z	mml-miR-7168-3p	-0.19
PHF20L1	ENST00000395386.2	PHD finger protein 20-like 1	mml-miR-7168-3p	-0.19
ERBB4	ENST00000342788.4	v-erb-b2 avian erythroblastic leukemia viral oncogene homolog 4	mml-miR-7168-3p	-0.19
LUZP4	ENST00000371920.3	leucine zipper protein 4	mml-miR-7168-3p	-0.19
LAT2	ENST00000398475.1	linker for activation of T cells family, member 2	mml-miR-7168-3p	-0.19
SYT3	ENST00000338916.4	synaptotagmin III	mml-miR-7168-3p	-0.19
C17orf78	ENST00000586700.1	chromosome 17 open reading frame 78	mml-miR-7168-3p	-0.19
RTP4	ENST00000259030.2	receptor (chemosensory) transporter protein 4	mml-miR-7168-3p	-0.19
ACSBG1	ENST00000258873.4	acyl-CoA synthetase bubblegum family member 1	mml-miR-7168-3p	-0.19
CCKBR	ENST00000334619.2	cholecystokinin B receptor	mml-miR-7168-3p	-0.19
AEBP2	ENST00000266508.9	AE binding protein 2	mml-miR-7168-3p	-0.19
C11orf87	ENST00000327419.6	chromosome 11 open reading frame 87	mml-miR-7168-3p	-0.19
ADH7	ENST00000437033.2	alcohol dehydrogenase 7 (class IV), mu or sigma polypeptide	mml-miR-7168-3p	-0.19
ZNF286A	ENST00000395894.2	Zinc finger protein 286A	mml-miR-7168-3p	-0.19
KLF13	ENST00000307145.3	Kruppel-like factor 13	mml-miR-7168-3p	-0.19
TNFRSF18	ENST00000379268.2	tumor necrosis factor receptor superfamily, member 18	mml-miR-7168-3p	-0.19
EXOC8	ENST00000360394.2	exocyst complex component 8	mml-miR-7168-3p	-0.19
DTD2	ENST00000310850.4	D-tyrosyl-tRNA deacylase 2 (putative)	mml-miR-7168-3p	-0.19
IFNGR2	ENST00000290219.6	interferon gamma receptor 2 (interferon gamma transducer 1)	mml-miR-7168-3p	-0.19
IDH1	ENST00000345146.2	isocitrate dehydrogenase 1 (NADP+), soluble	mml-miR-7168-3p	-0.19
C20orf197	ENST00000313426.1	chromosome 20 open reading frame 197	mml-miR-7168-3p	-0.19
PPP5D1	ENST00000414155.1	PPP5 tetratricopeptide repeat domain containing 1	mml-miR-7168-3p	-0.19
HEPHL1	ENST00000315765.9	hephaestin-like 1	mml-miR-7168-3p	-0.19
MYBL1	ENST00000522677.3	v-myb avian myeloblastosis viral oncogene homolog-like 1	mml-miR-7168-3p	-0.19
C17orf85	ENST00000158149.3	chromosome 17 open reading frame 85	mml-miR-7168-3p	-0.19
MDGA2	ENST00000439988.3	MAM domain-containing glycosylphosphatidylinositol anchor protein 2	mml-miR-7168-3p	-0.19
GNAI3	ENST00000369851.4	guanine nucleotide binding protein (G protein), alpha inhibiting activity polypeptide 3	mml-miR-7168-3p	-0.19
CHERP	ENST00000546361.2	calcium homeostasis endoplasmic reticulum protein	mml-miR-7168-3p	-0.19
TMEM154	ENST00000304385.3	transmembrane protein 154	mml-miR-7168-3p	-0.19
AHDC1	ENST00000247087.5	AT hook, DNA binding motif, containing 1	mml-miR-7168-3p	-0.19
ARRDC4	ENST00000268042.6	arrestin domain containing 4	mml-miR-7168-3p	-0.19
C1orf68	ENST00000368775.2	chromosome 1 open reading frame 68	mml-miR-7168-3p	-0.19
MKL2	ENST00000318282.5	MKL/myocardin-like 2	mml-miR-7168-3p	-0.19
AC026703.1	ENST00000326958.1		mml-miR-7168-3p	-0.19
KCNN3	ENST00000271915.4	potassium intermediate/small conductance calcium-activated channel, subfamily N, member 3	mml-miR-7168-3p	-0.19
AOX1	ENST00000374700.2	aldehyde oxidase 1	mml-miR-7168-3p	-0.19
REL	ENST00000295025.8	v-rel avian reticuloendotheliosis viral oncogene homolog	mml-miR-7168-3p	-0.19
C5orf24	ENST00000394976.3	chromosome 5 open reading frame 24	mml-miR-7168-3p	-0.19
TRMT112	ENST00000535126.1	tRNA methyltransferase 11-2 homolog (S. cerevisiae)	mml-miR-7168-3p	-0.19
ENOX2	ENST00000370935.1	ecto-NOX disulfide-thiol exchanger 2	mml-miR-7168-3p	-0.19
ACSL6	ENST00000379264.2	acyl-CoA synthetase long-chain family member 6	mml-miR-7168-3p	-0.19
ACTR6	ENST00000546902.1	ARP6 actin-related protein 6 homolog (yeast)	mml-miR-7168-3p	-0.19
ALCAM	ENST00000306107.5	activated leukocyte cell adhesion molecule	mml-miR-7168-3p	-0.19
PAH	ENST00000553106.1	phenylalanine hydroxylase	mml-miR-7168-3p	-0.19
GSPT1	ENST00000434724.2	G1 to S phase transition 1	mml-miR-7168-3p	-0.19
DNAJC24	ENST00000465995.1	DnaJ (Hsp40) homolog, subfamily C, member 24	mml-miR-7168-3p	-0.19
TCTA	ENST00000273590.3	T-cell leukemia translocation altered	mml-miR-7168-3p	-0.19
MINOS1	ENST00000322753.6	mitochondrial inner membrane organizing system 1	mml-miR-7168-3p	-0.19
ADCY5	ENST00000462833.1	adenylate cyclase 5	mml-miR-7168-3p	-0.19
ZFAND1	ENST00000521895.1	zinc finger, AN1-type domain 1	mml-miR-7168-3p	-0.19
PRDM1	ENST00000369089.3	PR domain containing 1, with ZNF domain	mml-miR-7168-3p	-0.19
PDE6B	ENST00000255622.6	phosphodiesterase 6B, cGMP-specific, rod, beta	mml-miR-7168-3p	-0.19
RAD51L3-RFFL	ENST00000593039.1	Uncharacterized protein	mml-miR-7168-3p	-0.19
AMER2	ENST00000357816.2	APC membrane recruitment protein 2	mml-miR-7168-3p	-0.19
MYLK3	ENST00000394809.4	myosin light chain kinase 3	mml-miR-7168-3p	-0.19
IDH3A	ENST00000299518.2	isocitrate dehydrogenase 3 (NAD+) alpha	mml-miR-7168-3p	-0.19
PAQR3	ENST00000512733.1	progestin and adipoQ receptor family member III	mml-miR-7168-3p	-0.19
VRK2	ENST00000412104.2	vaccinia related kinase 2	mml-miR-7168-3p	-0.19
KDSR	ENST00000406396.3	3-ketodihydrosphingosine reductase	mml-miR-7168-3p	-0.19
PTGS2	ENST00000367468.5	prostaglandin-endoperoxide synthase 2 (prostaglandin G/H synthase and cyclooxygenase)	mml-miR-7168-3p	-0.19
OLFM3	ENST00000370103.4	olfactomedin 3	mml-miR-7168-3p	-0.19
MLLT4	ENST00000400822.3	myeloid/lymphoid or mixed-lineage leukemia (trithorax homolog, Drosophila); translocated to, 4	mml-miR-7168-3p	-0.19
C12orf66	ENST00000544871.1	chromosome 12 open reading frame 66	mml-miR-7168-3p	-0.19
ACVR1C	ENST00000243349.8	activin A receptor, type IC	mml-miR-7168-3p	-0.19
NKD1	ENST00000268459.3	naked cuticle homolog 1 (Drosophila)	mml-miR-7168-3p	-0.19
ARHGAP42	ENST00000524892.2	Rho GTPase activating protein 42	mml-miR-7168-3p	-0.19
GINS2	ENST00000253462.3	GINS complex subunit 2 (Psf2 homolog)	mml-miR-7168-3p	-0.19
CDC42EP3	ENST00000295324.3	CDC42 effector protein (Rho GTPase binding) 3	mml-miR-7168-3p	-0.19
PPP1R3G	ENST00000405617.2	protein phosphatase 1, regulatory subunit 3G	mml-miR-7168-3p	-0.19
CBX6	ENST00000407418.3	chromobox homolog 6	mml-miR-7168-3p	-0.19
PFN4	ENST00000313213.4	profilin family, member 4	mml-miR-7168-3p	-0.19
YAE1D1	ENST00000223273.2	Yae1 domain containing 1	mml-miR-7168-3p	-0.19
DNALI1	ENST00000296218.7	dynein, axonemal, light intermediate chain 1	mml-miR-7168-3p	-0.19
CCDC149	ENST00000428116.2	coiled-coil domain containing 149	mml-miR-7168-3p	-0.19
MCM9	ENST00000316316.6	minichromosome maintenance complex component 9	mml-miR-7168-3p	-0.19
NPHP1	ENST00000316534.4	nephronophthisis 1 (juvenile)	mml-miR-7168-3p	-0.19
FXN	ENST00000396366.2	frataxin	mml-miR-7168-3p	-0.19
ATP1B1	ENST00000367816.1	ATPase, Na+/K+ transporting, beta 1 polypeptide	mml-miR-7168-3p	-0.19
CCDC92	ENST00000238156.3	coiled-coil domain containing 92	mml-miR-7168-3p	-0.19
BHMT2	ENST00000255192.3	betaine--homocysteine S-methyltransferase 2	mml-miR-7168-3p	-0.19
PTRH2	ENST00000393038.2	peptidyl-tRNA hydrolase 2	mml-miR-7168-3p	-0.19
RP11-664D7.4	ENST00000512294.3	HCG1787533; Uncharacterized protein	mml-miR-7168-3p	-0.19
ANKRD29	ENST00000592179.1	ankyrin repeat domain 29	mml-miR-7168-3p	-0.19
IGFBP7	ENST00000295666.4	insulin-like growth factor binding protein 7	mml-miR-7168-3p	-0.19
MEGF6	ENST00000294599.4	multiple EGF-like-domains 6	mml-miR-7168-3p	-0.19
RAB11A	ENST00000569896.1	RAB11A, member RAS oncogene family	mml-miR-7168-3p	-0.19
GTPBP4	ENST00000360803.4	GTP binding protein 4	mml-miR-7168-3p	-0.19
TXNL1	ENST00000217515.6	thioredoxin-like 1	mml-miR-7168-3p	-0.19
ITGAE	ENST00000263087.4	integrin, alpha E (antigen CD103, human mucosal lymphocyte antigen 1; alpha polypeptide)	mml-miR-7168-3p	-0.19
CAMLG	ENST00000514518.1	calcium modulating ligand	mml-miR-7168-3p	-0.19
KIAA1211	ENST00000504228.1	KIAA1211	mml-miR-7168-3p	-0.19
MRPL11	ENST00000329819.4	mitochondrial ribosomal protein L11	mml-miR-7168-3p	-0.19
TMEM14B	ENST00000467317.1	transmembrane protein 14B	mml-miR-7168-3p	-0.19
MALSU1	ENST00000466681.1	mitochondrial assembly of ribosomal large subunit 1	mml-miR-7168-3p	-0.19
CD226	ENST00000581982.1	CD226 molecule	mml-miR-7168-3p	-0.19
NKD2	ENST00000382730.2	naked cuticle homolog 2 (Drosophila)	mml-miR-7168-3p	-0.19
GRIA4	ENST00000527669.1	glutamate receptor, ionotropic, AMPA 4	mml-miR-7168-3p	-0.18
PRAMEF14	ENST00000344998.3	PRAME family member 14	mml-miR-7168-3p	-0.18
USP6	ENST00000332776.4	ubiquitin specific peptidase 6 (Tre-2 oncogene)	mml-miR-7168-3p	-0.18
LLGL2	ENST00000392550.3	lethal giant larvae homolog 2 (Drosophila)	mml-miR-7168-3p	-0.18
PTGIS	ENST00000244043.4	prostaglandin I2 (prostacyclin) synthase	mml-miR-7168-3p	-0.18
ZNF586	ENST00000396150.4	zinc finger protein 586	mml-miR-7168-3p	-0.18
HSD17B10	ENST00000375298.4	hydroxysteroid (17-beta) dehydrogenase 10	mml-miR-7168-3p	-0.18
FOXA1	ENST00000250448.2	forkhead box A1	mml-miR-7168-3p	-0.18
EML6	ENST00000356458.6	echinoderm microtubule associated protein like 6	mml-miR-7168-3p	-0.18
WRAP73	ENST00000378322.3	WD repeat containing, antisense to TP73	mml-miR-7168-3p	-0.18
IGFBP1	ENST00000275525.3	insulin-like growth factor binding protein 1	mml-miR-7168-3p	-0.18
KAL1	ENST00000262648.3	Kallmann syndrome 1 sequence	mml-miR-7168-3p	-0.18
GOLGA8J	ENST00000341650.6	golgin A8 family, member J	mml-miR-7168-3p	-0.18
AGFG1	ENST00000310078.8	ArfGAP with FG repeats 1	mml-miR-7168-3p	-0.18
AP006621.5	ENST00000530083.1	Protein LOC100506518	mml-miR-7168-3p	-0.18
HDHD1	ENST00000381077.5	haloacid dehalogenase-like hydrolase domain containing 1	mml-miR-7168-3p	-0.18
VAMP2	ENST00000404970.3	vesicle-associated membrane protein 2 (synaptobrevin 2)	mml-miR-7168-3p	-0.18
IFNA17	ENST00000413767.2	interferon, alpha 17	mml-miR-7168-3p	-0.18
PADI3	ENST00000375460.3	peptidyl arginine deiminase, type III	mml-miR-7168-3p	-0.18
GPRASP2	ENST00000543253.1	G protein-coupled receptor associated sorting protein 2	mml-miR-7168-3p	-0.18
ZNF385B	ENST00000410066.1	zinc finger protein 385B	mml-miR-7168-3p	-0.18
CD300LD	ENST00000375352.1	CD300 molecule-like family member d	mml-miR-7168-3p	-0.18
C2orf43	ENST00000440866.2	chromosome 2 open reading frame 43	mml-miR-7168-3p	-0.18
PRAMEF13	ENST00000376132.3	PRAME family member 13	mml-miR-7168-3p	-0.18
LMOD3	ENST00000420581.2	leiomodin 3 (fetal)	mml-miR-7168-3p	-0.18
NXT2	ENST00000372106.1	nuclear transport factor 2-like export factor 2	mml-miR-7168-3p	-0.18
LRFN5	ENST00000554171.1	leucine rich repeat and fibronectin type III domain containing 5	mml-miR-7168-3p	-0.18
DPP8	ENST00000341861.5	dipeptidyl-peptidase 8	mml-miR-7168-3p	-0.18
PPP1R1C	ENST00000409137.3	protein phosphatase 1, regulatory (inhibitor) subunit 1C	mml-miR-7168-3p	-0.18
KIF5C	ENST00000435030.1	kinesin family member 5C	mml-miR-7168-3p	-0.18
CCNG1	ENST00000340828.2	cyclin G1	mml-miR-7168-3p	-0.18
SPEF2	ENST00000509059.1	sperm flagellar 2	mml-miR-7168-3p	-0.18
PLIN5	ENST00000381848.3	perilipin 5	mml-miR-7168-3p	-0.18
SLC15A4	ENST00000266771.5	solute carrier family 15 (oligopeptide transporter), member 4	mml-miR-7168-3p	-0.18
MEOX2	ENST00000262041.5	mesenchyme homeobox 2	mml-miR-7168-3p	-0.18
NEFH	ENST00000310624.6	neurofilament, heavy polypeptide	mml-miR-7168-3p	-0.18
SLC25A43	ENST00000217909.7	solute carrier family 25, member 43	mml-miR-7168-3p	-0.18
NTN4	ENST00000343702.4	netrin 4	mml-miR-7168-3p	-0.18
NMD3	ENST00000351193.2	NMD3 ribosome export adaptor	mml-miR-7168-3p	-0.18
PRKAG3	ENST00000439262.2	protein kinase, AMP-activated, gamma 3 non-catalytic subunit	mml-miR-7168-3p	-0.18
ZBTB2	ENST00000325144.4	zinc finger and BTB domain containing 2	mml-miR-7168-3p	-0.18
KCNJ15	ENST00000328656.4	potassium inwardly-rectifying channel, subfamily J, member 15	mml-miR-7168-3p	-0.18
ZNF25	ENST00000302609.7	zinc finger protein 25	mml-miR-7168-3p	-0.18
GABRA5	ENST00000335625.5	gamma-aminobutyric acid (GABA) A receptor, alpha 5	mml-miR-7168-3p	-0.18
SAMD14	ENST00000330175.4	sterile alpha motif domain containing 14	mml-miR-7168-3p	-0.18
PAK7	ENST00000378423.1	p21 protein (Cdc42/Rac)-activated kinase 7	mml-miR-7168-3p	-0.18
C9orf152	ENST00000400613.4	chromosome 9 open reading frame 152	mml-miR-7168-3p	-0.18
RP4-758J18.2	ENST00000444362.1	HCG20425, isoform CRA_a; Uncharacterized protein; cDNA FLJ53815	mml-miR-7168-3p	-0.18
ZNF354C	ENST00000315475.6	zinc finger protein 354C	mml-miR-7168-3p	-0.18
MLANA	ENST00000381477.3	melan-A	mml-miR-7168-3p	-0.18
CA13	ENST00000321764.3	carbonic anhydrase XIII	mml-miR-7168-3p	-0.18
PLD5	ENST00000536534.2	phospholipase D family, member 5	mml-miR-7168-3p	-0.18
UQCRC2	ENST00000268379.4	ubiquinol-cytochrome c reductase core protein II	mml-miR-7168-3p	-0.18
VIMP	ENST00000537379.1	VCP-interacting membrane protein	mml-miR-7168-3p	-0.18
IL20RB	ENST00000309741.5	interleukin 20 receptor beta	mml-miR-7168-3p	-0.18
GOLGA5	ENST00000355976.2	golgin A5	mml-miR-7168-3p	-0.18
ARFGAP3	ENST00000263245.5	ADP-ribosylation factor GTPase activating protein 3	mml-miR-7168-3p	-0.18
CACNG8	ENST00000270458.2	calcium channel, voltage-dependent, gamma subunit 8	mml-miR-7168-3p	-0.18
CD27	ENST00000266557.3	CD27 molecule	mml-miR-7168-3p	-0.18
KRTAP2-4	ENST00000394015.2	keratin associated protein 2-4	mml-miR-7168-3p	-0.18
TEC	ENST00000381501.3	tec protein tyrosine kinase	mml-miR-7168-3p	-0.18
C10orf53	ENST00000374112.3	chromosome 10 open reading frame 53	mml-miR-7168-3p	-0.18
RCN1	ENST00000054950.3	reticulocalbin 1, EF-hand calcium binding domain	mml-miR-7168-3p	-0.18
WFDC5	ENST00000372789.4	WAP four-disulfide core domain 5	mml-miR-7168-3p	-0.18
FBXO27	ENST00000292853.4	F-box protein 27	mml-miR-7168-3p	-0.18
VAT1L	ENST00000302536.2	vesicle amine transport 1-like	mml-miR-7168-3p	-0.18
HOXA5	ENST00000222726.3	homeobox A5	mml-miR-7168-3p	-0.18
EYA1	ENST00000388742.4	eyes absent homolog 1 (Drosophila)	mml-miR-7168-3p	-0.18
WASL	ENST00000223023.4	Wiskott-Aldrich syndrome-like	mml-miR-7168-3p	-0.18
CCAR1	ENST00000265872.6	cell division cycle and apoptosis regulator 1	mml-miR-7168-3p	-0.18
UBA5	ENST00000264991.4	ubiquitin-like modifier activating enzyme 5	mml-miR-7168-3p	-0.18
USP20	ENST00000315480.4	ubiquitin specific peptidase 20	mml-miR-7168-3p	-0.18
CHST7	ENST00000276055.3	carbohydrate (N-acetylglucosamine 6-O) sulfotransferase 7	mml-miR-7168-3p	-0.18
ARF1	ENST00000540651.1	ADP-ribosylation factor 1	mml-miR-7168-3p	-0.18
CYP7B1	ENST00000310193.3	cytochrome P450, family 7, subfamily B, polypeptide 1	mml-miR-7168-3p	-0.18
WDR11	ENST00000263461.6	WD repeat domain 11	mml-miR-7168-3p	-0.18
WSCD1	ENST00000574946.1	WSC domain containing 1	mml-miR-7168-3p	-0.18
ZBTB37	ENST00000367701.5	zinc finger and BTB domain containing 37	mml-miR-7168-3p	-0.18
FBXO45	ENST00000311630.6	F-box protein 45	mml-miR-7168-3p	-0.18
TMEM168	ENST00000312814.6	transmembrane protein 168	mml-miR-7168-3p	-0.18
ZBTB44	ENST00000525842.1	zinc finger and BTB domain containing 44	mml-miR-7168-3p	-0.18
SLC5A12	ENST00000396005.3	solute carrier family 5 (sodium/monocarboxylate cotransporter), member 12	mml-miR-7168-3p	-0.18
UBE2E2	ENST00000396703.1	ubiquitin-conjugating enzyme E2E 2	mml-miR-7168-3p	-0.18
DNAJB11	ENST00000439351.1	DnaJ (Hsp40) homolog, subfamily B, member 11	mml-miR-7168-3p	-0.18
FCN2	ENST00000350339.2	ficolin (collagen/fibrinogen domain containing lectin) 2	mml-miR-7168-3p	-0.18
MED14	ENST00000324817.1	mediator complex subunit 14	mml-miR-7168-3p	-0.18
VGLL3	ENST00000398399.2	vestigial like 3 (Drosophila)	mml-miR-7168-3p	-0.18
PECR	ENST00000265322.7	peroxisomal trans-2-enoyl-CoA reductase	mml-miR-7168-3p	-0.18
UBE2QL1	ENST00000399816.3	ubiquitin-conjugating enzyme E2Q family-like 1	mml-miR-7168-3p	-0.18
TRIM33	ENST00000358465.2	tripartite motif containing 33	mml-miR-7168-3p	-0.18
ROR1	ENST00000371079.1	receptor tyrosine kinase-like orphan receptor 1	mml-miR-7168-3p	-0.18
ZNF749	ENST00000334181.4	zinc finger protein 749	mml-miR-7168-3p	-0.18
TACC2	ENST00000513429.1	transforming, acidic coiled-coil containing protein 2	mml-miR-7168-3p	-0.18
GABRB3	ENST00000311550.5	gamma-aminobutyric acid (GABA) A receptor, beta 3	mml-miR-7168-3p	-0.18
MIPOL1	ENST00000327441.7	mirror-image polydactyly 1	mml-miR-7168-3p	-0.18
CHSY1	ENST00000254190.3	chondroitin sulfate synthase 1	mml-miR-7168-3p	-0.18
ADH6	ENST00000394897.1	alcohol dehydrogenase 6 (class V)	mml-miR-7168-3p	-0.18
TAF1A	ENST00000543857.1	TATA box binding protein (TBP)-associated factor, RNA polymerase I, A, 48kDa	mml-miR-7168-3p	-0.18
EPM2AIP1	ENST00000322716.5	EPM2A (laforin) interacting protein 1	mml-miR-7168-3p	-0.18
C7orf41	ENST00000324453.8	chromosome 7 open reading frame 41	mml-miR-7168-3p	-0.18
TBL2	ENST00000305632.5	transducin (beta)-like 2	mml-miR-7168-3p	-0.18
WDR26	ENST00000414423.2	WD repeat domain 26	mml-miR-7168-3p	-0.18
FLRT3	ENST00000378053.3	fibronectin leucine rich transmembrane protein 3	mml-miR-7168-3p	-0.18
ZDHHC2	ENST00000262096.8	zinc finger, DHHC-type containing 2	mml-miR-7168-3p	-0.18
NRCAM	ENST00000379028.3	neuronal cell adhesion molecule	mml-miR-7168-3p	-0.18
CPM	ENST00000551568.1	carboxypeptidase M	mml-miR-7168-3p	-0.18
ONECUT1	ENST00000560699.2	one cut homeobox 1	mml-miR-7168-3p	-0.18
MPLKIP	ENST00000306984.6	M-phase specific PLK1 interacting protein	mml-miR-7168-3p	-0.18
CLASP2	ENST00000539981.1	cytoplasmic linker associated protein 2	mml-miR-7168-3p	-0.18
LTBP2	ENST00000261978.4	latent transforming growth factor beta binding protein 2	mml-miR-7168-3p	-0.18
C20orf112	ENST00000359676.5	chromosome 20 open reading frame 112	mml-miR-7168-3p	-0.18
AMACR	ENST00000335606.6	alpha-methylacyl-CoA racemase	mml-miR-7168-3p	-0.18
PARVB	ENST00000338758.7	parvin, beta	mml-miR-7168-3p	-0.18
ZBTB24	ENST00000230122.3	zinc finger and BTB domain containing 24	mml-miR-7168-3p	-0.18
STX17	ENST00000259400.6	syntaxin 17	mml-miR-7168-3p	-0.18
AP5M1	ENST00000261558.3	adaptor-related protein complex 5, mu 1 subunit	mml-miR-7168-3p	-0.18
FAM122A	ENST00000394264.3	family with sequence similarity 122A	mml-miR-7168-3p	-0.18
CDC73	ENST00000367435.3	cell division cycle 73	mml-miR-7168-3p	-0.18
SPOCK2	ENST00000373109.2	sparc/osteonectin, cwcv and kazal-like domains proteoglycan (testican) 2	mml-miR-7168-3p	-0.18
SMLR1	ENST00000541421.2	small leucine-rich protein 1	mml-miR-7168-3p	-0.18
TIMM8A	ENST00000372902.3	translocase of inner mitochondrial membrane 8 homolog A (yeast)	mml-miR-7168-3p	-0.18
SLC1A1	ENST00000262352.3	solute carrier family 1 (neuronal/epithelial high affinity glutamate transporter, system Xag), member 1	mml-miR-7168-3p	-0.18
SPICE1	ENST00000295872.4	spindle and centriole associated protein 1	mml-miR-7168-3p	-0.18
TMEM184C	ENST00000296582.3	transmembrane protein 184C	mml-miR-7168-3p	-0.18
DDX18	ENST00000263239.2	DEAD (Asp-Glu-Ala-Asp) box polypeptide 18	mml-miR-7168-3p	-0.18
CDC6	ENST00000209728.4	cell division cycle 6	mml-miR-7168-3p	-0.18
BUB1	ENST00000535254.1	BUB1 mitotic checkpoint serine/threonine kinase	mml-miR-7168-3p	-0.18
PEX6	ENST00000244546.4	peroxisomal biogenesis factor 6	mml-miR-7168-3p	-0.18
PROS1	ENST00000394236.3	protein S (alpha)	mml-miR-7168-3p	-0.18
UBE2N	ENST00000550657.1	ubiquitin-conjugating enzyme E2N	mml-miR-7168-3p	-0.18
FZD1	ENST00000287934.2	frizzled family receptor 1	mml-miR-7168-3p	-0.18
SRFBP1	ENST00000339397.4	serum response factor binding protein 1	mml-miR-7168-3p	-0.18
NDUFV3	ENST00000340344.4	NADH dehydrogenase (ubiquinone) flavoprotein 3, 10kDa	mml-miR-7168-3p	-0.18
NUDT9	ENST00000473942.1	nudix (nucleoside diphosphate linked moiety X)-type motif 9	mml-miR-7168-3p	-0.18
MCTP2	ENST00000357742.4	multiple C2 domains, transmembrane 2	mml-miR-7168-3p	-0.18
KCTD9	ENST00000221200.4	potassium channel tetramerization domain containing 9	mml-miR-7168-3p	-0.18
ADK	ENST00000372734.3	adenosine kinase	mml-miR-7168-3p	-0.18
FBXL3	ENST00000355619.5	F-box and leucine-rich repeat protein 3	mml-miR-7168-3p	-0.18
GIMAP6	ENST00000493969.1	GTPase, IMAP family member 6	mml-miR-7168-3p	-0.18
SIGLEC14	ENST00000360844.6	sialic acid binding Ig-like lectin 14	mml-miR-7168-3p	-0.18
CAPS	ENST00000222125.5	calcyphosine	mml-miR-7168-3p	-0.18
ZNF461	ENST00000588268.1	zinc finger protein 461	mml-miR-7168-3p	-0.18
TTI2	ENST00000360742.5	TELO2 interacting protein 2	mml-miR-7168-3p	-0.18
CHD1L	ENST00000369258.4	chromodomain helicase DNA binding protein 1-like	mml-miR-7168-3p	-0.17
LAMP5	ENST00000246070.2	lysosomal-associated membrane protein family, member 5	mml-miR-7168-3p	-0.17
SYT16	ENST00000430451.2	synaptotagmin XVI	mml-miR-7168-3p	-0.17
APOBEC4	ENST00000308641.4	apolipoprotein B mRNA editing enzyme, catalytic polypeptide-like 4 (putative)	mml-miR-7168-3p	-0.17
HS3ST4	ENST00000331351.5	heparan sulfate (glucosamine) 3-O-sulfotransferase 4	mml-miR-7168-3p	-0.17
ELOVL5	ENST00000370918.4	ELOVL fatty acid elongase 5	mml-miR-7168-3p	-0.17
UCHL1	ENST00000284440.4	ubiquitin carboxyl-terminal esterase L1 (ubiquitin thiolesterase)	mml-miR-7168-3p	-0.17
SIRPG	ENST00000381580.1	signal-regulatory protein gamma	mml-miR-7168-3p	-0.17
C17orf58	ENST00000536693.1	chromosome 17 open reading frame 58	mml-miR-7168-3p	-0.17
ANKRD62	ENST00000314074.8	ankyrin repeat domain 62	mml-miR-7168-3p	-0.17
KHDC3L	ENST00000370367.3	KH domain containing 3-like, subcortical maternal complex member	mml-miR-7168-3p	-0.17
KIRREL3	ENST00000525144.2	kin of IRRE like 3 (Drosophila)	mml-miR-7168-3p	-0.17
ZNF439	ENST00000304030.2	zinc finger protein 439	mml-miR-7168-3p	-0.17
BRWD3	ENST00000373275.4	bromodomain and WD repeat domain containing 3	mml-miR-7168-3p	-0.17
PROSC	ENST00000328195.3	proline synthetase co-transcribed homolog (bacterial)	mml-miR-7168-3p	-0.17
ADCY2	ENST00000338316.4	adenylate cyclase 2 (brain)	mml-miR-7168-3p	-0.17
PLEKHB1	ENST00000354190.5	pleckstrin homology domain containing, family B (evectins) member 1	mml-miR-7168-3p	-0.17
CYP2C18	ENST00000285979.6	cytochrome P450, family 2, subfamily C, polypeptide 18	mml-miR-7168-3p	-0.17
WDR65	ENST00000372492.4	WD repeat domain 65	mml-miR-7168-3p	-0.17
VEZF1	ENST00000584396.1	vascular endothelial zinc finger 1	mml-miR-7168-3p	-0.17
B4GALT1	ENST00000379731.4	UDP-Gal:betaGlcNAc beta 1,4- galactosyltransferase, polypeptide 1	mml-miR-7168-3p	-0.17
KBTBD11	ENST00000320248.3	kelch repeat and BTB (POZ) domain containing 11	mml-miR-7168-3p	-0.17
ZNF148	ENST00000360647.4	zinc finger protein 148	mml-miR-7168-3p	-0.17
SCD5	ENST00000319540.4	stearoyl-CoA desaturase 5	mml-miR-7168-3p	-0.17
AICDA	ENST00000229335.6	activation-induced cytidine deaminase	mml-miR-7168-3p	-0.17
SIRPB2	ENST00000359801.3	signal-regulatory protein beta 2	mml-miR-7168-3p	-0.17
RP11-295D22.1	ENST00000565320.1	Uncharacterized protein	mml-miR-7168-3p	-0.17
CBS	ENST00000398158.1	cystathionine-beta-synthase	mml-miR-7168-3p	-0.17
GPRASP1	ENST00000361600.5	G protein-coupled receptor associated sorting protein 1	mml-miR-7168-3p	-0.17
ZMYM3	ENST00000314425.5	zinc finger, MYM-type 3	mml-miR-7168-3p	-0.17
UQCRC1	ENST00000203407.5	ubiquinol-cytochrome c reductase core protein I	mml-miR-7168-3p	-0.17
ATP8B4	ENST00000284509.6	ATPase, class I, type 8B, member 4	mml-miR-7168-3p	-0.17
TXNRD1	ENST00000378070.4	thioredoxin reductase 1	mml-miR-7168-3p	-0.17
MAPKBP1	ENST00000457542.2	mitogen-activated protein kinase binding protein 1	mml-miR-7168-3p	-0.17
NTM	ENST00000374791.3	neurotrimin	mml-miR-7168-3p	-0.17
SPRY3	ENST00000302805.2	sprouty homolog 3 (Drosophila)	mml-miR-7168-3p	-0.17
RP11-1102P16.1	ENST00000523987.1	Uncharacterized protein	mml-miR-7168-3p	-0.17
LCE1B	ENST00000360090.3	late cornified envelope 1B	mml-miR-7168-3p	-0.17
TTC23	ENST00000394129.2	tetratricopeptide repeat domain 23	mml-miR-7168-3p	-0.17
SRR	ENST00000344595.5	serine racemase	mml-miR-7168-3p	-0.17
ATP6AP1L	ENST00000380167.4	ATPase, H+ transporting, lysosomal accessory protein 1-like	mml-miR-7168-3p	-0.17
SMOC2	ENST00000356284.2	SPARC related modular calcium binding 2	mml-miR-7168-3p	-0.17
LIX1	ENST00000274382.4	Lix1 homolog (chicken)	mml-miR-7168-3p	-0.17
FCER1A	ENST00000368115.1	Fc fragment of IgE, high affinity I, receptor for; alpha polypeptide	mml-miR-7168-3p	-0.17
SLAIN1	ENST00000418532.1	SLAIN motif family, member 1	mml-miR-7168-3p	-0.17
ZNF443	ENST00000301547.5	zinc finger protein 443	mml-miR-7168-3p	-0.17
ENTHD2	ENST00000300714.3	ENTH domain containing 2	mml-miR-7168-3p	-0.17
MTOR	ENST00000376838.1	mechanistic target of rapamycin (serine/threonine kinase)	mml-miR-7168-3p	-0.17
ERGIC2	ENST00000360150.4	ERGIC and golgi 2	mml-miR-7168-3p	-0.17
GRIA2	ENST00000296526.7	glutamate receptor, ionotropic, AMPA 2	mml-miR-7168-3p	-0.17
PQLC3	ENST00000402361.1	PQ loop repeat containing 3	mml-miR-7168-3p	-0.17
GPR151	ENST00000311104.2	G protein-coupled receptor 151	mml-miR-7168-3p	-0.17
AC008060.7	ENST00000401499.1	HCG2000720; Hypothetical gene supported by AK054822; Uncharacterized protein	mml-miR-7168-3p	-0.17
RP11-1C1.5	ENST00000506021.1	Uncharacterized protein	mml-miR-7168-3p	-0.17
NEFM	ENST00000433454.2	neurofilament, medium polypeptide	mml-miR-7168-3p	-0.17
GEMIN5	ENST00000285873.7	gem (nuclear organelle) associated protein 5	mml-miR-7168-3p	-0.17
SLITRK5	ENST00000325089.6	SLIT and NTRK-like family, member 5	mml-miR-7168-3p	-0.17
ARHGAP12	ENST00000311380.4	Rho GTPase activating protein 12	mml-miR-7168-3p	-0.17
TUBB1	ENST00000217133.1	tubulin, beta 1 class VI	mml-miR-7168-3p	-0.17
TMEM233	ENST00000426426.1	transmembrane protein 233	mml-miR-7168-3p	-0.17
ROS1	ENST00000368508.3	c-ros oncogene 1 , receptor tyrosine kinase	mml-miR-7168-3p	-0.17
SRC	ENST00000373578.2	v-src avian sarcoma (Schmidt-Ruppin A-2) viral oncogene homolog	mml-miR-7168-3p	-0.17
UGCG	ENST00000374279.3	UDP-glucose ceramide glucosyltransferase	mml-miR-7168-3p	-0.17
KRT40	ENST00000377755.4	keratin 40	mml-miR-7168-3p	-0.17
ATRX	ENST00000373344.5	alpha thalassemia/mental retardation syndrome X-linked	mml-miR-7168-3p	-0.17
AAED1	ENST00000375234.3	AhpC/TSA antioxidant enzyme domain containing 1	mml-miR-7168-3p	-0.17
STRN3	ENST00000355683.5	striatin, calmodulin binding protein 3	mml-miR-7168-3p	-0.17
RNF207	ENST00000377948.2	ring finger protein 207	mml-miR-7168-3p	-0.17
FOXJ3	ENST00000372571.1	forkhead box J3	mml-miR-7168-3p	-0.17
MVB12A	ENST00000317040.7	multivesicular body subunit 12A	mml-miR-7168-3p	-0.17
CTDP1	ENST00000075430.7	CTD (carboxy-terminal domain, RNA polymerase II, polypeptide A) phosphatase, subunit 1	mml-miR-7168-3p	-0.17
BMP5	ENST00000370830.3	bone morphogenetic protein 5	mml-miR-7168-3p	-0.17
FLJ30594	ENST00000391666.2	HCG1990367; Putative uncharacterized protein DKFZp761K2322; Putative uncharacterized protein FLJ30594; cDNA FLJ30594 fis, clone BRAWH2008903	mml-miR-7168-3p	-0.17
PDZD2	ENST00000438447.1	PDZ domain containing 2	mml-miR-7168-3p	-0.17
RNF112	ENST00000461366.1	ring finger protein 112	mml-miR-7168-3p	-0.17
PAXIP1-AS2	ENST00000397551.2	PAXIP1 antisense RNA 2	mml-miR-7168-3p	-0.17
HIATL2	ENST00000602917.1	hippocampus abundant transcript-like 2	mml-miR-7168-3p	-0.17
BAG5	ENST00000299204.4	BCL2-associated athanogene 5	mml-miR-7168-3p	-0.17
MRPL50	ENST00000374865.4	mitochondrial ribosomal protein L50	mml-miR-7168-3p	-0.17
TAPBP	ENST00000434618.2	TAP binding protein (tapasin)	mml-miR-7168-3p	-0.17
CPEB2	ENST00000538197.1	cytoplasmic polyadenylation element binding protein 2	mml-miR-7168-3p	-0.17
PALM2	ENST00000448454.2	paralemmin 2	mml-miR-7168-3p	-0.17
HMGN2	ENST00000361427.5	high mobility group nucleosomal binding domain 2	mml-miR-7168-3p	-0.17
PI4K2B	ENST00000264864.6	phosphatidylinositol 4-kinase type 2 beta	mml-miR-7168-3p	-0.17
KIAA1598	ENST00000260777.10	KIAA1598	mml-miR-7168-3p	-0.17
KPNB1	ENST00000290158.4	karyopherin (importin) beta 1	mml-miR-7168-3p	-0.17
RPS6KA6	ENST00000262752.2	ribosomal protein S6 kinase, 90kDa, polypeptide 6	mml-miR-7168-3p	-0.17
CREBL2	ENST00000228865.2	cAMP responsive element binding protein-like 2	mml-miR-7168-3p	-0.17
MLLT3	ENST00000380338.4	myeloid/lymphoid or mixed-lineage leukemia (trithorax homolog, Drosophila); translocated to, 3	mml-miR-7168-3p	-0.17
SETD6	ENST00000394266.4	SET domain containing 6	mml-miR-7168-3p	-0.17
XIAP	ENST00000371199.3	X-linked inhibitor of apoptosis	mml-miR-7168-3p	-0.17
KIAA1244	ENST00000251691.4	KIAA1244	mml-miR-7168-3p	-0.17
UBR7	ENST00000013070.6	ubiquitin protein ligase E3 component n-recognin 7 (putative)	mml-miR-7168-3p	-0.17
ENOSF1	ENST00000383578.3	enolase superfamily member 1	mml-miR-7168-3p	-0.17
ARPP19	ENST00000566423.1	cAMP-regulated phosphoprotein, 19kDa	mml-miR-7168-3p	-0.17
TSN	ENST00000536142.1	translin	mml-miR-7168-3p	-0.17
ORC2	ENST00000234296.2	origin recognition complex, subunit 2	mml-miR-7168-3p	-0.17
C11orf30	ENST00000529032.1	chromosome 11 open reading frame 30	mml-miR-7168-3p	-0.17
METTL9	ENST00000358154.3	methyltransferase like 9	mml-miR-7168-3p	-0.17
DAB2	ENST00000339788.6	Dab, mitogen-responsive phosphoprotein, homolog 2 (Drosophila)	mml-miR-7168-3p	-0.17
STARD4	ENST00000512160.1	StAR-related lipid transfer (START) domain containing 4	mml-miR-7168-3p	-0.17
NR2F1	ENST00000327111.3	nuclear receptor subfamily 2, group F, member 1	mml-miR-7168-3p	-0.17
FAM20B	ENST00000263733.4	family with sequence similarity 20, member B	mml-miR-7168-3p	-0.17
FAM98B	ENST00000397609.2	family with sequence similarity 98, member B	mml-miR-7168-3p	-0.17
KIF27	ENST00000297814.2	kinesin family member 27	mml-miR-7168-3p	-0.17
PCDH17	ENST00000377918.3	protocadherin 17	mml-miR-7168-3p	-0.17
SLC25A36	ENST00000446041.2	solute carrier family 25 (pyrimidine nucleotide carrier ), member 36	mml-miR-7168-3p	-0.17
ITGB8	ENST00000222573.4	integrin, beta 8	mml-miR-7168-3p	-0.17
HADHA	ENST00000380649.3	hydroxyacyl-CoA dehydrogenase/3-ketoacyl-CoA thiolase/enoyl-CoA hydratase (trifunctional protein), alpha subunit	mml-miR-7168-3p	-0.17
NRG4	ENST00000394907.3	neuregulin 4	mml-miR-7168-3p	-0.17
ACVR2B	ENST00000352511.4	activin A receptor, type IIB	mml-miR-7168-3p	-0.17
RNASEH1	ENST00000315212.3	ribonuclease H1	mml-miR-7168-3p	-0.17
APPBP2	ENST00000083182.3	amyloid beta precursor protein (cytoplasmic tail) binding protein 2	mml-miR-7168-3p	-0.17
TMEM156	ENST00000381938.3	transmembrane protein 156	mml-miR-7168-3p	-0.17
SCG3	ENST00000220478.3	secretogranin III	mml-miR-7168-3p	-0.17
EN2	ENST00000297375.4	engrailed homeobox 2	mml-miR-7168-3p	-0.17
GLIPR1	ENST00000266659.3	GLI pathogenesis-related 1	mml-miR-7168-3p	-0.17
TNPO1	ENST00000337273.5	transportin 1	mml-miR-7168-3p	-0.17
CLVS2	ENST00000275162.5	clavesin 2	mml-miR-7168-3p	-0.17
PHF7	ENST00000327906.3	PHD finger protein 7	mml-miR-7168-3p	-0.17
SREBF2	ENST00000361204.4	sterol regulatory element binding transcription factor 2	mml-miR-7168-3p	-0.17
CRB1	ENST00000367400.3	crumbs homolog 1 (Drosophila)	mml-miR-7168-3p	-0.17
SPRY1	ENST00000394339.2	sprouty homolog 1, antagonist of FGF signaling (Drosophila)	mml-miR-7168-3p	-0.17
FAM69A	ENST00000370310.4	family with sequence similarity 69, member A	mml-miR-7168-3p	-0.17
TBX3	ENST00000349155.2	T-box 3	mml-miR-7168-3p	-0.17
SNCA	ENST00000394989.2	synuclein, alpha (non A4 component of amyloid precursor)	mml-miR-7168-3p	-0.17
PDRG1	ENST00000202017.4	p53 and DNA-damage regulated 1	mml-miR-7168-3p	-0.17
SNAPC5	ENST00000566658.1	small nuclear RNA activating complex, polypeptide 5, 19kDa	mml-miR-7168-3p	-0.17
GSTK1	ENST00000358406.5	glutathione S-transferase kappa 1	mml-miR-7168-3p	-0.17
DOCK1	ENST00000280333.6	dedicator of cytokinesis 1	mml-miR-7168-3p	-0.17
CDH7	ENST00000397968.2	cadherin 7, type 2	mml-miR-7168-3p	-0.17
BCAS2	ENST00000369541.3	breast carcinoma amplified sequence 2	mml-miR-7168-3p	-0.17
CAND1	ENST00000545606.1	cullin-associated and neddylation-dissociated 1	mml-miR-7168-3p	-0.17
GRPEL1	ENST00000264954.4	GrpE-like 1, mitochondrial (E. coli)	mml-miR-7168-3p	-0.17
PRICKLE1	ENST00000455697.1	prickle homolog 1 (Drosophila)	mml-miR-7168-3p	-0.17
DSCC1	ENST00000313655.4	DNA replication and sister chromatid cohesion 1	mml-miR-7168-3p	-0.17
MTHFD2	ENST00000394053.2	methylenetetrahydrofolate dehydrogenase (NADP+ dependent) 2, methenyltetrahydrofolate cyclohydrolase	mml-miR-7168-3p	-0.17
PSMD12	ENST00000356126.3	proteasome (prosome, macropain) 26S subunit, non-ATPase, 12	mml-miR-7168-3p	-0.17
VAPA	ENST00000400000.2	VAMP (vesicle-associated membrane protein)-associated protein A, 33kDa	mml-miR-7168-3p	-0.17
IQCH	ENST00000358767.3	IQ motif containing H	mml-miR-7168-3p	-0.17
MANEAL	ENST00000397631.3	mannosidase, endo-alpha-like	mml-miR-7168-3p	-0.17
IRS1	ENST00000305123.5	insulin receptor substrate 1	mml-miR-7168-3p	-0.17
DMRTA1	ENST00000325870.2	DMRT-like family A1	mml-miR-7168-3p	-0.17
RBM12	ENST00000374114.3	RNA binding motif protein 12	mml-miR-7168-3p	-0.17
RAP1A	ENST00000369709.3	RAP1A, member of RAS oncogene family	mml-miR-7168-3p	-0.17
ZXDA	ENST00000358697.4	zinc finger, X-linked, duplicated A	mml-miR-7168-3p	-0.17
KCTD12	ENST00000377474.2	potassium channel tetramerization domain containing 12	mml-miR-7168-3p	-0.17
MR1	ENST00000367580.5	major histocompatibility complex, class I-related	mml-miR-7168-3p	-0.17
FOXL1	ENST00000320241.3	forkhead box L1	mml-miR-7168-3p	-0.17
RMND5A	ENST00000283632.4	required for meiotic nuclear division 5 homolog A (S. cerevisiae)	mml-miR-7168-3p	-0.17
CDH2	ENST00000269141.3	cadherin 2, type 1, N-cadherin (neuronal)	mml-miR-7168-3p	-0.17
PPAT	ENST00000264220.2	phosphoribosyl pyrophosphate amidotransferase	mml-miR-7168-3p	-0.17
FOXE1	ENST00000375123.3	forkhead box E1 (thyroid transcription factor 2)	mml-miR-7168-3p	-0.17
TRMT5	ENST00000261249.6	tRNA methyltransferase 5	mml-miR-7168-3p	-0.17
IFI44L	ENST00000370751.5	interferon-induced protein 44-like	mml-miR-7168-3p	-0.17
SFMBT1	ENST00000394752.3	Scm-like with four mbt domains 1	mml-miR-7168-3p	-0.17
ZSCAN16	ENST00000340487.4	zinc finger and SCAN domain containing 16	mml-miR-7168-3p	-0.17
ENTPD5	ENST00000334696.6	ectonucleoside triphosphate diphosphohydrolase 5	mml-miR-7168-3p	-0.17
KCNK1	ENST00000366621.3	potassium channel, subfamily K, member 1	mml-miR-7168-3p	-0.17
POT1	ENST00000357628.3	protection of telomeres 1	mml-miR-7168-3p	-0.17
LYPLA1	ENST00000316963.3	lysophospholipase I	mml-miR-7168-3p	-0.17
SRI	ENST00000265729.2	sorcin	mml-miR-7168-3p	-0.17
CREB1	ENST00000432329.2	cAMP responsive element binding protein 1	mml-miR-7168-3p	-0.17
OXSM	ENST00000280701.3	3-oxoacyl-ACP synthase, mitochondrial	mml-miR-7168-3p	-0.17
RAB32	ENST00000367495.3	RAB32, member RAS oncogene family	mml-miR-7168-3p	-0.17
IFT46	ENST00000530872.1	intraflagellar transport 46 homolog (Chlamydomonas)	mml-miR-7168-3p	-0.17
RNF115	ENST00000369291.5	ring finger protein 115	mml-miR-7168-3p	-0.17
CDC27	ENST00000066544.3	cell division cycle 27	mml-miR-7168-3p	-0.17
FAR2	ENST00000536681.3	fatty acyl CoA reductase 2	mml-miR-7168-3p	-0.17
EPS8	ENST00000543523.1	epidermal growth factor receptor pathway substrate 8	mml-miR-7168-3p	-0.17
GRPR	ENST00000380289.2	gastrin-releasing peptide receptor	mml-miR-7168-3p	-0.17
METTL24	ENST00000338882.4	methyltransferase like 24	mml-miR-7168-3p	-0.17
RP11-210M15.2	ENST00000559008.1	Uncharacterized protein	mml-miR-7168-3p	-0.17
PRH2	ENST00000396400.3	proline-rich protein HaeIII subfamily 2	mml-miR-7168-3p	-0.17
TRAT1	ENST00000295756.6	T cell receptor associated transmembrane adaptor 1	mml-miR-7168-3p	-0.17
CLPP	ENST00000596605.1	caseinolytic mitochondrial matrix peptidase proteolytic subunit	mml-miR-7168-3p	-0.17
TUBB6	ENST00000591208.1	tubulin, beta 6 class V	mml-miR-7168-3p	-0.17
BRIP1	ENST00000259008.2	BRCA1 interacting protein C-terminal helicase 1	mml-miR-7168-3p	-0.17
SAP30	ENST00000296504.3	Sin3A-associated protein, 30kDa	mml-miR-7168-3p	-0.17
TRIM38	ENST00000357085.3	tripartite motif containing 38	mml-miR-7168-3p	-0.17
BLVRA	ENST00000402924.1	biliverdin reductase A	mml-miR-7168-3p	-0.17
CD82	ENST00000227155.4	CD82 molecule	mml-miR-7168-3p	-0.16
MYRIP	ENST00000302541.6	myosin VIIA and Rab interacting protein	mml-miR-7168-3p	-0.16
HNRNPUL1	ENST00000352456.3	heterogeneous nuclear ribonucleoprotein U-like 1	mml-miR-7168-3p	-0.16
PDE6D	ENST00000409772.1	phosphodiesterase 6D, cGMP-specific, rod, delta	mml-miR-7168-3p	-0.16
FAM3C	ENST00000359943.3	family with sequence similarity 3, member C	mml-miR-7168-3p	-0.16
NTNG1	ENST00000370067.1	netrin G1	mml-miR-7168-3p	-0.16
AATF	ENST00000225402.5	apoptosis antagonizing transcription factor	mml-miR-7168-3p	-0.16
MEIS1	ENST00000488550.1	Meis homeobox 1	mml-miR-7168-3p	-0.16
ENTPD3	ENST00000301825.3	ectonucleoside triphosphate diphosphohydrolase 3	mml-miR-7168-3p	-0.16
MEDAG	ENST00000380482.4	mesenteric estrogen-dependent adipogenesis	mml-miR-7168-3p	-0.16
CDK8	ENST00000536792.1	cyclin-dependent kinase 8	mml-miR-7168-3p	-0.16
EFNB2	ENST00000245323.4	ephrin-B2	mml-miR-7168-3p	-0.16
PRPH2	ENST00000230381.5	peripherin 2 (retinal degeneration, slow)	mml-miR-7168-3p	-0.16
C19orf26	ENST00000590083.1	chromosome 19 open reading frame 26	mml-miR-7168-3p	-0.16
MUC15	ENST00000455601.2	mucin 15, cell surface associated	mml-miR-7168-3p	-0.16
AGPAT9	ENST00000395226.2	1-acylglycerol-3-phosphate O-acyltransferase 9	mml-miR-7168-3p	-0.16
DACH1	ENST00000305425.4	dachshund homolog 1 (Drosophila)	mml-miR-7168-3p	-0.16
ZNF333	ENST00000292530.6	zinc finger protein 333	mml-miR-7168-3p	-0.16
GRB2	ENST00000392563.1	growth factor receptor-bound protein 2	mml-miR-7168-3p	-0.16
RMI2	ENST00000576027.1	RecQ mediated genome instability 2	mml-miR-7168-3p	-0.16
C4orf33	ENST00000281146.5	chromosome 4 open reading frame 33	mml-miR-7168-3p	-0.16
HSPB8	ENST00000281938.2	heat shock 22kDa protein 8	mml-miR-7168-3p	-0.16
GP6	ENST00000417454.1	glycoprotein VI (platelet)	mml-miR-7168-3p	-0.16
EME1	ENST00000338165.4	essential meiotic structure-specific endonuclease 1	mml-miR-7168-3p	-0.16
ECE1	ENST00000415912.2	endothelin converting enzyme 1	mml-miR-7168-3p	-0.16
ACAD10	ENST00000313698.4	acyl-CoA dehydrogenase family, member 10	mml-miR-7168-3p	-0.16
SMARCA2	ENST00000349721.2	SWI/SNF related, matrix associated, actin dependent regulator of chromatin, subfamily a, member 2	mml-miR-7168-3p	-0.16
AL138847.1	ENST00000593719.1	CDNA FLJ26506 fis, clone KDN07105; Uncharacterized protein	mml-miR-7168-3p	-0.16
DIP2A	ENST00000318711.7	DIP2 disco-interacting protein 2 homolog A (Drosophila)	mml-miR-7168-3p	-0.16
RAB12	ENST00000329286.6	RAB12, member RAS oncogene family	mml-miR-7168-3p	-0.16
EMC7	ENST00000256545.4	ER membrane protein complex subunit 7	mml-miR-7168-3p	-0.16
RP11-47I22.4	ENST00000556347.1		mml-miR-7168-3p	-0.16
KLRD1	ENST00000381908.3	killer cell lectin-like receptor subfamily D, member 1	mml-miR-7168-3p	-0.16
TCF15	ENST00000246080.3	transcription factor 15 (basic helix-loop-helix)	mml-miR-7168-3p	-0.16
IRG1	ENST00000377462.1	immunoresponsive 1 homolog (mouse)	mml-miR-7168-3p	-0.16
SCN11A	ENST00000302328.3	sodium channel, voltage-gated, type XI, alpha subunit	mml-miR-7168-3p	-0.16
ZNF791	ENST00000446165.1	zinc finger protein 791	mml-miR-7168-3p	-0.16
SLA	ENST00000338087.5	Src-like-adaptor	mml-miR-7168-3p	-0.16
CCER1	ENST00000358859.2	coiled-coil glutamate-rich protein 1	mml-miR-7168-3p	-0.16
BNC2	ENST00000380672.4	basonuclin 2	mml-miR-7168-3p	-0.16
ZNF382	ENST00000292928.2	zinc finger protein 382	mml-miR-7168-3p	-0.16
C2orf50	ENST00000381585.3	chromosome 2 open reading frame 50	mml-miR-7168-3p	-0.16
KAT2B	ENST00000263754.4	K(lysine) acetyltransferase 2B	mml-miR-7168-3p	-0.16
C16orf47	ENST00000358463.2	chromosome 16 open reading frame 47	mml-miR-7168-3p	-0.16
IL1R1	ENST00000410023.1	interleukin 1 receptor, type I	mml-miR-7168-3p	-0.16
CAPRIN1	ENST00000341394.4	cell cycle associated protein 1	mml-miR-7168-3p	-0.16
FOXO6	ENST00000372591.1	forkhead box O6	mml-miR-7168-3p	-0.16
DLL1	ENST00000366756.3	delta-like 1 (Drosophila)	mml-miR-7168-3p	-0.16
PER2	ENST00000254658.3	period circadian clock 2	mml-miR-7168-3p	-0.16
RBM33	ENST00000341148.3	RNA binding motif protein 33	mml-miR-7168-3p	-0.16
RPGR	ENST00000338898.3	retinitis pigmentosa GTPase regulator	mml-miR-7168-3p	-0.16
IPMK	ENST00000373935.3	inositol polyphosphate multikinase	mml-miR-7168-3p	-0.16
CYLC2	ENST00000374798.3	cylicin, basic protein of sperm head cytoskeleton 2	mml-miR-7168-3p	-0.16
FOXK1	ENST00000328914.4	forkhead box K1	mml-miR-7168-3p	-0.16
TCF4	ENST00000354452.3	transcription factor 4	mml-miR-7168-3p	-0.16
SPTSSB	ENST00000359175.4	serine palmitoyltransferase, small subunit B	mml-miR-7168-3p	-0.16
FGD2	ENST00000274963.8	FYVE, RhoGEF and PH domain containing 2	mml-miR-7168-3p	-0.16
OCA2	ENST00000353809.5	oculocutaneous albinism II	mml-miR-7168-3p	-0.16
DSG4	ENST00000359747.4	desmoglein 4	mml-miR-7168-3p	-0.16
ANXA13	ENST00000262219.6	annexin A13	mml-miR-7168-3p	-0.16
ASPH	ENST00000356457.5	aspartate beta-hydroxylase	mml-miR-7168-3p	-0.16
VHL	ENST00000256474.2	von Hippel-Lindau tumor suppressor, E3 ubiquitin protein ligase	mml-miR-7168-3p	-0.16
KDELC2	ENST00000323468.5	KDEL (Lys-Asp-Glu-Leu) containing 2	mml-miR-7168-3p	-0.16
FAM196B	ENST00000377365.3	family with sequence similarity 196, member B	mml-miR-7168-3p	-0.16
GNAO1	ENST00000262493.6	guanine nucleotide binding protein (G protein), alpha activating activity polypeptide O	mml-miR-7168-3p	-0.16
AC004899.1	ENST00000596947.1	Uncharacterized protein	mml-miR-7168-3p	-0.16
E2F3	ENST00000346618.3	E2F transcription factor 3	mml-miR-7168-3p	-0.16
SKP1	ENST00000353411.6	S-phase kinase-associated protein 1	mml-miR-7168-3p	-0.16
DLGAP2	ENST00000421627.2	discs, large (Drosophila) homolog-associated protein 2	mml-miR-7168-3p	-0.16
EIF2A	ENST00000460851.1	eukaryotic translation initiation factor 2A, 65kDa	mml-miR-7168-3p	-0.16
TCF20	ENST00000359486.3	transcription factor 20 (AR1)	mml-miR-7168-3p	-0.16
TRIM67	ENST00000444294.3	tripartite motif containing 67	mml-miR-7168-3p	-0.16
POLR3F	ENST00000377603.4	polymerase (RNA) III (DNA directed) polypeptide F, 39 kDa	mml-miR-7168-3p	-0.16
ZIC5	ENST00000267294.4	Zic family member 5	mml-miR-7168-3p	-0.16
LYPD1	ENST00000397463.2	LY6/PLAUR domain containing 1	mml-miR-7168-3p	-0.16
ZNF226	ENST00000588883.1	zinc finger protein 226	mml-miR-7168-3p	-0.16
PTPN13	ENST00000436978.1	protein tyrosine phosphatase, non-receptor type 13 (APO-1/CD95 (Fas)-associated phosphatase)	mml-miR-7168-3p	-0.16
IKZF4	ENST00000262032.5	IKAROS family zinc finger 4 (Eos)	mml-miR-7168-3p	-0.16
CYB5D1	ENST00000571846.1	cytochrome b5 domain containing 1	mml-miR-7168-3p	-0.16
CYB5B	ENST00000512062.1	cytochrome b5 type B (outer mitochondrial membrane)	mml-miR-7168-3p	-0.16
PRKCD	ENST00000394729.2	protein kinase C, delta	mml-miR-7168-3p	-0.16
IGF2	ENST00000381395.1	insulin-like growth factor 2 (somatomedin A)	mml-miR-7168-3p	-0.16
PRKAB2	ENST00000254101.3	protein kinase, AMP-activated, beta 2 non-catalytic subunit	mml-miR-7168-3p	-0.16
MAL2	ENST00000276681.6	mal, T-cell differentiation protein 2 (gene/pseudogene)	mml-miR-7168-3p	-0.16
COL8A1	ENST00000261037.3	collagen, type VIII, alpha 1	mml-miR-7168-3p	-0.16
CREG1	ENST00000370509.4	cellular repressor of E1A-stimulated genes 1	mml-miR-7168-3p	-0.16
YWHAE	ENST00000264335.8	tyrosine 3-monooxygenase/tryptophan 5-monooxygenase activation protein, epsilon polypeptide	mml-miR-7168-3p	-0.16
ARF6	ENST00000298316.5	ADP-ribosylation factor 6	mml-miR-7168-3p	-0.16
RFFL	ENST00000315249.7	ring finger and FYVE-like domain containing E3 ubiquitin protein ligase	mml-miR-7168-3p	-0.16
ZNF35	ENST00000396056.2	zinc finger protein 35	mml-miR-7168-3p	-0.16
SERTAD4	ENST00000367012.3	SERTA domain containing 4	mml-miR-7168-3p	-0.16
MIER3	ENST00000381226.3	mesoderm induction early response 1, family member 3	mml-miR-7168-3p	-0.16
MID2	ENST00000262843.6	midline 2	mml-miR-7168-3p	-0.16
SNX13	ENST00000409389.1	sorting nexin 13	mml-miR-7168-3p	-0.16
PARM1	ENST00000513238.1	prostate androgen-regulated mucin-like protein 1	mml-miR-7168-3p	-0.16
ADAMTS5	ENST00000284987.5	ADAM metallopeptidase with thrombospondin type 1 motif, 5	mml-miR-7168-3p	-0.16
ATP6V1C2	ENST00000381661.3	ATPase, H+ transporting, lysosomal 42kDa, V1 subunit C2	mml-miR-7168-3p	-0.16
TAS2R5	ENST00000247883.4	taste receptor, type 2, member 5	mml-miR-7168-3p	-0.16
NADK2	ENST00000397338.1	NAD kinase 2, mitochondrial	mml-miR-7168-3p	-0.16
NCAPD3	ENST00000534548.2	non-SMC condensin II complex, subunit D3	mml-miR-7168-3p	-0.16
GYG2	ENST00000381163.3	glycogenin 2	mml-miR-7168-3p	-0.16
KRTAP4-9	ENST00000391415.1	keratin associated protein 4-9	mml-miR-7168-3p	-0.16
RAB11FIP4	ENST00000325874.8	RAB11 family interacting protein 4 (class II)	mml-miR-7168-3p	-0.16
MALT1	ENST00000348428.3	mucosa associated lymphoid tissue lymphoma translocation gene 1	mml-miR-7168-3p	-0.16
C20orf144	ENST00000375222.3	chromosome 20 open reading frame 144	mml-miR-7168-3p	-0.16
AL590822.2	ENST00000597060.1	Uncharacterized protein; cDNA FLJ36608 fis, clone TRACH2015824	mml-miR-7168-3p	-0.16
ZNF483	ENST00000358151.4	zinc finger protein 483	mml-miR-7168-3p	-0.16
DBT	ENST00000370132.4	dihydrolipoamide branched chain transacylase E2	mml-miR-7168-3p	-0.16
FAM149B1	ENST00000242505.6	family with sequence similarity 149, member B1	mml-miR-7168-3p	-0.16
SRSF1	ENST00000258962.4	serine/arginine-rich splicing factor 1	mml-miR-7168-3p	-0.16
APOOL	ENST00000373173.2	apolipoprotein O-like	mml-miR-7168-3p	-0.16
GALNT15	ENST00000339732.5	UDP-N-acetyl-alpha-D-galactosamine:polypeptide N-acetylgalactosaminyltransferase 15	mml-miR-7168-3p	-0.16
SYT14	ENST00000399639.2	synaptotagmin XIV	mml-miR-7168-3p	-0.16
TRIM36	ENST00000282369.3	tripartite motif containing 36	mml-miR-7168-3p	-0.16
TANK	ENST00000457476.1	TRAF family member-associated NFKB activator	mml-miR-7168-3p	-0.16
ABCB10	ENST00000344517.4	ATP-binding cassette, sub-family B (MDR/TAP), member 10	mml-miR-7168-3p	-0.16
AC090616.2	ENST00000398832.2	Uncharacterized protein	mml-miR-7168-3p	-0.16
KCND1	ENST00000376477.1	potassium voltage-gated channel, Shal-related subfamily, member 1	mml-miR-7168-3p	-0.16
OSBPL9	ENST00000371710.3	oxysterol binding protein-like 9	mml-miR-7168-3p	-0.16
INSIG1	ENST00000342407.5	insulin induced gene 1	mml-miR-7168-3p	-0.16
SLC25A26	ENST00000354883.6	solute carrier family 25 (S-adenosylmethionine carrier), member 26	mml-miR-7168-3p	-0.16
MINA	ENST00000333396.7	MYC induced nuclear antigen	mml-miR-7168-3p	-0.16
RNF170	ENST00000534961.1	ring finger protein 170	mml-miR-7168-3p	-0.16
MTMR7	ENST00000180173.5	myotubularin related protein 7	mml-miR-7168-3p	-0.16
PAWR	ENST00000328827.4	PRKC, apoptosis, WT1, regulator	mml-miR-7168-3p	-0.16
RAB5B	ENST00000553116.1	RAB5B, member RAS oncogene family	mml-miR-7168-3p	-0.16
DIS3	ENST00000377767.4	DIS3 mitotic control homolog (S. cerevisiae)	mml-miR-7168-3p	-0.16
MROH1	ENST00000423230.2	maestro heat-like repeat family member 1	mml-miR-7168-3p	-0.16
ABCF1	ENST00000326195.8	ATP-binding cassette, sub-family F (GCN20), member 1	mml-miR-7168-3p	-0.16
MSL2	ENST00000309993.2	male-specific lethal 2 homolog (Drosophila)	mml-miR-7168-3p	-0.16
EIF5	ENST00000216554.3	eukaryotic translation initiation factor 5	mml-miR-7168-3p	-0.16
PROSER1	ENST00000352251.3	proline and serine rich 1	mml-miR-7168-3p	-0.16
FAM204A	ENST00000369183.4	family with sequence similarity 204, member A	mml-miR-7168-3p	-0.16
OSBP	ENST00000263847.1	oxysterol binding protein	mml-miR-7168-3p	-0.16
APTX	ENST00000436040.2	aprataxin	mml-miR-7168-3p	-0.16
TRPM7	ENST00000560955.1	transient receptor potential cation channel, subfamily M, member 7	mml-miR-7168-3p	-0.16
PAX6	ENST00000419022.1	paired box 6	mml-miR-7168-3p	-0.16
SMIM8	ENST00000392863.1	small integral membrane protein 8	mml-miR-7168-3p	-0.16
RNF24	ENST00000336095.6	ring finger protein 24	mml-miR-7168-3p	-0.16
TMCO1	ENST00000392129.6	transmembrane and coiled-coil domains 1	mml-miR-7168-3p	-0.16
TSC22D2	ENST00000361875.3	TSC22 domain family, member 2	mml-miR-7168-3p	-0.16
ROMO1	ENST00000374072.1	reactive oxygen species modulator 1	mml-miR-7168-3p	-0.16
KARS	ENST00000568378.1	lysyl-tRNA synthetase	mml-miR-7168-3p	-0.16
LRRC31	ENST00000523069.1	leucine rich repeat containing 31	mml-miR-7168-3p	-0.16
LRRC37A3	ENST00000339474.5	leucine rich repeat containing 37, member A3	mml-miR-7168-3p	-0.16
ALG8	ENST00000376156.3	ALG8, alpha-1,3-glucosyltransferase	mml-miR-7168-3p	-0.16
DMRT2	ENST00000259622.6	doublesex and mab-3 related transcription factor 2	mml-miR-7168-3p	-0.15
C12orf65	ENST00000253233.1	chromosome 12 open reading frame 65	mml-miR-7168-3p	-0.15
SLC13A4	ENST00000354042.4	solute carrier family 13 (sodium/sulfate symporter), member 4	mml-miR-7168-3p	-0.15
BTBD11	ENST00000280758.5	BTB (POZ) domain containing 11	mml-miR-7168-3p	-0.15
ARL5C	ENST00000269586.7	ADP-ribosylation factor-like 5C	mml-miR-7168-3p	-0.15
GPR85	ENST00000297146.3	G protein-coupled receptor 85	mml-miR-7168-3p	-0.15
ANKRD46	ENST00000335659.3	ankyrin repeat domain 46	mml-miR-7168-3p	-0.15
ICAM1	ENST00000264832.3	intercellular adhesion molecule 1	mml-miR-7168-3p	-0.15
WWC1	ENST00000265293.4	WW and C2 domain containing 1	mml-miR-7168-3p	-0.15
ABRA	ENST00000311955.3	actin-binding Rho activating protein	mml-miR-7168-3p	-0.15
SNPH	ENST00000381873.3	syntaphilin	mml-miR-7168-3p	-0.15
SLC25A31	ENST00000281154.4	solute carrier family 25 (mitochondrial carrier; adenine nucleotide translocator), member 31	mml-miR-7168-3p	-0.15
VCAN	ENST00000265077.3	versican	mml-miR-7168-3p	-0.15
SLFN13	ENST00000285013.6	schlafen family member 13	mml-miR-7168-3p	-0.15
C8orf22	ENST00000303202.8	chromosome 8 open reading frame 22	mml-miR-7168-3p	-0.15
[truncated: 162 more rows]
