# Supplementary material for: Identification of microRNAs Derived from Transposable Elements in the Macaca mulatta (Rhesus Monkey) Genome
Source: Genes (Basel). 2023 Oct 24;14(11):1984. doi: 10.3390/genes14111984 (PMC10671384; doi:10.3390/genes14111984)
Supplement: Supplementary file 1 [file genes-14-01984-s001.zip › supplementary table4.xlsx]

## Sheet: Table4
Supplementary table 4. The predicted target genes of mml-miR-7174-5p
Ortholog of target gene	Representative transcript	Gene name	Representative miRNA	Total context++ score
GNG13	ENST00000248150.4	guanine nucleotide binding protein (G protein), gamma 13	mml-miR-7174-5p	-2.52
C20orf144	ENST00000375222.3	chromosome 20 open reading frame 144	mml-miR-7174-5p	-1.09
MIXL1	ENST00000366810.5	Mix paired-like homeobox	mml-miR-7174-5p	-1.08
RP11-17M16.1	ENST00000532511.1	Homo sapiens FLJ44313 protein (FLJ44313), mRNA.	mml-miR-7174-5p	-0.95
ALDOA	ENST00000569798.1	aldolase A, fructose-bisphosphate	mml-miR-7174-5p	-0.94
TTC39A	ENST00000530004.1	tetratricopeptide repeat domain 39A	mml-miR-7174-5p	-0.93
MAPRE1	ENST00000375571.5	microtubule-associated protein, RP/EB family, member 1	mml-miR-7174-5p	-0.84
MRPL30	ENST00000338148.3	mitochondrial ribosomal protein L30	mml-miR-7174-5p	-0.84
C2orf15	ENST00000512183.2	chromosome 2 open reading frame 15	mml-miR-7174-5p	-0.84
KCTD12	ENST00000377474.2	potassium channel tetramerization domain containing 12	mml-miR-7174-5p	-0.82
METTL9	ENST00000358154.3	methyltransferase like 9	mml-miR-7174-5p	-0.77
G6PC	ENST00000253801.2	glucose-6-phosphatase, catalytic subunit	mml-miR-7174-5p	-0.77
TMIGD1	ENST00000538566.2	transmembrane and immunoglobulin domain containing 1	mml-miR-7174-5p	-0.74
ROMO1	ENST00000374072.1	reactive oxygen species modulator 1	mml-miR-7174-5p	-0.74
CPNE9	ENST00000383832.3	copine family member IX	mml-miR-7174-5p	-0.73
MYEOV2	ENST00000607357.1	myeloma overexpressed 2	mml-miR-7174-5p	-0.73
ZNF383	ENST00000352998.3	zinc finger protein 383	mml-miR-7174-5p	-0.73
SLC2A9	ENST00000264784.3	solute carrier family 2 (facilitated glucose transporter), member 9	mml-miR-7174-5p	-0.73
AC132216.1	ENST00000330381.2	HCG1785179; PRO1787; Uncharacterized protein	mml-miR-7174-5p	-0.72
PYCARD	ENST00000247470.9	PYD and CARD domain containing	mml-miR-7174-5p	-0.72
TCF21	ENST00000367882.4	transcription factor 21	mml-miR-7174-5p	-0.72
SEC22C	ENST00000264454.3	SEC22 vesicle trafficking protein homolog C (S. cerevisiae)	mml-miR-7174-5p	-0.71
SH3TC2	ENST00000502274.1	SH3 domain and tetratricopeptide repeats 2	mml-miR-7174-5p	-0.71
HHAT	ENST00000413764.2	hedgehog acyltransferase	mml-miR-7174-5p	-0.7
SERPINB3	ENST00000283752.5	serpin peptidase inhibitor, clade B (ovalbumin), member 3	mml-miR-7174-5p	-0.7
ZNF155	ENST00000270014.2	zinc finger protein 155	mml-miR-7174-5p	-0.7
COX6B1	ENST00000246554.3	cytochrome c oxidase subunit VIb polypeptide 1 (ubiquitous)	mml-miR-7174-5p	-0.7
BTF3L4	ENST00000489308.2	basic transcription factor 3-like 4	mml-miR-7174-5p	-0.69
GIMAP2	ENST00000223293.5	GTPase, IMAP family member 2	mml-miR-7174-5p	-0.68
KCNJ13	ENST00000409779.1	potassium inwardly-rectifying channel, subfamily J, member 13	mml-miR-7174-5p	-0.67
SRF	ENST00000265354.4	serum response factor (c-fos serum response element-binding transcription factor)	mml-miR-7174-5p	-0.66
CTDNEP1	ENST00000574322.1	CTD nuclear envelope phosphatase 1	mml-miR-7174-5p	-0.66
OAZ1	ENST00000602676.2	ornithine decarboxylase antizyme 1	mml-miR-7174-5p	-0.66
C15orf57	ENST00000358005.3	chromosome 15 open reading frame 57	mml-miR-7174-5p	-0.65
CLSTN1	ENST00000377298.4	calsyntenin 1	mml-miR-7174-5p	-0.65
FBXL20	ENST00000394294.3	F-box and leucine-rich repeat protein 20	mml-miR-7174-5p	-0.65
GLUL	ENST00000331872.6	glutamate-ammonia ligase	mml-miR-7174-5p	-0.65
MTRNR2L7	ENST00000544824.1	MT-RNR2-like 7	mml-miR-7174-5p	-0.64
VGLL3	ENST00000398399.2	vestigial like 3 (Drosophila)	mml-miR-7174-5p	-0.64
C12orf52	ENST00000548278.1	chromosome 12 open reading frame 52	mml-miR-7174-5p	-0.64
AC005606.1	ENST00000598236.1	LOC283868 protein; Uncharacterized protein	mml-miR-7174-5p	-0.64
PPDPF	ENST00000370179.3	pancreatic progenitor cell differentiation and proliferation factor	mml-miR-7174-5p	-0.64
GPR107	ENST00000372410.3	G protein-coupled receptor 107	mml-miR-7174-5p	-0.63
CD84	ENST00000534968.1	CD84 molecule	mml-miR-7174-5p	-0.63
SIX3	ENST00000260653.3	SIX homeobox 3	mml-miR-7174-5p	-0.63
KNG1	ENST00000287611.2	kininogen 1	mml-miR-7174-5p	-0.62
SLC30A9	ENST00000264451.7	solute carrier family 30 (zinc transporter), member 9	mml-miR-7174-5p	-0.62
AC132872.2	ENST00000598222.1	CDNA FLJ27256 fis, clone SYN09689; Uncharacterized protein	mml-miR-7174-5p	-0.62
CCDC149	ENST00000428116.2	coiled-coil domain containing 149	mml-miR-7174-5p	-0.62
LCE5A	ENST00000334269.2	late cornified envelope 5A	mml-miR-7174-5p	-0.61
SEL1L2	ENST00000284951.5	sel-1 suppressor of lin-12-like 2 (C. elegans)	mml-miR-7174-5p	-0.6
MOSPD1	ENST00000370783.3	motile sperm domain containing 1	mml-miR-7174-5p	-0.6
ATP6V1H	ENST00000355221.3	ATPase, H+ transporting, lysosomal 50/57kDa, V1 subunit H	mml-miR-7174-5p	-0.6
AGK	ENST00000355413.4	acylglycerol kinase	mml-miR-7174-5p	-0.59
PLEKHO1	ENST00000369124.4	pleckstrin homology domain containing, family O member 1	mml-miR-7174-5p	-0.59
IL18BP	ENST00000497194.2	interleukin 18 binding protein	mml-miR-7174-5p	-0.59
POU3F3	ENST00000361360.2	POU class 3 homeobox 3	mml-miR-7174-5p	-0.59
C8orf49	ENST00000525043.2	chromosome 8 open reading frame 49	mml-miR-7174-5p	-0.58
HOPX	ENST00000420433.1	HOP homeobox	mml-miR-7174-5p	-0.58
GAPT	ENST00000396776.2	GRB2-binding adaptor protein, transmembrane	mml-miR-7174-5p	-0.58
C1ORF220	ENST00000367636.4		mml-miR-7174-5p	-0.58
TMEM50A	ENST00000374358.4	transmembrane protein 50A	mml-miR-7174-5p	-0.58
MOBP	ENST00000420739.1	myelin-associated oligodendrocyte basic protein	mml-miR-7174-5p	-0.58
LCE1C	ENST00000607093.1	late cornified envelope 1C	mml-miR-7174-5p	-0.57
TGFBRAP1	ENST00000393359.2	transforming growth factor, beta receptor associated protein 1	mml-miR-7174-5p	-0.57
WIPF3	ENST00000409290.1	WAS/WASL interacting protein family, member 3	mml-miR-7174-5p	-0.57
ZNF322	ENST00000415922.2	zinc finger protein 322	mml-miR-7174-5p	-0.57
BCAS4	ENST00000371608.2	breast carcinoma amplified sequence 4	mml-miR-7174-5p	-0.57
MASP1	ENST00000296280.6	mannan-binding lectin serine peptidase 1 (C4/C2 activating component of Ra-reactive factor)	mml-miR-7174-5p	-0.56
AE000662.92	ENST00000557595.1	Uncharacterized protein	mml-miR-7174-5p	-0.56
TBC1D22B	ENST00000373491.3	TBC1 domain family, member 22B	mml-miR-7174-5p	-0.56
LYRM5	ENST00000556402.1	LYR motif containing 5	mml-miR-7174-5p	-0.56
TNFRSF13C	ENST00000291232.3	tumor necrosis factor receptor superfamily, member 13C	mml-miR-7174-5p	-0.56
ZXDB	ENST00000374888.1	zinc finger, X-linked, duplicated B	mml-miR-7174-5p	-0.56
PIGP	ENST00000360525.4	phosphatidylinositol glycan anchor biosynthesis, class P	mml-miR-7174-5p	-0.56
DNAJB7	ENST00000307221.4	DnaJ (Hsp40) homolog, subfamily B, member 7	mml-miR-7174-5p	-0.55
SERPINB4	ENST00000341074.5	serpin peptidase inhibitor, clade B (ovalbumin), member 4	mml-miR-7174-5p	-0.55
TTC26	ENST00000430935.1	tetratricopeptide repeat domain 26	mml-miR-7174-5p	-0.55
WARS2	ENST00000369426.5	tryptophanyl tRNA synthetase 2, mitochondrial	mml-miR-7174-5p	-0.55
C15orf40	ENST00000304177.5	chromosome 15 open reading frame 40	mml-miR-7174-5p	-0.55
GINM1	ENST00000367419.5	glycoprotein integral membrane 1	mml-miR-7174-5p	-0.55
MRPL17	ENST00000288937.6	mitochondrial ribosomal protein L17	mml-miR-7174-5p	-0.55
SLC15A3	ENST00000227880.3	solute carrier family 15 (oligopeptide transporter), member 3	mml-miR-7174-5p	-0.54
KCTD7	ENST00000275532.3	potassium channel tetramerization domain containing 7	mml-miR-7174-5p	-0.54
GP2	ENST00000302555.5	glycoprotein 2 (zymogen granule membrane)	mml-miR-7174-5p	-0.54
TM4SF5	ENST00000270560.3	transmembrane 4 L six family member 5	mml-miR-7174-5p	-0.54
PNP	ENST00000361505.5	purine nucleoside phosphorylase	mml-miR-7174-5p	-0.54
CREB1	ENST00000432329.2	cAMP responsive element binding protein 1	mml-miR-7174-5p	-0.54
UBE2B	ENST00000265339.2	ubiquitin-conjugating enzyme E2B	mml-miR-7174-5p	-0.54
C15orf32	ENST00000556865.1	chromosome 15 open reading frame 32	mml-miR-7174-5p	-0.54
NRN1	ENST00000244766.2	neuritin 1	mml-miR-7174-5p	-0.53
C21orf49	ENST00000382375.4	chromosome 21 open reading frame 49	mml-miR-7174-5p	-0.53
HOXC12	ENST00000243103.3	homeobox C12	mml-miR-7174-5p	-0.53
ABCD1	ENST00000370129.4	ATP-binding cassette, sub-family D (ALD), member 1	mml-miR-7174-5p	-0.53
STX3	ENST00000535361.1	syntaxin 3	mml-miR-7174-5p	-0.53
TLDC2	ENST00000217320.3	TBC/LysM-associated domain containing 2	mml-miR-7174-5p	-0.52
C2orf50	ENST00000381585.3	chromosome 2 open reading frame 50	mml-miR-7174-5p	-0.52
LAMTOR1	ENST00000538404.1	late endosomal/lysosomal adaptor, MAPK and MTOR activator 1	mml-miR-7174-5p	-0.52
CCDC64B	ENST00000573514.1	coiled-coil domain containing 64B	mml-miR-7174-5p	-0.52
TNR	ENST00000367674.2	tenascin R	mml-miR-7174-5p	-0.52
DPP8	ENST00000341861.5	dipeptidyl-peptidase 8	mml-miR-7174-5p	-0.52
BFAR	ENST00000261658.2	bifunctional apoptosis regulator	mml-miR-7174-5p	-0.52
COQ4	ENST00000609948.1	coenzyme Q4 homolog (S. cerevisiae)	mml-miR-7174-5p	-0.52
IFIT1	ENST00000371804.3	interferon-induced protein with tetratricopeptide repeats 1	mml-miR-7174-5p	-0.52
HIVEP3	ENST00000372583.1	human immunodeficiency virus type I enhancer binding protein 3	mml-miR-7174-5p	-0.51
FHIT	ENST00000492590.1	fragile histidine triad	mml-miR-7174-5p	-0.51
CYP3A5	ENST00000339843.2	cytochrome P450, family 3, subfamily A, polypeptide 5	mml-miR-7174-5p	-0.51
FAM222B	ENST00000582266.1	family with sequence similarity 222, member B	mml-miR-7174-5p	-0.51
FIBIN	ENST00000318627.2	fin bud initiation factor homolog (zebrafish)	mml-miR-7174-5p	-0.51
YPEL4	ENST00000524669.1	yippee-like 4 (Drosophila)	mml-miR-7174-5p	-0.5
RPL23A	ENST00000422514.2	ribosomal protein L23a	mml-miR-7174-5p	-0.5
OXGR1	ENST00000298440.1	oxoglutarate (alpha-ketoglutarate) receptor 1	mml-miR-7174-5p	-0.5
MTMR11	ENST00000406732.3	myotubularin related protein 11	mml-miR-7174-5p	-0.5
SCOC	ENST00000608372.1	short coiled-coil protein	mml-miR-7174-5p	-0.5
SERPINH1	ENST00000533603.1	serpin peptidase inhibitor, clade H (heat shock protein 47), member 1, (collagen binding protein 1)	mml-miR-7174-5p	-0.5
TMOD3	ENST00000308580.7	tropomodulin 3 (ubiquitous)	mml-miR-7174-5p	-0.5
ZNF431	ENST00000311048.7	zinc finger protein 431	mml-miR-7174-5p	-0.5
SMTNL2	ENST00000338859.4	smoothelin-like 2	mml-miR-7174-5p	-0.5
CHID1	ENST00000449825.1	chitinase domain containing 1	mml-miR-7174-5p	-0.5
WDR96	ENST00000369720.1	WD repeat domain 96	mml-miR-7174-5p	-0.5
MGST3	ENST00000367889.3	microsomal glutathione S-transferase 3	mml-miR-7174-5p	-0.5
PSMB3	ENST00000225426.4	proteasome (prosome, macropain) subunit, beta type, 3	mml-miR-7174-5p	-0.5
AK4	ENST00000545314.1	adenylate kinase 4	mml-miR-7174-5p	-0.49
GPR153	ENST00000377893.2	G protein-coupled receptor 153	mml-miR-7174-5p	-0.49
NEXN	ENST00000330010.8	nexilin (F actin binding protein)	mml-miR-7174-5p	-0.49
CHMP4B	ENST00000217402.2	charged multivesicular body protein 4B	mml-miR-7174-5p	-0.49
SULT1B1	ENST00000310613.3	sulfotransferase family, cytosolic, 1B, member 1	mml-miR-7174-5p	-0.49
LDB1	ENST00000361198.5	LIM domain binding 1	mml-miR-7174-5p	-0.49
DGKH	ENST00000261491.5	diacylglycerol kinase, eta	mml-miR-7174-5p	-0.49
B3GALNT1	ENST00000320474.4	beta-1,3-N-acetylgalactosaminyltransferase 1 (globoside blood group)	mml-miR-7174-5p	-0.49
TMC7	ENST00000421369.3	transmembrane channel-like 7	mml-miR-7174-5p	-0.49
MTM1	ENST00000542741.1	myotubularin 1	mml-miR-7174-5p	-0.49
YIPF4	ENST00000238831.4	Yip1 domain family, member 4	mml-miR-7174-5p	-0.49
NPIPB3	ENST00000542817.1	nuclear pore complex interacting protein family, member B3	mml-miR-7174-5p	-0.49
C1orf220	ENST00000319387.2	chromosome 1 open reading frame 220	mml-miR-7174-5p	-0.48
KCNQ4	ENST00000347132.5	potassium voltage-gated channel, KQT-like subfamily, member 4	mml-miR-7174-5p	-0.48
AC002451.1	ENST00000601424.1	Protein LOC100996577	mml-miR-7174-5p	-0.48
FGR	ENST00000374005.3	feline Gardner-Rasheed sarcoma viral oncogene homolog	mml-miR-7174-5p	-0.48
PPP1CC	ENST00000335007.5	protein phosphatase 1, catalytic subunit, gamma isozyme	mml-miR-7174-5p	-0.48
DTNB	ENST00000496972.2	dystrobrevin, beta	mml-miR-7174-5p	-0.48
KLK10	ENST00000309958.3	kallikrein-related peptidase 10	mml-miR-7174-5p	-0.48
AC000003.2	ENST00000581040.1	CDNA FLJ25865 fis, clone CBR01927	mml-miR-7174-5p	-0.48
OLR1	ENST00000543993.1	oxidized low density lipoprotein (lectin-like) receptor 1	mml-miR-7174-5p	-0.48
MSC	ENST00000325509.4	musculin	mml-miR-7174-5p	-0.48
CYP27B1	ENST00000228606.4	cytochrome P450, family 27, subfamily B, polypeptide 1	mml-miR-7174-5p	-0.48
RALY	ENST00000375114.3	RALY heterogeneous nuclear ribonucleoprotein	mml-miR-7174-5p	-0.48
C18orf32	ENST00000579820.1	chromosome 18 open reading frame 32	mml-miR-7174-5p	-0.48
C21orf119	ENST00000534991.2	chromosome 21 open reading frame 119	mml-miR-7174-5p	-0.47
MYH1	ENST00000226207.5	myosin, heavy chain 1, skeletal muscle, adult	mml-miR-7174-5p	-0.47
RBL1	ENST00000598590.1	RBL1 protein; Uncharacterized protein	mml-miR-7174-5p	-0.47
CCDC142	ENST00000393965.3	coiled-coil domain containing 142	mml-miR-7174-5p	-0.47
SYT3	ENST00000338916.4	synaptotagmin III	mml-miR-7174-5p	-0.47
RIPK1	ENST00000380409.2	receptor (TNFRSF)-interacting serine-threonine kinase 1	mml-miR-7174-5p	-0.47
STPG1	ENST00000374409.1	sperm-tail PG-rich repeat containing 1	mml-miR-7174-5p	-0.47
HMGB1	ENST00000399489.1	high mobility group box 1	mml-miR-7174-5p	-0.47
MTHFD2	ENST00000394053.2	methylenetetrahydrofolate dehydrogenase (NADP+ dependent) 2, methenyltetrahydrofolate cyclohydrolase	mml-miR-7174-5p	-0.47
UBE2L3	ENST00000342192.4	ubiquitin-conjugating enzyme E2L 3	mml-miR-7174-5p	-0.47
C3orf83	ENST00000564146.3	chromosome 3 open reading frame 83	mml-miR-7174-5p	-0.47
NDUFC2-KCTD14	ENST00000528251.1	NDUFC2-KCTD14 readthrough	mml-miR-7174-5p	-0.47
AC068987.1	ENST00000599343.1	HCG1997999; cDNA FLJ33996 fis, clone DFNES2008881	mml-miR-7174-5p	-0.46
HOXC8	ENST00000040584.4	homeobox C8	mml-miR-7174-5p	-0.46
AJAP1	ENST00000378191.4	adherens junctions associated protein 1	mml-miR-7174-5p	-0.46
SMYD2	ENST00000366957.5	SET and MYND domain containing 2	mml-miR-7174-5p	-0.46
FAM102A	ENST00000373095.1	family with sequence similarity 102, member A	mml-miR-7174-5p	-0.46
ZNF879	ENST00000444149.2	zinc finger protein 879	mml-miR-7174-5p	-0.46
C5AR1	ENST00000355085.3	complement component 5a receptor 1	mml-miR-7174-5p	-0.46
URM1	ENST00000372850.1	ubiquitin related modifier 1	mml-miR-7174-5p	-0.46
COX7B	ENST00000481445.1	cytochrome c oxidase subunit VIIb	mml-miR-7174-5p	-0.46
RNF32	ENST00000311822.8	ring finger protein 32	mml-miR-7174-5p	-0.46
SMS	ENST00000404933.2	spermine synthase	mml-miR-7174-5p	-0.46
MARCH3	ENST00000308660.5	membrane-associated ring finger (C3HC4) 3, E3 ubiquitin protein ligase	mml-miR-7174-5p	-0.46
KDM5A	ENST00000399788.2	lysine (K)-specific demethylase 5A	mml-miR-7174-5p	-0.46
IKZF3	ENST00000346872.3	IKAROS family zinc finger 3 (Aiolos)	mml-miR-7174-5p	-0.46
TCEANC2	ENST00000234827.1	transcription elongation factor A (SII) N-terminal and central domain containing 2	mml-miR-7174-5p	-0.46
CERS4	ENST00000559336.1	ceramide synthase 4	mml-miR-7174-5p	-0.46
C4orf32	ENST00000309733.5	chromosome 4 open reading frame 32	mml-miR-7174-5p	-0.46
AIG1	ENST00000357847.4	androgen-induced 1	mml-miR-7174-5p	-0.46
HLA-DRB5	ENST00000374975.3	major histocompatibility complex, class II, DR beta 5	mml-miR-7174-5p	-0.46
MSR1	ENST00000350896.3	macrophage scavenger receptor 1	mml-miR-7174-5p	-0.45
KRT78	ENST00000359499.4	keratin 78	mml-miR-7174-5p	-0.45
DDX24	ENST00000330836.5	DEAD (Asp-Glu-Ala-Asp) box helicase 24	mml-miR-7174-5p	-0.45
NUP62CL	ENST00000372461.3	nucleoporin 62kDa C-terminal like	mml-miR-7174-5p	-0.45
STON2	ENST00000267540.2	stonin 2	mml-miR-7174-5p	-0.45
SFXN1	ENST00000321442.5	sideroflexin 1	mml-miR-7174-5p	-0.45
OBFC1	ENST00000224950.3	oligonucleotide/oligosaccharide-binding fold containing 1	mml-miR-7174-5p	-0.45
RNF24	ENST00000336095.6	ring finger protein 24	mml-miR-7174-5p	-0.45
CTPS2	ENST00000443824.1	CTP synthase 2	mml-miR-7174-5p	-0.45
GFER	ENST00000569451.1	growth factor, augmenter of liver regeneration	mml-miR-7174-5p	-0.45
SPA17	ENST00000532692.1	sperm autoantigenic protein 17	mml-miR-7174-5p	-0.45
GNRHR	ENST00000420975.2	gonadotropin-releasing hormone receptor	mml-miR-7174-5p	-0.45
TNMD	ENST00000373031.4	tenomodulin	mml-miR-7174-5p	-0.45
BATF2	ENST00000301887.4	basic leucine zipper transcription factor, ATF-like 2	mml-miR-7174-5p	-0.44
NPIPB4	ENST00000415645.2	nuclear pore complex interacting protein family, member B4	mml-miR-7174-5p	-0.44
MESDC1	ENST00000267984.2	mesoderm development candidate 1	mml-miR-7174-5p	-0.44
TEAD2	ENST00000598810.1	TEA domain family member 2	mml-miR-7174-5p	-0.44
CNR2	ENST00000374472.4	cannabinoid receptor 2 (macrophage)	mml-miR-7174-5p	-0.44
MCRS1	ENST00000546244.1	microspherule protein 1	mml-miR-7174-5p	-0.44
GALNT1	ENST00000269195.5	UDP-N-acetyl-alpha-D-galactosamine:polypeptide N-acetylgalactosaminyltransferase 1 (GalNAc-T1)	mml-miR-7174-5p	-0.44
XIAP	ENST00000371199.3	X-linked inhibitor of apoptosis	mml-miR-7174-5p	-0.44
EIF4B	ENST00000262056.9	eukaryotic translation initiation factor 4B	mml-miR-7174-5p	-0.44
PRSS16	ENST00000230582.3	protease, serine, 16 (thymus)	mml-miR-7174-5p	-0.44
CRHR2	ENST00000506074.2	corticotropin releasing hormone receptor 2	mml-miR-7174-5p	-0.44
UQCR10	ENST00000401406.3	ubiquinol-cytochrome c reductase, complex III subunit X	mml-miR-7174-5p	-0.44
ZNF213	ENST00000396878.3	zinc finger protein 213	mml-miR-7174-5p	-0.43
TBCC	ENST00000372876.1	tubulin folding cofactor C	mml-miR-7174-5p	-0.43
GP6	ENST00000417454.1	glycoprotein VI (platelet)	mml-miR-7174-5p	-0.43
KCTD14	ENST00000353172.5	potassium channel tetramerization domain containing 14	mml-miR-7174-5p	-0.43
STX1B	ENST00000215095.5	syntaxin 1B	mml-miR-7174-5p	-0.43
BOD1L2	ENST00000585477.1	biorientation of chromosomes in cell division 1-like 2	mml-miR-7174-5p	-0.43
RAVER1	ENST00000293677.6	ribonucleoprotein, PTB-binding 1	mml-miR-7174-5p	-0.43
LL22NC03-63E9.3	ENST00000407120.1	Uncharacterized protein	mml-miR-7174-5p	-0.43
SDPR	ENST00000304141.4	serum deprivation response	mml-miR-7174-5p	-0.43
C19orf54	ENST00000470681.1	chromosome 19 open reading frame 54	mml-miR-7174-5p	-0.43
AP1S1	ENST00000337619.5	adaptor-related protein complex 1, sigma 1 subunit	mml-miR-7174-5p	-0.43
ACOT9	ENST00000379303.5	acyl-CoA thioesterase 9	mml-miR-7174-5p	-0.43
STAMBP	ENST00000394070.2	STAM binding protein	mml-miR-7174-5p	-0.43
FAHD2A	ENST00000233379.4	fumarylacetoacetate hydrolase domain containing 2A	mml-miR-7174-5p	-0.43
C21orf90	ENST00000354333.5	chromosome 21 open reading frame 90	mml-miR-7174-5p	-0.43
HIST1H2BG	ENST00000244601.3	histone cluster 1, H2bg	mml-miR-7174-5p	-0.43
LRRC28	ENST00000301981.3	leucine rich repeat containing 28	mml-miR-7174-5p	-0.43
RAB3C	ENST00000282878.4	RAB3C, member RAS oncogene family	mml-miR-7174-5p	-0.43
MESP1	ENST00000300057.4	mesoderm posterior 1 homolog (mouse)	mml-miR-7174-5p	-0.43
RB1CC1	ENST00000025008.5	RB1-inducible coiled-coil 1	mml-miR-7174-5p	-0.42
COX18	ENST00000295890.4	COX18 cytochrome C oxidase assembly factor	mml-miR-7174-5p	-0.42
P2RX3	ENST00000263314.2	purinergic receptor P2X, ligand-gated ion channel, 3	mml-miR-7174-5p	-0.42
SLC25A53	ENST00000357421.4	solute carrier family 25, member 53	mml-miR-7174-5p	-0.42
CCL5	ENST00000293272.3	chemokine (C-C motif) ligand 5	mml-miR-7174-5p	-0.42
HIBADH	ENST00000265395.2	3-hydroxyisobutyrate dehydrogenase	mml-miR-7174-5p	-0.42
FGF9	ENST00000382353.5	fibroblast growth factor 9	mml-miR-7174-5p	-0.42
ADAM10	ENST00000260408.3	ADAM metallopeptidase domain 10	mml-miR-7174-5p	-0.42
LINC00632	ENST00000370535.3	long intergenic non-protein coding RNA 632	mml-miR-7174-5p	-0.42
BOC	ENST00000485230.1	BOC cell adhesion associated, oncogene regulated	mml-miR-7174-5p	-0.42
LHFPL4	ENST00000287585.6	lipoma HMGIC fusion partner-like 4	mml-miR-7174-5p	-0.42
STX16	ENST00000355957.5	syntaxin 16	mml-miR-7174-5p	-0.42
RNF103-CHMP3	ENST00000604011.1	RNF103-CHMP3 readthrough	mml-miR-7174-5p	-0.42
RBMS3	ENST00000396583.3	RNA binding motif, single stranded interacting protein 3	mml-miR-7174-5p	-0.42
STXBP6	ENST00000396700.1	syntaxin binding protein 6 (amisyn)	mml-miR-7174-5p	-0.42
HSBP1	ENST00000433866.2	heat shock factor binding protein 1	mml-miR-7174-5p	-0.42
SRSF3	ENST00000373715.6	serine/arginine-rich splicing factor 3	mml-miR-7174-5p	-0.42
ZSCAN22	ENST00000329665.4	zinc finger and SCAN domain containing 22	mml-miR-7174-5p	-0.41
KCNN3	ENST00000271915.4	potassium intermediate/small conductance calcium-activated channel, subfamily N, member 3	mml-miR-7174-5p	-0.41
CIB2	ENST00000258930.3	calcium and integrin binding family member 2	mml-miR-7174-5p	-0.41
FOXK2	ENST00000335255.5	forkhead box K2	mml-miR-7174-5p	-0.41
SH2D4A	ENST00000265807.3	SH2 domain containing 4A	mml-miR-7174-5p	-0.41
SSX2B	ENST00000276049.6	synovial sarcoma, X breakpoint 2B	mml-miR-7174-5p	-0.41
HAGHL	ENST00000549114.1	hydroxyacylglutathione hydrolase-like	mml-miR-7174-5p	-0.41
ALPL	ENST00000374840.3	alkaline phosphatase, liver/bone/kidney	mml-miR-7174-5p	-0.41
ARL5C	ENST00000269586.7	ADP-ribosylation factor-like 5C	mml-miR-7174-5p	-0.41
PACSIN1	ENST00000244458.2	protein kinase C and casein kinase substrate in neurons 1	mml-miR-7174-5p	-0.41
CLEC3A	ENST00000299642.4	C-type lectin domain family 3, member A	mml-miR-7174-5p	-0.41
TMEM213	ENST00000442682.2	transmembrane protein 213	mml-miR-7174-5p	-0.41
CHMP3	ENST00000263856.4	charged multivesicular body protein 3	mml-miR-7174-5p	-0.41
ZNF487	ENST00000437590.2	zinc finger protein 487	mml-miR-7174-5p	-0.41
HPDL	ENST00000334815.3	4-hydroxyphenylpyruvate dioxygenase-like	mml-miR-7174-5p	-0.41
TRPS1	ENST00000395715.3	trichorhinophalangeal syndrome I	mml-miR-7174-5p	-0.41
C17orf72	ENST00000580752.1	chromosome 17 open reading frame 72	mml-miR-7174-5p	-0.41
HCN2	ENST00000251287.2	hyperpolarization activated cyclic nucleotide-gated potassium channel 2	mml-miR-7174-5p	-0.41
CPSF2	ENST00000298875.4	cleavage and polyadenylation specific factor 2, 100kDa	mml-miR-7174-5p	-0.41
RTN2	ENST00000245923.4	reticulon 2	mml-miR-7174-5p	-0.41
ATP5S	ENST00000245448.6	ATP synthase, H+ transporting, mitochondrial Fo complex, subunit s (factor B)	mml-miR-7174-5p	-0.41
RPS19	ENST00000598742.1	ribosomal protein S19	mml-miR-7174-5p	-0.41
AL353791.1	ENST00000426179.1		mml-miR-7174-5p	-0.4
ESAM	ENST00000278927.5	endothelial cell adhesion molecule	mml-miR-7174-5p	-0.4
C3orf52	ENST00000264848.5	chromosome 3 open reading frame 52	mml-miR-7174-5p	-0.4
SPRR2B	ENST00000368755.2	small proline-rich protein 2B	mml-miR-7174-5p	-0.4
FAM43A	ENST00000329759.4	family with sequence similarity 43, member A	mml-miR-7174-5p	-0.4
CTF1	ENST00000279804.2	cardiotrophin 1	mml-miR-7174-5p	-0.4
C1orf131	ENST00000318906.2	chromosome 1 open reading frame 131	mml-miR-7174-5p	-0.4
IL1RAP	ENST00000072516.3	interleukin 1 receptor accessory protein	mml-miR-7174-5p	-0.4
CTD-2616J11.4	ENST00000574814.1	uncharacterized protein LOC147646	mml-miR-7174-5p	-0.4
ACER3	ENST00000532485.1	alkaline ceramidase 3	mml-miR-7174-5p	-0.4
ZNF865	ENST00000568956.1	zinc finger protein 865	mml-miR-7174-5p	-0.4
EVI2B	ENST00000330927.4	ecotropic viral integration site 2B	mml-miR-7174-5p	-0.4
SP2	ENST00000376741.4	Sp2 transcription factor	mml-miR-7174-5p	-0.4
EVI5	ENST00000370331.1	ecotropic viral integration site 5	mml-miR-7174-5p	-0.4
FAM103A1	ENST00000304191.3	family with sequence similarity 103, member A1	mml-miR-7174-5p	-0.4
TRIM11	ENST00000493030.2	tripartite motif containing 11	mml-miR-7174-5p	-0.4
RS1	ENST00000379984.3	retinoschisin 1	mml-miR-7174-5p	-0.4
LYRM4	ENST00000330636.4	LYR motif containing 4	mml-miR-7174-5p	-0.4
TXNL4A	ENST00000588162.1	thioredoxin-like 4A	mml-miR-7174-5p	-0.4
TREML2	ENST00000483722.1	triggering receptor expressed on myeloid cells-like 2	mml-miR-7174-5p	-0.4
MBD2	ENST00000256429.3	methyl-CpG binding domain protein 2	mml-miR-7174-5p	-0.4
PPME1	ENST00000328257.8	protein phosphatase methylesterase 1	mml-miR-7174-5p	-0.39
RRAGC	ENST00000373001.3	Ras-related GTP binding C	mml-miR-7174-5p	-0.39
S100A7A	ENST00000368729.4	S100 calcium binding protein A7A	mml-miR-7174-5p	-0.39
ZKSCAN8	ENST00000330236.6	zinc finger with KRAB and SCAN domains 8	mml-miR-7174-5p	-0.39
CCDC178	ENST00000581852.1	coiled-coil domain containing 178	mml-miR-7174-5p	-0.39
SYNDIG1	ENST00000376862.3	synapse differentiation inducing 1	mml-miR-7174-5p	-0.39
SPRR2A	ENST00000392653.2	small proline-rich protein 2A	mml-miR-7174-5p	-0.39
SLC9A1	ENST00000263980.3	solute carrier family 9, subfamily A (NHE1, cation proton antiporter 1), member 1	mml-miR-7174-5p	-0.39
ZNF665	ENST00000600412.1	zinc finger protein 665	mml-miR-7174-5p	-0.39
RNF41	ENST00000345093.4	ring finger protein 41	mml-miR-7174-5p	-0.39
RAB30	ENST00000533486.1	RAB30, member RAS oncogene family	mml-miR-7174-5p	-0.39
IGFBP4	ENST00000269593.4	insulin-like growth factor binding protein 4	mml-miR-7174-5p	-0.39
PHF23	ENST00000320316.3	PHD finger protein 23	mml-miR-7174-5p	-0.39
EFNA1	ENST00000368407.3	ephrin-A1	mml-miR-7174-5p	-0.39
PIGL	ENST00000225609.5	phosphatidylinositol glycan anchor biosynthesis, class L	mml-miR-7174-5p	-0.39
IGFBP5	ENST00000233813.4	insulin-like growth factor binding protein 5	mml-miR-7174-5p	-0.39
NREP	ENST00000379671.3	neuronal regeneration related protein	mml-miR-7174-5p	-0.39
TMEM47	ENST00000275954.3	transmembrane protein 47	mml-miR-7174-5p	-0.39
C7orf49	ENST00000424142.1	chromosome 7 open reading frame 49	mml-miR-7174-5p	-0.39
PXMP4	ENST00000344022.3	peroxisomal membrane protein 4, 24kDa	mml-miR-7174-5p	-0.39
EBPL	ENST00000378284.2	emopamil binding protein-like	mml-miR-7174-5p	-0.39
COX16	ENST00000389912.6	COX16 cytochrome c oxidase assembly homolog (S. cerevisiae)	mml-miR-7174-5p	-0.39
PLSCR1	ENST00000342435.4	phospholipid scramblase 1	mml-miR-7174-5p	-0.39
TTI2	ENST00000360742.5	TELO2 interacting protein 2	mml-miR-7174-5p	-0.39
DBX2	ENST00000332700.6	developing brain homeobox 2	mml-miR-7174-5p	-0.38
SPRR2D	ENST00000360379.3	small proline-rich protein 2D	mml-miR-7174-5p	-0.38
C7orf13	ENST00000333319.6	chromosome 7 open reading frame 13	mml-miR-7174-5p	-0.38
ENTPD2	ENST00000355097.2	ectonucleoside triphosphate diphosphohydrolase 2	mml-miR-7174-5p	-0.38
TMEM40	ENST00000314124.7	transmembrane protein 40	mml-miR-7174-5p	-0.38
TNFRSF25	ENST00000377782.3	tumor necrosis factor receptor superfamily, member 25	mml-miR-7174-5p	-0.38
PHC1	ENST00000433083.2	polyhomeotic homolog 1 (Drosophila)	mml-miR-7174-5p	-0.38
MMP7	ENST00000260227.4	matrix metallopeptidase 7 (matrilysin, uterine)	mml-miR-7174-5p	-0.38
IFNA1	ENST00000276927.1	interferon, alpha 1	mml-miR-7174-5p	-0.38
SPAG17	ENST00000336338.5	sperm associated antigen 17	mml-miR-7174-5p	-0.38
TMX3	ENST00000299608.2	thioredoxin-related transmembrane protein 3	mml-miR-7174-5p	-0.38
AC012215.1	ENST00000437887.1	Uncharacterized protein	mml-miR-7174-5p	-0.38
ZNF33A	ENST00000469037.2	zinc finger protein 33A	mml-miR-7174-5p	-0.38
AP005482.1	ENST00000400514.2	Uncharacterized protein	mml-miR-7174-5p	-0.38
CCDC127	ENST00000296824.3	coiled-coil domain containing 127	mml-miR-7174-5p	-0.38
TRIM59	ENST00000309784.4	tripartite motif containing 59	mml-miR-7174-5p	-0.38
MANEAL	ENST00000397631.3	mannosidase, endo-alpha-like	mml-miR-7174-5p	-0.38
AKR7A2	ENST00000235835.3	aldo-keto reductase family 7, member A2 (aflatoxin aldehyde reductase)	mml-miR-7174-5p	-0.38
NANOS1	ENST00000425699.1	nanos homolog 1 (Drosophila)	mml-miR-7174-5p	-0.38
GALC	ENST00000261304.2	galactosylceramidase	mml-miR-7174-5p	-0.38
CDKN3	ENST00000556102.2	cyclin-dependent kinase inhibitor 3	mml-miR-7174-5p	-0.38
ACSM2A	ENST00000573854.1	acyl-CoA synthetase medium-chain family member 2A	mml-miR-7174-5p	-0.38
ACSM2B	ENST00000329697.6	acyl-CoA synthetase medium-chain family member 2B	mml-miR-7174-5p	-0.38
C12orf65	ENST00000253233.1	chromosome 12 open reading frame 65	mml-miR-7174-5p	-0.37
SGSH	ENST00000326317.6	N-sulfoglucosamine sulfohydrolase	mml-miR-7174-5p	-0.37
ALDH3A1	ENST00000395555.3	aldehyde dehydrogenase 3 family, member A1	mml-miR-7174-5p	-0.37
PREB	ENST00000260643.2	prolactin regulatory element binding	mml-miR-7174-5p	-0.37
ZBTB4	ENST00000380599.4	zinc finger and BTB domain containing 4	mml-miR-7174-5p	-0.37
CHRD	ENST00000204604.1	chordin	mml-miR-7174-5p	-0.37
C15orf53	ENST00000318792.1	chromosome 15 open reading frame 53	mml-miR-7174-5p	-0.37
MSRB1	ENST00000399753.2	methionine sulfoxide reductase B1	mml-miR-7174-5p	-0.37
MAPK13	ENST00000373766.5	mitogen-activated protein kinase 13	mml-miR-7174-5p	-0.37
SMARCD1	ENST00000394963.4	SWI/SNF related, matrix associated, actin dependent regulator of chromatin, subfamily d, member 1	mml-miR-7174-5p	-0.37
CCDC176	ENST00000394009.3	coiled-coil domain containing 176	mml-miR-7174-5p	-0.37
HRH1	ENST00000397056.1	histamine receptor H1	mml-miR-7174-5p	-0.37
RAPH1	ENST00000319170.5	Ras association (RalGDS/AF-6) and pleckstrin homology domains 1	mml-miR-7174-5p	-0.37
SLC22A11	ENST00000301891.4	solute carrier family 22 (organic anion/urate transporter), member 11	mml-miR-7174-5p	-0.37
DKK3	ENST00000396505.2	dickkopf WNT signaling pathway inhibitor 3	mml-miR-7174-5p	-0.37
FOSL2	ENST00000379619.1	FOS-like antigen 2	mml-miR-7174-5p	-0.37
MSRB3	ENST00000308259.5	methionine sulfoxide reductase B3	mml-miR-7174-5p	-0.37
LYRM7	ENST00000507584.1	LYR motif containing 7	mml-miR-7174-5p	-0.37
FBLN7	ENST00000331203.2	fibulin 7	mml-miR-7174-5p	-0.37
NFKBID	ENST00000396901.1	nuclear factor of kappa light polypeptide gene enhancer in B-cells inhibitor, delta	mml-miR-7174-5p	-0.37
SPOCK2	ENST00000373109.2	sparc/osteonectin, cwcv and kazal-like domains proteoglycan (testican) 2	mml-miR-7174-5p	-0.37
MFSD11	ENST00000336509.4	major facilitator superfamily domain containing 11	mml-miR-7174-5p	-0.37
CDKN2AIPNL	ENST00000458198.2	CDKN2A interacting protein N-terminal like	mml-miR-7174-5p	-0.37
SUPT3H	ENST00000371460.1	suppressor of Ty 3 homolog (S. cerevisiae)	mml-miR-7174-5p	-0.37
COA5	ENST00000328709.3	cytochrome c oxidase assembly factor 5	mml-miR-7174-5p	-0.37
CYP2C8	ENST00000371270.3	cytochrome P450, family 2, subfamily C, polypeptide 8	mml-miR-7174-5p	-0.37
TUBA1C	ENST00000541364.1	tubulin, alpha 1c	mml-miR-7174-5p	-0.36
HS3ST3A1	ENST00000284110.1	heparan sulfate (glucosamine) 3-O-sulfotransferase 3A1	mml-miR-7174-5p	-0.36
CACNG8	ENST00000270458.2	calcium channel, voltage-dependent, gamma subunit 8	mml-miR-7174-5p	-0.36
IQGAP1	ENST00000268182.5	IQ motif containing GTPase activating protein 1	mml-miR-7174-5p	-0.36
CLDN2	ENST00000336803.1	claudin 2	mml-miR-7174-5p	-0.36
ADAM33	ENST00000356518.2	ADAM metallopeptidase domain 33	mml-miR-7174-5p	-0.36
FAM203B	ENST00000377406.4	family with sequence similarity 203, member B	mml-miR-7174-5p	-0.36
PA2G4	ENST00000303305.6	proliferation-associated 2G4, 38kDa	mml-miR-7174-5p	-0.36
FBXO21	ENST00000427718.2	F-box protein 21	mml-miR-7174-5p	-0.36
ASB6	ENST00000277459.4	ankyrin repeat and SOCS box containing 6	mml-miR-7174-5p	-0.36
ZNF530	ENST00000597864.1	zinc finger protein 530	mml-miR-7174-5p	-0.36
NMNAT2	ENST00000294868.4	nicotinamide nucleotide adenylyltransferase 2	mml-miR-7174-5p	-0.36
MYL3	ENST00000395869.1	myosin, light chain 3, alkali; ventricular, skeletal, slow	mml-miR-7174-5p	-0.36
NANP	ENST00000304788.3	N-acetylneuraminic acid phosphatase	mml-miR-7174-5p	-0.36
GCLC	ENST00000229416.6	glutamate-cysteine ligase, catalytic subunit	mml-miR-7174-5p	-0.36
SLC7A5	ENST00000565644.1	solute carrier family 7 (amino acid transporter light chain, L system), member 5	mml-miR-7174-5p	-0.36
GPD1L	ENST00000282541.5	glycerol-3-phosphate dehydrogenase 1-like	mml-miR-7174-5p	-0.36
STK38L	ENST00000389032.3	serine/threonine kinase 38 like	mml-miR-7174-5p	-0.36
AP5S1	ENST00000379573.2	adaptor-related protein complex 5, sigma 1 subunit	mml-miR-7174-5p	-0.36
FUNDC2	ENST00000369498.3	FUN14 domain containing 2	mml-miR-7174-5p	-0.36
NFATC2IP	ENST00000320805.4	nuclear factor of activated T-cells, cytoplasmic, calcineurin-dependent 2 interacting protein	mml-miR-7174-5p	-0.36
MYOCD	ENST00000425538.1	myocardin	mml-miR-7174-5p	-0.36
DFFA	ENST00000377038.3	DNA fragmentation factor, 45kDa, alpha polypeptide	mml-miR-7174-5p	-0.36
TIAL1	ENST00000369093.2	TIA1 cytotoxic granule-associated RNA binding protein-like 1	mml-miR-7174-5p	-0.36
ATP5G1	ENST00000355938.5	ATP synthase, H+ transporting, mitochondrial Fo complex, subunit C1 (subunit 9)	mml-miR-7174-5p	-0.36
RP11-81K2.1	ENST00000576461.1	Uncharacterized protein	mml-miR-7174-5p	-0.35
NBPF6	ENST00000294652.8	neuroblastoma breakpoint family, member 6	mml-miR-7174-5p	-0.35
BTNL8	ENST00000231229.4	butyrophilin-like 8	mml-miR-7174-5p	-0.35
B3GALT5	ENST00000380620.4	UDP-Gal:betaGlcNAc beta 1,3-galactosyltransferase, polypeptide 5	mml-miR-7174-5p	-0.35
FAM203A	ENST00000347708.4	family with sequence similarity 203, member A	mml-miR-7174-5p	-0.35
USP29	ENST00000254181.4	ubiquitin specific peptidase 29	mml-miR-7174-5p	-0.35
TMEM80	ENST00000397512.3	transmembrane protein 80	mml-miR-7174-5p	-0.35
HIST1H2BM	ENST00000359465.4	histone cluster 1, H2bm	mml-miR-7174-5p	-0.35
CNPPD1	ENST00000360507.5	cyclin Pas1/PHO80 domain containing 1	mml-miR-7174-5p	-0.35
CLDN5	ENST00000406028.1	claudin 5	mml-miR-7174-5p	-0.35
DPH1	ENST00000263083.6	diphthamide biosynthesis 1	mml-miR-7174-5p	-0.35
MCTP1	ENST00000515393.1	multiple C2 domains, transmembrane 1	mml-miR-7174-5p	-0.35
PYCRL	ENST00000220966.6	pyrroline-5-carboxylate reductase-like	mml-miR-7174-5p	-0.35
USP53	ENST00000450251.1	ubiquitin specific peptidase 53	mml-miR-7174-5p	-0.35
AP1AR	ENST00000274000.5	adaptor-related protein complex 1 associated regulatory protein	mml-miR-7174-5p	-0.35
RASGEF1A	ENST00000374459.1	RasGEF domain family, member 1A	mml-miR-7174-5p	-0.35
RABL5	ENST00000517481.1	RAB, member RAS oncogene family-like 5	mml-miR-7174-5p	-0.35
MEF2A	ENST00000354410.5	myocyte enhancer factor 2A	mml-miR-7174-5p	-0.35
MRPS10	ENST00000053468.3	mitochondrial ribosomal protein S10	mml-miR-7174-5p	-0.35
GAB2	ENST00000340149.2	GRB2-associated binding protein 2	mml-miR-7174-5p	-0.35
TRIM45	ENST00000256649.4	tripartite motif containing 45	mml-miR-7174-5p	-0.35
TBL3	ENST00000568546.1	transducin (beta)-like 3	mml-miR-7174-5p	-0.35
KIAA0101	ENST00000558008.1	KIAA0101	mml-miR-7174-5p	-0.35
IL17F	ENST00000336123.4	interleukin 17F	mml-miR-7174-5p	-0.34
BBS10	ENST00000393262.3	Bardet-Biedl syndrome 10	mml-miR-7174-5p	-0.34
PARP3	ENST00000431474.1	poly (ADP-ribose) polymerase family, member 3	mml-miR-7174-5p	-0.34
VSIG10L	ENST00000335624.4	V-set and immunoglobulin domain containing 10 like	mml-miR-7174-5p	-0.34
AC074091.13	ENST00000379677.2	Uncharacterized protein	mml-miR-7174-5p	-0.34
SLC25A34	ENST00000294454.5	solute carrier family 25, member 34	mml-miR-7174-5p	-0.34
SPEF2	ENST00000509059.1	sperm flagellar 2	mml-miR-7174-5p	-0.34
ADRB3	ENST00000345060.3	adrenoceptor beta 3	mml-miR-7174-5p	-0.34
PIGS	ENST00000395346.2	phosphatidylinositol glycan anchor biosynthesis, class S	mml-miR-7174-5p	-0.34
SLC6A17	ENST00000331565.4	solute carrier family 6 (neutral amino acid transporter), member 17	mml-miR-7174-5p	-0.34
ZNF580	ENST00000325333.5	zinc finger protein 580	mml-miR-7174-5p	-0.34
CDHR3	ENST00000343407.5	cadherin-related family member 3	mml-miR-7174-5p	-0.34
NOTCH2NL	ENST00000369340.3	notch 2 N-terminal like	mml-miR-7174-5p	-0.34
PDE6H	ENST00000266395.2	phosphodiesterase 6H, cGMP-specific, cone, gamma	mml-miR-7174-5p	-0.34
RTBDN	ENST00000589272.1	retbindin	mml-miR-7174-5p	-0.34
RIPPLY3	ENST00000329553.2	ripply transcriptional repressor 3	mml-miR-7174-5p	-0.34
CCDC69	ENST00000355417.2	coiled-coil domain containing 69	mml-miR-7174-5p	-0.34
SAMHD1	ENST00000262878.4	SAM domain and HD domain 1	mml-miR-7174-5p	-0.34
AC012360.2	ENST00000595531.1	LOC644617 protein; Uncharacterized protein	mml-miR-7174-5p	-0.34
SUMO3	ENST00000332859.6	small ubiquitin-like modifier 3	mml-miR-7174-5p	-0.34
NAGK	ENST00000418807.3	N-acetylglucosamine kinase	mml-miR-7174-5p	-0.34
PCP4L1	ENST00000504449.1	Purkinje cell protein 4 like 1	mml-miR-7174-5p	-0.34
SLC4A8	ENST00000453097.2	solute carrier family 4, sodium bicarbonate cotransporter, member 8	mml-miR-7174-5p	-0.34
SHOX2	ENST00000490689.2	short stature homeobox 2	mml-miR-7174-5p	-0.34
BCL10	ENST00000370580.1	B-cell CLL/lymphoma 10	mml-miR-7174-5p	-0.34
ERO1L	ENST00000395686.3	ERO1-like (S. cerevisiae)	mml-miR-7174-5p	-0.34
RIMS3	ENST00000372684.3	regulating synaptic membrane exocytosis 3	mml-miR-7174-5p	-0.34
ELK1	ENST00000247161.3	ELK1, member of ETS oncogene family	mml-miR-7174-5p	-0.34
TSR1	ENST00000301364.5	TSR1, 20S rRNA accumulation, homolog (S. cerevisiae)	mml-miR-7174-5p	-0.34
ZNF142	ENST00000449707.1	zinc finger protein 142	mml-miR-7174-5p	-0.34
MRPS25	ENST00000253686.2	mitochondrial ribosomal protein S25	mml-miR-7174-5p	-0.34
PEX2	ENST00000357039.4	peroxisomal biogenesis factor 2	mml-miR-7174-5p	-0.34
VMAC	ENST00000339485.3	vimentin-type intermediate filament associated coiled-coil protein	mml-miR-7174-5p	-0.34
SNF8	ENST00000502492.1	SNF8, ESCRT-II complex subunit	mml-miR-7174-5p	-0.34
IFI35	ENST00000415816.2	interferon-induced protein 35	mml-miR-7174-5p	-0.34
UQCR11	ENST00000589880.1	ubiquinol-cytochrome c reductase, complex III subunit XI	mml-miR-7174-5p	-0.34
FGG	ENST00000404648.3	fibrinogen gamma chain	mml-miR-7174-5p	-0.34
CDKN1B	ENST00000228872.4	cyclin-dependent kinase inhibitor 1B (p27, Kip1)	mml-miR-7174-5p	-0.33
SERF1B	ENST00000380750.3	small EDRK-rich factor 1B (centromeric)	mml-miR-7174-5p	-0.33
SERF1A	ENST00000354833.3	small EDRK-rich factor 1A (telomeric)	mml-miR-7174-5p	-0.33
FOXN1	ENST00000226247.2	forkhead box N1	mml-miR-7174-5p	-0.33
C8orf86	ENST00000358138.1	chromosome 8 open reading frame 86	mml-miR-7174-5p	-0.33
SLC17A7	ENST00000221485.3	solute carrier family 17 (vesicular glutamate transporter), member 7	mml-miR-7174-5p	-0.33
FAM214B	ENST00000378566.1	family with sequence similarity 214, member B	mml-miR-7174-5p	-0.33
C10orf111	ENST00000378207.3	chromosome 10 open reading frame 111	mml-miR-7174-5p	-0.33
AC104841.2	ENST00000601871.1	HCG1777198, isoform CRA_a; PRO2900; Uncharacterized protein	mml-miR-7174-5p	-0.33
APOD	ENST00000343267.3	apolipoprotein D	mml-miR-7174-5p	-0.33
GIP	ENST00000357424.2	gastric inhibitory polypeptide	mml-miR-7174-5p	-0.33
FGF23	ENST00000237837.1	fibroblast growth factor 23	mml-miR-7174-5p	-0.33
AC115618.1	ENST00000376775.2	Uncharacterized protein; cDNA FLJ26048 fis, clone PRS02384	mml-miR-7174-5p	-0.33
GCSAM	ENST00000308910.4	germinal center-associated, signaling and motility	mml-miR-7174-5p	-0.33
PADI3	ENST00000375460.3	peptidyl arginine deiminase, type III	mml-miR-7174-5p	-0.33
URAD	ENST00000332715.5	ureidoimidazoline (2-oxo-4-hydroxy-4-carboxy-5-) decarboxylase	mml-miR-7174-5p	-0.33
NICN1	ENST00000273598.3	nicolin 1	mml-miR-7174-5p	-0.33
ZFP28	ENST00000301318.3	ZFP28 zinc finger protein	mml-miR-7174-5p	-0.33
MALL	ENST00000272462.2	mal, T-cell differentiation protein-like	mml-miR-7174-5p	-0.33
COG2	ENST00000366669.4	component of oligomeric golgi complex 2	mml-miR-7174-5p	-0.33
TMEM211	ENST00000407886.1	transmembrane protein 211	mml-miR-7174-5p	-0.33
GAST	ENST00000329402.3	gastrin	mml-miR-7174-5p	-0.33
TIE1	ENST00000372476.3	tyrosine kinase with immunoglobulin-like and EGF-like domains 1	mml-miR-7174-5p	-0.33
WDR47	ENST00000400794.3	WD repeat domain 47	mml-miR-7174-5p	-0.33
TREML1	ENST00000373127.4	triggering receptor expressed on myeloid cells-like 1	mml-miR-7174-5p	-0.33
CLMP	ENST00000448775.2	CXADR-like membrane protein	mml-miR-7174-5p	-0.33
FNDC4	ENST00000264703.3	fibronectin type III domain containing 4	mml-miR-7174-5p	-0.33
CX3CL1	ENST00000006053.6	chemokine (C-X3-C motif) ligand 1	mml-miR-7174-5p	-0.33
CCNYL1	ENST00000295414.3	cyclin Y-like 1	mml-miR-7174-5p	-0.33
PRRC2B	ENST00000372249.1	proline-rich coiled-coil 2B	mml-miR-7174-5p	-0.33
CORO7	ENST00000251166.4	coronin 7	mml-miR-7174-5p	-0.33
CLIC5	ENST00000339561.6	chloride intracellular channel 5	mml-miR-7174-5p	-0.33
PDK3	ENST00000441463.2	pyruvate dehydrogenase kinase, isozyme 3	mml-miR-7174-5p	-0.33
PAICS	ENST00000264221.2	phosphoribosylaminoimidazole carboxylase, phosphoribosylaminoimidazole succinocarboxamide synthetase	mml-miR-7174-5p	-0.33
NPEPPS	ENST00000322157.4	aminopeptidase puromycin sensitive	mml-miR-7174-5p	-0.33
AS3MT	ENST00000369880.3	arsenic (+3 oxidation state) methyltransferase	mml-miR-7174-5p	-0.33
ZNF224	ENST00000336976.6	zinc finger protein 224	mml-miR-7174-5p	-0.33
ZNF70	ENST00000341976.3	zinc finger protein 70	mml-miR-7174-5p	-0.33
TMEM127	ENST00000258439.3	transmembrane protein 127	mml-miR-7174-5p	-0.33
DGCR6L	ENST00000248879.3	DiGeorge syndrome critical region gene 6-like	mml-miR-7174-5p	-0.33
SF3B3	ENST00000302516.5	splicing factor 3b, subunit 3, 130kDa	mml-miR-7174-5p	-0.33
TSPAN2	ENST00000369516.2	tetraspanin 2	mml-miR-7174-5p	-0.33
B3GNT6	ENST00000533140.1	UDP-GlcNAc:betaGal beta-1,3-N-acetylglucosaminyltransferase 6 (core 3 synthase)	mml-miR-7174-5p	-0.33
TFAP2B	ENST00000393655.3	transcription factor AP-2 beta (activating enhancer binding protein 2 beta)	mml-miR-7174-5p	-0.33
TCEB2	ENST00000409906.4	transcription elongation factor B (SIII), polypeptide 2 (18kDa, elongin B)	mml-miR-7174-5p	-0.33
RP11-706O15.1	ENST00000425492.2	HCG1981372, isoform CRA_c; Uncharacterized protein	mml-miR-7174-5p	-0.33
C6orf25	ENST00000375810.4	chromosome 6 open reading frame 25	mml-miR-7174-5p	-0.33
EVI5L	ENST00000270530.4	ecotropic viral integration site 5-like	mml-miR-7174-5p	-0.32
MICB	ENST00000399150.3	MHC class I polypeptide-related sequence B	mml-miR-7174-5p	-0.32
GLIPR2	ENST00000396613.3	GLI pathogenesis-related 2	mml-miR-7174-5p	-0.32
KIF4B	ENST00000435029.4	kinesin family member 4B	mml-miR-7174-5p	-0.32
STK39	ENST00000355999.4	serine threonine kinase 39	mml-miR-7174-5p	-0.32
CYP11A1	ENST00000358632.4	cytochrome P450, family 11, subfamily A, polypeptide 1	mml-miR-7174-5p	-0.32
RPS15A	ENST00000576436.1	ribosomal protein S15a	mml-miR-7174-5p	-0.32
SYNGR1	ENST00000328933.5	synaptogyrin 1	mml-miR-7174-5p	-0.32
FAM8A1	ENST00000259963.3	family with sequence similarity 8, member A1	mml-miR-7174-5p	-0.32
KCNMB1	ENST00000274629.4	potassium large conductance calcium-activated channel, subfamily M, beta member 1	mml-miR-7174-5p	-0.32
FAM131B	ENST00000443739.2	family with sequence similarity 131, member B	mml-miR-7174-5p	-0.32
STK32A	ENST00000397936.3	serine/threonine kinase 32A	mml-miR-7174-5p	-0.32
MAX	ENST00000284165.6	MYC associated factor X	mml-miR-7174-5p	-0.32
GRB7	ENST00000309185.3	growth factor receptor-bound protein 7	mml-miR-7174-5p	-0.32
GAS2L2	ENST00000254466.6	growth arrest-specific 2 like 2	mml-miR-7174-5p	-0.32
GYS1	ENST00000323798.3	glycogen synthase 1 (muscle)	mml-miR-7174-5p	-0.32
AC110619.2	ENST00000404891.1	Uncharacterized protein	mml-miR-7174-5p	-0.32
CSF1R	ENST00000286301.3	colony stimulating factor 1 receptor	mml-miR-7174-5p	-0.32
SAMD12	ENST00000409003.4	sterile alpha motif domain containing 12	mml-miR-7174-5p	-0.32
SCMH1	ENST00000361705.3	sex comb on midleg homolog 1 (Drosophila)	mml-miR-7174-5p	-0.32
MPV17	ENST00000402722.1	MpV17 mitochondrial inner membrane protein	mml-miR-7174-5p	-0.32
SRRT	ENST00000457580.2	serrate RNA effector molecule homolog (Arabidopsis)	mml-miR-7174-5p	-0.32
HSPB6	ENST00000587965.1	heat shock protein, alpha-crystallin-related, B6	mml-miR-7174-5p	-0.32
PDE7A	ENST00000401827.3	phosphodiesterase 7A	mml-miR-7174-5p	-0.32
CALU	ENST00000535011.2	calumenin	mml-miR-7174-5p	-0.32
DNAJC24	ENST00000465995.1	DnaJ (Hsp40) homolog, subfamily C, member 24	mml-miR-7174-5p	-0.32
KLHL20	ENST00000209884.4	kelch-like family member 20	mml-miR-7174-5p	-0.32
PHF19	ENST00000373896.3	PHD finger protein 19	mml-miR-7174-5p	-0.32
NAA30	ENST00000556492.1	N(alpha)-acetyltransferase 30, NatC catalytic subunit	mml-miR-7174-5p	-0.32
TAOK1	ENST00000261716.3	TAO kinase 1	mml-miR-7174-5p	-0.32
RBM38	ENST00000440234.2	RNA binding motif protein 38	mml-miR-7174-5p	-0.32
NAPEPLD	ENST00000417955.1	N-acyl phosphatidylethanolamine phospholipase D	mml-miR-7174-5p	-0.32
PURB	ENST00000395699.2	purine-rich element binding protein B	mml-miR-7174-5p	-0.32
C3orf36	ENST00000408895.2	chromosome 3 open reading frame 36	mml-miR-7174-5p	-0.32
TWSG1	ENST00000262120.5	twisted gastrulation BMP signaling modulator 1	mml-miR-7174-5p	-0.32
GXYLT2	ENST00000389617.4	glucoside xylosyltransferase 2	mml-miR-7174-5p	-0.32
C14orf132	ENST00000555004.1	chromosome 14 open reading frame 132	mml-miR-7174-5p	-0.32
DNAJC18	ENST00000302060.5	DnaJ (Hsp40) homolog, subfamily C, member 18	mml-miR-7174-5p	-0.32
NINJ1	ENST00000375446.4	ninjurin 1	mml-miR-7174-5p	-0.32
THG1L	ENST00000231198.7	tRNA-histidine guanylyltransferase 1-like (S. cerevisiae)	mml-miR-7174-5p	-0.32
SSR1	ENST00000244763.4	signal sequence receptor, alpha	mml-miR-7174-5p	-0.32
COL9A2	ENST00000372748.3	collagen, type IX, alpha 2	mml-miR-7174-5p	-0.32
KNSTRN	ENST00000608100.1	kinetochore-localized astrin/SPAG5 binding protein	mml-miR-7174-5p	-0.32
ANG	ENST00000336811.6	angiogenin, ribonuclease, RNase A family, 5	mml-miR-7174-5p	-0.32
C10orf88	ENST00000481909.1	chromosome 10 open reading frame 88	mml-miR-7174-5p	-0.32
TMEM223	ENST00000307366.7	transmembrane protein 223	mml-miR-7174-5p	-0.32
NUPL2	ENST00000258742.5	nucleoporin like 2	mml-miR-7174-5p	-0.32
SOSTDC1	ENST00000307068.4	sclerostin domain containing 1	mml-miR-7174-5p	-0.32
CLPP	ENST00000596605.1	caseinolytic mitochondrial matrix peptidase proteolytic subunit	mml-miR-7174-5p	-0.32
GPR183	ENST00000376414.4	G protein-coupled receptor 183	mml-miR-7174-5p	-0.32
G6PD	ENST00000393562.2	glucose-6-phosphate dehydrogenase	mml-miR-7174-5p	-0.31
CD40LG	ENST00000370629.2	CD40 ligand	mml-miR-7174-5p	-0.31
NGLY1	ENST00000422724.2	N-glycanase 1	mml-miR-7174-5p	-0.31
CCDC81	ENST00000528728.1	coiled-coil domain containing 81	mml-miR-7174-5p	-0.31
UBE2A	ENST00000371558.2	ubiquitin-conjugating enzyme E2A	mml-miR-7174-5p	-0.31
IFT46	ENST00000530872.1	intraflagellar transport 46 homolog (Chlamydomonas)	mml-miR-7174-5p	-0.31
AEBP1	ENST00000450684.2	AE binding protein 1	mml-miR-7174-5p	-0.31
PDAP1	ENST00000350498.3	PDGFA associated protein 1	mml-miR-7174-5p	-0.31
CNTROB	ENST00000380255.3	centrobin, centrosomal BRCA2 interacting protein	mml-miR-7174-5p	-0.31
PTPN7	ENST00000367279.4	protein tyrosine phosphatase, non-receptor type 7	mml-miR-7174-5p	-0.31
DNAH10OS	ENST00000514254.2	dynein, axonemal, heavy chain 10 opposite strand	mml-miR-7174-5p	-0.31
TMEM253	ENST00000418511.2	transmembrane protein 253	mml-miR-7174-5p	-0.31
ZNF304	ENST00000391705.3	zinc finger protein 304	mml-miR-7174-5p	-0.31
GSDMB	ENST00000360317.3	gasdermin B	mml-miR-7174-5p	-0.31
METTL21A	ENST00000448823.2	methyltransferase like 21A	mml-miR-7174-5p	-0.31
PRND	ENST00000305817.2	prion protein 2 (dublet)	mml-miR-7174-5p	-0.31
HTR3C	ENST00000318351.1	5-hydroxytryptamine (serotonin) receptor 3C, ionotropic	mml-miR-7174-5p	-0.31
ITSN1	ENST00000379960.5	intersectin 1 (SH3 domain protein)	mml-miR-7174-5p	-0.31
WDR54	ENST00000409791.1	WD repeat domain 54	mml-miR-7174-5p	-0.31
SNX5	ENST00000377759.4	sorting nexin 5	mml-miR-7174-5p	-0.31
ARFIP2	ENST00000254584.2	ADP-ribosylation factor interacting protein 2	mml-miR-7174-5p	-0.31
C20orf112	ENST00000359676.5	chromosome 20 open reading frame 112	mml-miR-7174-5p	-0.31
CHST12	ENST00000258711.6	carbohydrate (chondroitin 4) sulfotransferase 12	mml-miR-7174-5p	-0.31
NAA50	ENST00000240922.3	N(alpha)-acetyltransferase 50, NatE catalytic subunit	mml-miR-7174-5p	-0.31
MAPK14	ENST00000229795.3	mitogen-activated protein kinase 14	mml-miR-7174-5p	-0.31
STARD7	ENST00000337288.5	StAR-related lipid transfer (START) domain containing 7	mml-miR-7174-5p	-0.31
CAMK4	ENST00000282356.4	calcium/calmodulin-dependent protein kinase IV	mml-miR-7174-5p	-0.31
POLR3A	ENST00000372371.3	polymerase (RNA) III (DNA directed) polypeptide A, 155kDa	mml-miR-7174-5p	-0.31
LARP4B	ENST00000316157.3	La ribonucleoprotein domain family, member 4B	mml-miR-7174-5p	-0.31
ARFGEF1	ENST00000262215.3	ADP-ribosylation factor guanine nucleotide-exchange factor 1 (brefeldin A-inhibited)	mml-miR-7174-5p	-0.31
ZNF827	ENST00000379448.4	zinc finger protein 827	mml-miR-7174-5p	-0.31
VKORC1L1	ENST00000360768.3	vitamin K epoxide reductase complex, subunit 1-like 1	mml-miR-7174-5p	-0.31
TMEM233	ENST00000426426.1	transmembrane protein 233	mml-miR-7174-5p	-0.31
SLC22A9	ENST00000310969.4	solute carrier family 22 (organic anion transporter), member 9	mml-miR-7174-5p	-0.31
MTF2	ENST00000370298.4	metal response element binding transcription factor 2	mml-miR-7174-5p	-0.31
KLF8	ENST00000468660.1	Kruppel-like factor 8	mml-miR-7174-5p	-0.31
SPATA12	ENST00000334325.1	spermatogenesis associated 12	mml-miR-7174-5p	-0.31
RIMKLA	ENST00000431473.3	ribosomal modification protein rimK-like family member A	mml-miR-7174-5p	-0.31
NME6	ENST00000450160.1	NME/NM23 nucleoside diphosphate kinase 6	mml-miR-7174-5p	-0.31
CRIPT	ENST00000238892.3	cysteine-rich PDZ-binding protein	mml-miR-7174-5p	-0.31
SNRPD3	ENST00000215829.3	small nuclear ribonucleoprotein D3 polypeptide 18kDa	mml-miR-7174-5p	-0.31
PITPNC1	ENST00000580974.1	phosphatidylinositol transfer protein, cytoplasmic 1	mml-miR-7174-5p	-0.31
ALG14	ENST00000370205.5	ALG14, UDP-N-acetylglucosaminyltransferase subunit	mml-miR-7174-5p	-0.31
ZNF720	ENST00000534369.1	zinc finger protein 720	mml-miR-7174-5p	-0.3
KBTBD12	ENST00000405256.1	kelch repeat and BTB (POZ) domain containing 12	mml-miR-7174-5p	-0.3
DKFZP434E1119	ENST00000598970.1		mml-miR-7174-5p	-0.3
SELV	ENST00000335426.4	Selenoprotein V	mml-miR-7174-5p	-0.3
SLC17A2	ENST00000360488.3	solute carrier family 17, member 2	mml-miR-7174-5p	-0.3
IFITM5	ENST00000382614.2	interferon induced transmembrane protein 5	mml-miR-7174-5p	-0.3
EPO	ENST00000252723.2	erythropoietin	mml-miR-7174-5p	-0.3
CDK5	ENST00000485972.1	cyclin-dependent kinase 5	mml-miR-7174-5p	-0.3
SNED1	ENST00000310397.8	sushi, nidogen and EGF-like domains 1	mml-miR-7174-5p	-0.3
USB1	ENST00000219281.3	U6 snRNA biogenesis 1	mml-miR-7174-5p	-0.3
ANKRD34A	ENST00000323397.4	ankyrin repeat domain 34A	mml-miR-7174-5p	-0.3
GJA4	ENST00000342280.4	gap junction protein, alpha 4, 37kDa	mml-miR-7174-5p	-0.3
SLC25A5	ENST00000317881.8	solute carrier family 25 (mitochondrial carrier; adenine nucleotide translocator), member 5	mml-miR-7174-5p	-0.3
ODC1	ENST00000234111.4	ornithine decarboxylase 1	mml-miR-7174-5p	-0.3
PIP4K2A	ENST00000376573.4	phosphatidylinositol-5-phosphate 4-kinase, type II, alpha	mml-miR-7174-5p	-0.3
ZNF333	ENST00000292530.6	zinc finger protein 333	mml-miR-7174-5p	-0.3
CYCS	ENST00000305786.2	cytochrome c, somatic	mml-miR-7174-5p	-0.3
MED1	ENST00000300651.6	mediator complex subunit 1	mml-miR-7174-5p	-0.3
SMIM14	ENST00000295958.5	small integral membrane protein 14	mml-miR-7174-5p	-0.3
DDX4	ENST00000505374.1	DEAD (Asp-Glu-Ala-Asp) box polypeptide 4	mml-miR-7174-5p	-0.3
IRF5	ENST00000402030.2	interferon regulatory factor 5	mml-miR-7174-5p	-0.3
CLDN10	ENST00000376873.3	claudin 10	mml-miR-7174-5p	-0.3
DDR2	ENST00000367922.3	discoidin domain receptor tyrosine kinase 2	mml-miR-7174-5p	-0.3
C2orf48	ENST00000381786.3	chromosome 2 open reading frame 48	mml-miR-7174-5p	-0.3
C8orf31	ENST00000395172.1	chromosome 8 open reading frame 31	mml-miR-7174-5p	-0.3
B4GALT2	ENST00000434555.2	UDP-Gal:betaGlcNAc beta 1,4- galactosyltransferase, polypeptide 2	mml-miR-7174-5p	-0.3
DBNL	ENST00000494774.1	drebrin-like	mml-miR-7174-5p	-0.3
KIF11	ENST00000260731.3	kinesin family member 11	mml-miR-7174-5p	-0.3
RBMS2	ENST00000262031.5	RNA binding motif, single stranded interacting protein 2	mml-miR-7174-5p	-0.3
PYGO2	ENST00000368457.2	pygopus homolog 2 (Drosophila)	mml-miR-7174-5p	-0.3
GZF1	ENST00000338121.5	GDNF-inducible zinc finger protein 1	mml-miR-7174-5p	-0.3
CLDN19	ENST00000296387.1	claudin 19	mml-miR-7174-5p	-0.3
SKP1	ENST00000353411.6	S-phase kinase-associated protein 1	mml-miR-7174-5p	-0.3
TSPAN31	ENST00000547992.1	tetraspanin 31	mml-miR-7174-5p	-0.3
UBE2F	ENST00000272930.4	ubiquitin-conjugating enzyme E2F (putative)	mml-miR-7174-5p	-0.3
KCNK1	ENST00000366621.3	potassium channel, subfamily K, member 1	mml-miR-7174-5p	-0.3
GPATCH2	ENST00000366935.3	G patch domain containing 2	mml-miR-7174-5p	-0.3
PAQR3	ENST00000512733.1	progestin and adipoQ receptor family member III	mml-miR-7174-5p	-0.3
PKIA	ENST00000396418.2	protein kinase (cAMP-dependent, catalytic) inhibitor alpha	mml-miR-7174-5p	-0.3
NCKAP1	ENST00000361354.4	NCK-associated protein 1	mml-miR-7174-5p	-0.3
DVL3	ENST00000313143.3	dishevelled segment polarity protein 3	mml-miR-7174-5p	-0.3
PRPH2	ENST00000230381.5	peripherin 2 (retinal degeneration, slow)	mml-miR-7174-5p	-0.3
SNAP25	ENST00000254976.2	synaptosomal-associated protein, 25kDa	mml-miR-7174-5p	-0.3
AC027307.3	ENST00000594262.1	Uncharacterized protein	mml-miR-7174-5p	-0.29
KIAA0513	ENST00000566428.1	KIAA0513	mml-miR-7174-5p	-0.29
MTRNR2L4	ENST00000399974.3	MT-RNR2-like 4	mml-miR-7174-5p	-0.29
SFTPA1	ENST00000398636.3	surfactant protein A1	mml-miR-7174-5p	-0.29
LIX1	ENST00000274382.4	Lix1 homolog (chicken)	mml-miR-7174-5p	-0.29
CCL22	ENST00000219235.4	chemokine (C-C motif) ligand 22	mml-miR-7174-5p	-0.29
JKAMP	ENST00000261247.9	JNK1/MAPK8-associated membrane protein	mml-miR-7174-5p	-0.29
BAI2	ENST00000398556.3	brain-specific angiogenesis inhibitor 2	mml-miR-7174-5p	-0.29
FBLN5	ENST00000267620.10	fibulin 5	mml-miR-7174-5p	-0.29
RP11-295D22.1	ENST00000565320.1	Uncharacterized protein	mml-miR-7174-5p	-0.29
SLC52A2	ENST00000526752.1	solute carrier family 52 (riboflavin transporter), member 2	mml-miR-7174-5p	-0.29
DFFB	ENST00000378209.3	DNA fragmentation factor, 40kDa, beta polypeptide (caspase-activated DNase)	mml-miR-7174-5p	-0.29
IDH3G	ENST00000370093.1	isocitrate dehydrogenase 3 (NAD+) gamma	mml-miR-7174-5p	-0.29
LENG8	ENST00000326764.5	leukocyte receptor cluster (LRC) member 8	mml-miR-7174-5p	-0.29
PROK2	ENST00000353065.3	prokineticin 2	mml-miR-7174-5p	-0.29
LPAR6	ENST00000378434.4	lysophosphatidic acid receptor 6	mml-miR-7174-5p	-0.29
BCL2A1	ENST00000335661.6	BCL2-related protein A1	mml-miR-7174-5p	-0.29
CLIC4	ENST00000374379.4	chloride intracellular channel 4	mml-miR-7174-5p	-0.29
PCDH11X	ENST00000504220.2	protocadherin 11 X-linked	mml-miR-7174-5p	-0.29
VWC2	ENST00000340652.4	von Willebrand factor C domain containing 2	mml-miR-7174-5p	-0.29
SAMD5	ENST00000367474.1	sterile alpha motif domain containing 5	mml-miR-7174-5p	-0.29
TMSB10	ENST00000233143.4	thymosin beta 10	mml-miR-7174-5p	-0.29
MBNL1	ENST00000357472.3	muscleblind-like splicing regulator 1	mml-miR-7174-5p	-0.29
COL6A1	ENST00000361866.3	collagen, type VI, alpha 1	mml-miR-7174-5p	-0.29
MOB3B	ENST00000262244.5	MOB kinase activator 3B	mml-miR-7174-5p	-0.29
SEPN1	ENST00000361547.2	selenoprotein N, 1	mml-miR-7174-5p	-0.29
MAP3K3	ENST00000361357.3	mitogen-activated protein kinase kinase kinase 3	mml-miR-7174-5p	-0.29
BRI3BP	ENST00000341446.8	BRI3 binding protein	mml-miR-7174-5p	-0.29
CNPY1	ENST00000321736.5	canopy FGF signaling regulator 1	mml-miR-7174-5p	-0.29
DPYSL5	ENST00000288699.6	dihydropyrimidinase-like 5	mml-miR-7174-5p	-0.29
TRAF1	ENST00000373887.3	TNF receptor-associated factor 1	mml-miR-7174-5p	-0.29
HS3ST1	ENST00000002596.5	heparan sulfate (glucosamine) 3-O-sulfotransferase 1	mml-miR-7174-5p	-0.29
EIF2AK2	ENST00000233057.4	eukaryotic translation initiation factor 2-alpha kinase 2	mml-miR-7174-5p	-0.29
DPPA3	ENST00000345088.2	developmental pluripotency associated 3	mml-miR-7174-5p	-0.29
CD2BP2	ENST00000305596.3	CD2 (cytoplasmic tail) binding protein 2	mml-miR-7174-5p	-0.29
NUDT3	ENST00000607016.1	nudix (nucleoside diphosphate linked moiety X)-type motif 3	mml-miR-7174-5p	-0.29
PLA2G12A	ENST00000243501.5	phospholipase A2, group XIIA	mml-miR-7174-5p	-0.29
PTCHD1	ENST00000379361.4	patched domain containing 1	mml-miR-7174-5p	-0.29
MRRF	ENST00000344641.3	mitochondrial ribosome recycling factor	mml-miR-7174-5p	-0.29
MKI67IP	ENST00000285814.4	MKI67 (FHA domain) interacting nucleolar phosphoprotein	mml-miR-7174-5p	-0.29
METTL2A	ENST00000311506.5	methyltransferase like 2A	mml-miR-7174-5p	-0.29
STRN	ENST00000263918.4	striatin, calmodulin binding protein	mml-miR-7174-5p	-0.29
USP3	ENST00000380324.3	ubiquitin specific peptidase 3	mml-miR-7174-5p	-0.29
ARL3	ENST00000260746.5	ADP-ribosylation factor-like 3	mml-miR-7174-5p	-0.29
BAG2	ENST00000370693.5	BCL2-associated athanogene 2	mml-miR-7174-5p	-0.29
SSTR2	ENST00000315332.2	somatostatin receptor 2	mml-miR-7174-5p	-0.29
MS4A15	ENST00000337911.4	membrane-spanning 4-domains, subfamily A, member 15	mml-miR-7174-5p	-0.28
SPN	ENST00000360121.3	sialophorin	mml-miR-7174-5p	-0.28
GINS3	ENST00000318129.5	GINS complex subunit 3 (Psf3 homolog)	mml-miR-7174-5p	-0.28
RPAIN	ENST00000536255.2	RPA interacting protein	mml-miR-7174-5p	-0.28
NCEH1	ENST00000475381.1	neutral cholesterol ester hydrolase 1	mml-miR-7174-5p	-0.28
AL049840.1	ENST00000429169.1	Uncharacterized protein; cDNA FLJ53535	mml-miR-7174-5p	-0.28
LHFPL2	ENST00000515007.2	lipoma HMGIC fusion partner-like 2	mml-miR-7174-5p	-0.28
NARS2	ENST00000281038.5	asparaginyl-tRNA synthetase 2, mitochondrial (putative)	mml-miR-7174-5p	-0.28
ABHD11	ENST00000458339.1	abhydrolase domain containing 11	mml-miR-7174-5p	-0.28
CDA	ENST00000375071.3	cytidine deaminase	mml-miR-7174-5p	-0.28
NUDT10	ENST00000376006.3	nudix (nucleoside diphosphate linked moiety X)-type motif 10	mml-miR-7174-5p	-0.28
RP11-297N6.4	ENST00000533405.1	Uncharacterized protein	mml-miR-7174-5p	-0.28
CDK16	ENST00000457458.2	cyclin-dependent kinase 16	mml-miR-7174-5p	-0.28
RD3	ENST00000367002.4	retinal degeneration 3	mml-miR-7174-5p	-0.28
NOC2L	ENST00000327044.6	nucleolar complex associated 2 homolog (S. cerevisiae)	mml-miR-7174-5p	-0.28
GUCA2A	ENST00000357001.2	guanylate cyclase activator 2A (guanylin)	mml-miR-7174-5p	-0.28
PAPSS1	ENST00000265174.4	3'-phosphoadenosine 5'-phosphosulfate synthase 1	mml-miR-7174-5p	-0.28
CMTM7	ENST00000334983.5	CKLF-like MARVEL transmembrane domain containing 7	mml-miR-7174-5p	-0.28
RP11-93B14.6	ENST00000370520.3	HCG2018282; Uncharacterized protein	mml-miR-7174-5p	-0.28
SCN4B	ENST00000324727.4	sodium channel, voltage-gated, type IV, beta subunit	mml-miR-7174-5p	-0.28
UBA52	ENST00000442744.2	ubiquitin A-52 residue ribosomal protein fusion product 1	mml-miR-7174-5p	-0.28
ZNF557	ENST00000414706.1	zinc finger protein 557	mml-miR-7174-5p	-0.28
SEC14L6	ENST00000402034.2	SEC14-like 6 (S. cerevisiae)	mml-miR-7174-5p	-0.28
SLC37A1	ENST00000398341.3	solute carrier family 37 (glucose-6-phosphate transporter), member 1	mml-miR-7174-5p	-0.28
SECTM1	ENST00000269389.3	secreted and transmembrane 1	mml-miR-7174-5p	-0.28
RGS21	ENST00000417209.2	regulator of G-protein signaling 21	mml-miR-7174-5p	-0.28
PRIMA1	ENST00000393140.1	proline rich membrane anchor 1	mml-miR-7174-5p	-0.28
CD209	ENST00000301357.8	CD209 molecule	mml-miR-7174-5p	-0.28
OSBPL9	ENST00000371710.3	oxysterol binding protein-like 9	mml-miR-7174-5p	-0.28
PMP22	ENST00000395938.2	peripheral myelin protein 22	mml-miR-7174-5p	-0.28
ENC1	ENST00000302351.4	ectodermal-neural cortex 1 (with BTB domain)	mml-miR-7174-5p	-0.28
RUSC1	ENST00000368352.5	RUN and SH3 domain containing 1	mml-miR-7174-5p	-0.28
TTLL11	ENST00000373776.3	tubulin tyrosine ligase-like family, member 11	mml-miR-7174-5p	-0.28
LUC7L	ENST00000337351.4	LUC7-like (S. cerevisiae)	mml-miR-7174-5p	-0.28
BTBD19	ENST00000453418.1	BTB (POZ) domain containing 19	mml-miR-7174-5p	-0.28
DLX6	ENST00000518156.2	distal-less homeobox 6	mml-miR-7174-5p	-0.28
XPOT	ENST00000332707.5	exportin, tRNA	mml-miR-7174-5p	-0.28
FBXO42	ENST00000375592.3	F-box protein 42	mml-miR-7174-5p	-0.28
GIPC2	ENST00000370759.3	GIPC PDZ domain containing family, member 2	mml-miR-7174-5p	-0.28
FGF11	ENST00000293829.4	fibroblast growth factor 11	mml-miR-7174-5p	-0.28
SRP19	ENST00000282999.3	signal recognition particle 19kDa	mml-miR-7174-5p	-0.28
ANKS4B	ENST00000311620.5	ankyrin repeat and sterile alpha motif domain containing 4B	mml-miR-7174-5p	-0.28
NKAP	ENST00000371410.3	NFKB activating protein	mml-miR-7174-5p	-0.28
HIST1H2AI	ENST00000358739.3	histone cluster 1, H2ai	mml-miR-7174-5p	-0.28
PANK3	ENST00000239231.6	pantothenate kinase 3	mml-miR-7174-5p	-0.28
PARVA	ENST00000334956.8	parvin, alpha	mml-miR-7174-5p	-0.28
PDP2	ENST00000311765.2	pyruvate dehyrogenase phosphatase catalytic subunit 2	mml-miR-7174-5p	-0.28
RP11-10A14.4	ENST00000518496.1	Uncharacterized protein	mml-miR-7174-5p	-0.28
CLEC2B	ENST00000228438.2	C-type lectin domain family 2, member B	mml-miR-7174-5p	-0.28
RAB6B	ENST00000285208.4	RAB6B, member RAS oncogene family	mml-miR-7174-5p	-0.28
STMN2	ENST00000518111.1	stathmin-like 2	mml-miR-7174-5p	-0.28
PAK4	ENST00000599386.1	p21 protein (Cdc42/Rac)-activated kinase 4	mml-miR-7174-5p	-0.28
HOXB5	ENST00000239151.5	homeobox B5	mml-miR-7174-5p	-0.28
TCEB1	ENST00000518127.1	transcription elongation factor B (SIII), polypeptide 1 (15kDa, elongin C)	mml-miR-7174-5p	-0.28
PSMB9	ENST00000395330.1	proteasome (prosome, macropain) subunit, beta type, 9	mml-miR-7174-5p	-0.28
JDP2	ENST00000435893.2	Jun dimerization protein 2	mml-miR-7174-5p	-0.28
LMNB2	ENST00000325327.3	lamin B2	mml-miR-7174-5p	-0.28
KLHL18	ENST00000232766.5	kelch-like family member 18	mml-miR-7174-5p	-0.28
RAB13	ENST00000368575.3	RAB13, member RAS oncogene family	mml-miR-7174-5p	-0.28
ITGB3BP	ENST00000371092.3	integrin beta 3 binding protein (beta3-endonexin)	mml-miR-7174-5p	-0.28
ELP6	ENST00000296149.4	elongator acetyltransferase complex subunit 6	mml-miR-7174-5p	-0.28
AMACR	ENST00000335606.6	alpha-methylacyl-CoA racemase	mml-miR-7174-5p	-0.28
CACUL1	ENST00000369151.3	CDK2-associated, cullin domain 1	mml-miR-7174-5p	-0.28
ZNF830	ENST00000361952.3	zinc finger protein 830	mml-miR-7174-5p	-0.28
CPE	ENST00000402744.4	carboxypeptidase E	mml-miR-7174-5p	-0.28
RPL17-C18orf32	ENST00000584895.1	RPL17-C18orf32 readthrough	mml-miR-7174-5p	-0.28
FOXD1	ENST00000499003.3	forkhead box D1	mml-miR-7174-5p	-0.28
PAX1	ENST00000444366.2	paired box 1	mml-miR-7174-5p	-0.28
MAL	ENST00000309988.4	mal, T-cell differentiation protein	mml-miR-7174-5p	-0.28
CORO1A	ENST00000219150.5	coronin, actin binding protein, 1A	mml-miR-7174-5p	-0.27
ATP1A2	ENST00000361216.3	ATPase, Na+/K+ transporting, alpha 2 polypeptide	mml-miR-7174-5p	-0.27
LCA10	ENST00000357566.1	Putative lung carcinoma-associated protein 10	mml-miR-7174-5p	-0.27
SCAND1	ENST00000305978.2	SCAN domain containing 1	mml-miR-7174-5p	-0.27
CDKN2D	ENST00000393599.2	cyclin-dependent kinase inhibitor 2D (p19, inhibits CDK4)	mml-miR-7174-5p	-0.27
C7orf43	ENST00000394035.2	chromosome 7 open reading frame 43	mml-miR-7174-5p	-0.27
PLA2G2D	ENST00000375105.3	phospholipase A2, group IID	mml-miR-7174-5p	-0.27
SPRR2G	ENST00000368748.4	small proline-rich protein 2G	mml-miR-7174-5p	-0.27
PDGFB	ENST00000331163.6	platelet-derived growth factor beta polypeptide	mml-miR-7174-5p	-0.27
AKAP10	ENST00000225737.6	A kinase (PRKA) anchor protein 10	mml-miR-7174-5p	-0.27
CNGA3	ENST00000272602.2	cyclic nucleotide gated channel alpha 3	mml-miR-7174-5p	-0.27
PRX	ENST00000291825.7	periaxin	mml-miR-7174-5p	-0.27
MOB3A	ENST00000357066.3	MOB kinase activator 3A	mml-miR-7174-5p	-0.27
PTDSS2	ENST00000308020.5	phosphatidylserine synthase 2	mml-miR-7174-5p	-0.27
RP11-422N16.3	ENST00000499579.1	Uncharacterized protein	mml-miR-7174-5p	-0.27
SPNS2	ENST00000329078.3	spinster homolog 2 (Drosophila)	mml-miR-7174-5p	-0.27
GPSM1	ENST00000440944.1	G-protein signaling modulator 1	mml-miR-7174-5p	-0.27
CRYBG3	ENST00000389622.2	beta-gamma crystallin domain containing 3	mml-miR-7174-5p	-0.27
SLC10A3	ENST00000369649.4	solute carrier family 10, member 3	mml-miR-7174-5p	-0.27
ABHD12B	ENST00000353130.1	abhydrolase domain containing 12B	mml-miR-7174-5p	-0.27
NUDT16L1	ENST00000405142.1	nudix (nucleoside diphosphate linked moiety X)-type motif 16-like 1	mml-miR-7174-5p	-0.27
EPDR1	ENST00000423717.1	ependymin related 1	mml-miR-7174-5p	-0.27
ANKRD13B	ENST00000394859.3	ankyrin repeat domain 13B	mml-miR-7174-5p	-0.27
FUT6	ENST00000524754.1	fucosyltransferase 6 (alpha (1,3) fucosyltransferase)	mml-miR-7174-5p	-0.27
AL590822.2	ENST00000597060.1	Uncharacterized protein; cDNA FLJ36608 fis, clone TRACH2015824	mml-miR-7174-5p	-0.27
TPD52L2	ENST00000346249.4	tumor protein D52-like 2	mml-miR-7174-5p	-0.27
RRP36	ENST00000244496.5	ribosomal RNA processing 36 homolog (S. cerevisiae)	mml-miR-7174-5p	-0.27
TPM4	ENST00000300933.4	tropomyosin 4	mml-miR-7174-5p	-0.27
RFC2	ENST00000352131.3	replication factor C (activator 1) 2, 40kDa	mml-miR-7174-5p	-0.27
MEIS3	ENST00000559524.1	Meis homeobox 3	mml-miR-7174-5p	-0.27
ANTXR1	ENST00000409829.3	anthrax toxin receptor 1	mml-miR-7174-5p	-0.27
TOB2	ENST00000327492.3	transducer of ERBB2, 2	mml-miR-7174-5p	-0.27
VAMP3	ENST00000054666.6	vesicle-associated membrane protein 3	mml-miR-7174-5p	-0.27
MAVS	ENST00000428216.2	mitochondrial antiviral signaling protein	mml-miR-7174-5p	-0.27
VHLL	ENST00000339922.3	von Hippel-Lindau tumor suppressor-like	mml-miR-7174-5p	-0.27
CLIP3	ENST00000360535.4	CAP-GLY domain containing linker protein 3	mml-miR-7174-5p	-0.27
TAF1A	ENST00000543857.1	TATA box binding protein (TBP)-associated factor, RNA polymerase I, A, 48kDa	mml-miR-7174-5p	-0.27
HEATR1	ENST00000366582.3	HEAT repeat containing 1	mml-miR-7174-5p	-0.27
MLX	ENST00000435881.2	MLX, MAX dimerization protein	mml-miR-7174-5p	-0.27
TOMM40	ENST00000592434.1	translocase of outer mitochondrial membrane 40 homolog (yeast)	mml-miR-7174-5p	-0.27
ZNF134	ENST00000396161.5	zinc finger protein 134	mml-miR-7174-5p	-0.27
STAT6	ENST00000300134.3	signal transducer and activator of transcription 6, interleukin-4 induced	mml-miR-7174-5p	-0.27
CDCA2	ENST00000330560.3	cell division cycle associated 2	mml-miR-7174-5p	-0.27
UBXN7	ENST00000296328.4	UBX domain protein 7	mml-miR-7174-5p	-0.27
PRPF38B	ENST00000370025.4	pre-mRNA processing factor 38B	mml-miR-7174-5p	-0.27
CXADR	ENST00000356275.6	coxsackie virus and adenovirus receptor	mml-miR-7174-5p	-0.27
EFCAB11	ENST00000316738.7	EF-hand calcium binding domain 11	mml-miR-7174-5p	-0.27
C5orf55	ENST00000408966.2	chromosome 5 open reading frame 55	mml-miR-7174-5p	-0.27
PKM	ENST00000319622.6	pyruvate kinase, muscle	mml-miR-7174-5p	-0.27
RPS28	ENST00000600659.2	ribosomal protein S28	mml-miR-7174-5p	-0.27
TMX1	ENST00000457354.2	thioredoxin-related transmembrane protein 1	mml-miR-7174-5p	-0.27
CEP72	ENST00000444221.1	centrosomal protein 72kDa	mml-miR-7174-5p	-0.27
C11orf58	ENST00000228136.4	chromosome 11 open reading frame 58	mml-miR-7174-5p	-0.27
EIF2B3	ENST00000360403.2	eukaryotic translation initiation factor 2B, subunit 3 gamma, 58kDa	mml-miR-7174-5p	-0.27
PANK2	ENST00000497424.1	pantothenate kinase 2	mml-miR-7174-5p	-0.27
FBXL3	ENST00000355619.5	F-box and leucine-rich repeat protein 3	mml-miR-7174-5p	-0.27
CYP2C19	ENST00000371321.3	cytochrome P450, family 2, subfamily C, polypeptide 19	mml-miR-7174-5p	-0.27
TTR	ENST00000237014.3	transthyretin	mml-miR-7174-5p	-0.27
CPN1	ENST00000370418.3	carboxypeptidase N, polypeptide 1	mml-miR-7174-5p	-0.27
SHISA4	ENST00000362011.6	shisa family member 4	mml-miR-7174-5p	-0.27
HSD11B1	ENST00000367028.2	hydroxysteroid (11-beta) dehydrogenase 1	mml-miR-7174-5p	-0.27
HSPB2	ENST00000537382.1	Homo sapiens heat shock 27kDa protein 2 (HSPB2), mRNA.	mml-miR-7174-5p	-0.26
UBE2Z	ENST00000360943.5	ubiquitin-conjugating enzyme E2Z	mml-miR-7174-5p	-0.26
DEDD2	ENST00000336034.4	death effector domain containing 2	mml-miR-7174-5p	-0.26
HOXD1	ENST00000331462.4	homeobox D1	mml-miR-7174-5p	-0.26
G6PC3	ENST00000269097.4	glucose 6 phosphatase, catalytic, 3	mml-miR-7174-5p	-0.26
ZDHHC15	ENST00000373367.3	zinc finger, DHHC-type containing 15	mml-miR-7174-5p	-0.26
TPRXL	ENST00000326972.8	tetra-peptide repeat homeobox-like	mml-miR-7174-5p	-0.26
CAMK2N1	ENST00000375078.3	calcium/calmodulin-dependent protein kinase II inhibitor 1	mml-miR-7174-5p	-0.26
PTPRCAP	ENST00000326294.3	protein tyrosine phosphatase, receptor type, C-associated protein	mml-miR-7174-5p	-0.26
MGC10955	ENST00000401851.1		mml-miR-7174-5p	-0.26
H2AFY	ENST00000511689.1	H2A histone family, member Y	mml-miR-7174-5p	-0.26
TINF2	ENST00000558566.1	TERF1 (TRF1)-interacting nuclear factor 2	mml-miR-7174-5p	-0.26
CLIC1	ENST00000375784.3	chloride intracellular channel 1	mml-miR-7174-5p	-0.26
RASL12	ENST00000220062.4	RAS-like, family 12	mml-miR-7174-5p	-0.26
CXCR2	ENST00000318507.2	chemokine (C-X-C motif) receptor 2	mml-miR-7174-5p	-0.26
SERPINB6	ENST00000380520.1	serpin peptidase inhibitor, clade B (ovalbumin), member 6	mml-miR-7174-5p	-0.26
KLK9	ENST00000376832.4	kallikrein-related peptidase 9	mml-miR-7174-5p	-0.26
IKZF4	ENST00000262032.5	IKAROS family zinc finger 4 (Eos)	mml-miR-7174-5p	-0.26
RPP25	ENST00000322177.5	ribonuclease P/MRP 25kDa subunit	mml-miR-7174-5p	-0.26
RNF7	ENST00000273480.3	ring finger protein 7	mml-miR-7174-5p	-0.26
ARF1	ENST00000540651.1	ADP-ribosylation factor 1	mml-miR-7174-5p	-0.26
AL590822.1	ENST00000545087.1	Uncharacterized protein	mml-miR-7174-5p	-0.26
PGLYRP2	ENST00000292609.4	peptidoglycan recognition protein 2	mml-miR-7174-5p	-0.26
APLNR	ENST00000606794.1	apelin receptor	mml-miR-7174-5p	-0.26
NDRG3	ENST00000373803.2	NDRG family member 3	mml-miR-7174-5p	-0.26
AK9	ENST00000285397.5	adenylate kinase 9	mml-miR-7174-5p	-0.26
CD22	ENST00000544992.2	CD22 molecule	mml-miR-7174-5p	-0.26
AC026703.1	ENST00000326958.1		mml-miR-7174-5p	-0.26
HLA-DMB	ENST00000418107.2	major histocompatibility complex, class II, DM beta	mml-miR-7174-5p	-0.26
PTPN1	ENST00000371621.3	protein tyrosine phosphatase, non-receptor type 1	mml-miR-7174-5p	-0.26
CCNG1	ENST00000340828.2	cyclin G1	mml-miR-7174-5p	-0.26
CYP46A1	ENST00000261835.3	cytochrome P450, family 46, subfamily A, polypeptide 1	mml-miR-7174-5p	-0.26
CA10	ENST00000570565.1	carbonic anhydrase X	mml-miR-7174-5p	-0.26
PAMR1	ENST00000278360.3	peptidase domain containing associated with muscle regeneration 1	mml-miR-7174-5p	-0.26
WNT2B	ENST00000369686.5	wingless-type MMTV integration site family, member 2B	mml-miR-7174-5p	-0.26
CBY3	ENST00000376974.4	chibby homolog 3 (Drosophila)	mml-miR-7174-5p	-0.26
SPOCK1	ENST00000394945.1	sparc/osteonectin, cwcv and kazal-like domains proteoglycan (testican) 1	mml-miR-7174-5p	-0.26
DNAJC16	ENST00000375847.3	DnaJ (Hsp40) homolog, subfamily C, member 16	mml-miR-7174-5p	-0.26
STAT2	ENST00000314128.4	signal transducer and activator of transcription 2, 113kDa	mml-miR-7174-5p	-0.26
TOM1L2	ENST00000581396.1	target of myb1-like 2 (chicken)	mml-miR-7174-5p	-0.26
SLC7A1	ENST00000380752.5	solute carrier family 7 (cationic amino acid transporter, y+ system), member 1	mml-miR-7174-5p	-0.26
SPTBN2	ENST00000529997.1	spectrin, beta, non-erythrocytic 2	mml-miR-7174-5p	-0.26
SLC35B4	ENST00000378509.4	solute carrier family 35 (UDP-xylose/UDP-N-acetylglucosamine transporter), member B4	mml-miR-7174-5p	-0.26
METTL8	ENST00000375258.4	methyltransferase like 8	mml-miR-7174-5p	-0.26
LTB4R	ENST00000396789.4	leukotriene B4 receptor	mml-miR-7174-5p	-0.26
SLC35E3	ENST00000398004.2	solute carrier family 35, member E3	mml-miR-7174-5p	-0.26
TRIM44	ENST00000299413.5	tripartite motif containing 44	mml-miR-7174-5p	-0.26
KIAA1456	ENST00000524591.2	KIAA1456	mml-miR-7174-5p	-0.26
LDLR	ENST00000558518.1	low density lipoprotein receptor	mml-miR-7174-5p	-0.26
SRGAP1	ENST00000355086.3	SLIT-ROBO Rho GTPase activating protein 1	mml-miR-7174-5p	-0.26
MPRIP	ENST00000341712.4	myosin phosphatase Rho interacting protein	mml-miR-7174-5p	-0.26
NEGR1	ENST00000357731.5	neuronal growth regulator 1	mml-miR-7174-5p	-0.26
C6orf223	ENST00000439969.2	chromosome 6 open reading frame 223	mml-miR-7174-5p	-0.26
CNTLN	ENST00000380641.4	centlein, centrosomal protein	mml-miR-7174-5p	-0.26
FAM118A	ENST00000216214.3	family with sequence similarity 118, member A	mml-miR-7174-5p	-0.26
C2orf49	ENST00000258457.2	chromosome 2 open reading frame 49	mml-miR-7174-5p	-0.26
DZIP1L	ENST00000327532.2	DAZ interacting zinc finger protein 1-like	mml-miR-7174-5p	-0.26
TMEM59	ENST00000371348.1	transmembrane protein 59	mml-miR-7174-5p	-0.26
SLC16A7	ENST00000261187.4	solute carrier family 16 (monocarboxylate transporter), member 7	mml-miR-7174-5p	-0.26
VANGL1	ENST00000355485.2	VANGL planar cell polarity protein 1	mml-miR-7174-5p	-0.26
NIT2	ENST00000394140.4	nitrilase family, member 2	mml-miR-7174-5p	-0.26
PGP	ENST00000333503.7	phosphoglycolate phosphatase	mml-miR-7174-5p	-0.26
XXYLT1	ENST00000310380.6	xyloside xylosyltransferase 1	mml-miR-7174-5p	-0.26
PPM1H	ENST00000228705.6	protein phosphatase, Mg2+/Mn2+ dependent, 1H	mml-miR-7174-5p	-0.26
ZNF696	ENST00000330143.3	zinc finger protein 696	mml-miR-7174-5p	-0.26
RUNX1	ENST00000344691.4	runt-related transcription factor 1	mml-miR-7174-5p	-0.26
CENPM	ENST00000404067.1	centromere protein M	mml-miR-7174-5p	-0.26
SOX6	ENST00000316399.6	SRY (sex determining region Y)-box 6	mml-miR-7174-5p	-0.26
RYR2	ENST00000366574.2	ryanodine receptor 2 (cardiac)	mml-miR-7174-5p	-0.26
DNAJB1	ENST00000254322.2	DnaJ (Hsp40) homolog, subfamily B, member 1	mml-miR-7174-5p	-0.26
SOX11	ENST00000322002.3	SRY (sex determining region Y)-box 11	mml-miR-7174-5p	-0.26
ANXA11	ENST00000372231.3	annexin A11	mml-miR-7174-5p	-0.26
ZNF695	ENST00000487338.2	zinc finger protein 695	mml-miR-7174-5p	-0.26
C19orf52	ENST00000270502.6	chromosome 19 open reading frame 52	mml-miR-7174-5p	-0.26
VSTM4	ENST00000332853.4	V-set and transmembrane domain containing 4	mml-miR-7174-5p	-0.26
FAS	ENST00000352159.4	Fas cell surface death receptor	mml-miR-7174-5p	-0.26
FTO	ENST00000471389.1	fat mass and obesity associated	mml-miR-7174-5p	-0.26
CLGN	ENST00000325617.5	calmegin	mml-miR-7174-5p	-0.26
FADS2	ENST00000257261.6	fatty acid desaturase 2	mml-miR-7174-5p	-0.26
PPTC7	ENST00000354300.3	PTC7 protein phosphatase homolog (S. cerevisiae)	mml-miR-7174-5p	-0.26
NSL1	ENST00000422588.2	NSL1, MIS12 kinetochore complex component	mml-miR-7174-5p	-0.26
PRH2	ENST00000396400.3	proline-rich protein HaeIII subfamily 2	mml-miR-7174-5p	-0.26
METTL24	ENST00000338882.4	methyltransferase like 24	mml-miR-7174-5p	-0.26
BTN3A2	ENST00000396948.1	butyrophilin, subfamily 3, member A2	mml-miR-7174-5p	-0.26
SMARCC2	ENST00000394023.3	SWI/SNF related, matrix associated, actin dependent regulator of chromatin, subfamily c, member 2	mml-miR-7174-5p	-0.26
OLFM3	ENST00000370103.4	olfactomedin 3	mml-miR-7174-5p	-0.25
AL953854.2	ENST00000438517.1		mml-miR-7174-5p	-0.25
ST6GALNAC4	ENST00000335791.5	ST6 (alpha-N-acetyl-neuraminyl-2,3-beta-galactosyl-1,3)-N-acetylgalactosaminide alpha-2,6-sialyltransferase 4	mml-miR-7174-5p	-0.25
AKR1D1	ENST00000432161.1	aldo-keto reductase family 1, member D1	mml-miR-7174-5p	-0.25
C8orf56	ENST00000436771.1	chromosome 8 open reading frame 56	mml-miR-7174-5p	-0.25
TMEM216	ENST00000334888.5	transmembrane protein 216	mml-miR-7174-5p	-0.25
ANKRD65	ENST00000520296.1	ankyrin repeat domain 65	mml-miR-7174-5p	-0.25
NRGN	ENST00000412681.2	neurogranin (protein kinase C substrate, RC3)	mml-miR-7174-5p	-0.25
GRM8	ENST00000358373.3	glutamate receptor, metabotropic 8	mml-miR-7174-5p	-0.25
CSRP1	ENST00000367306.1	cysteine and glycine-rich protein 1	mml-miR-7174-5p	-0.25
SCN3B	ENST00000392770.2	sodium channel, voltage-gated, type III, beta subunit	mml-miR-7174-5p	-0.25
SNAI2	ENST00000020945.1	snail family zinc finger 2	mml-miR-7174-5p	-0.25
ZNF546	ENST00000347077.4	zinc finger protein 546	mml-miR-7174-5p	-0.25
AC003102.1	ENST00000399246.2		mml-miR-7174-5p	-0.25
CCDC150	ENST00000389175.4	coiled-coil domain containing 150	mml-miR-7174-5p	-0.25
ATP6V1F	ENST00000492758.1	ATPase, H+ transporting, lysosomal 14kDa, V1 subunit F	mml-miR-7174-5p	-0.25
KTI12	ENST00000371614.1	KTI12 homolog, chromatin associated (S. cerevisiae)	mml-miR-7174-5p	-0.25
ZNF280C	ENST00000370978.4	zinc finger protein 280C	mml-miR-7174-5p	-0.25
CHAC1	ENST00000446533.3	ChaC, cation transport regulator homolog 1 (E. coli)	mml-miR-7174-5p	-0.25
BCL6B	ENST00000293805.5	B-cell CLL/lymphoma 6, member B	mml-miR-7174-5p	-0.25
FAHD1	ENST00000427358.2	fumarylacetoacetate hydrolase domain containing 1	mml-miR-7174-5p	-0.25
DMRTA2	ENST00000418121.1	DMRT-like family A2	mml-miR-7174-5p	-0.25
KCNA5	ENST00000252321.3	potassium voltage-gated channel, shaker-related subfamily, member 5	mml-miR-7174-5p	-0.25
SMARCD3	ENST00000262188.8	SWI/SNF related, matrix associated, actin dependent regulator of chromatin, subfamily d, member 3	mml-miR-7174-5p	-0.25
SLC25A19	ENST00000416858.2	solute carrier family 25 (mitochondrial thiamine pyrophosphate carrier), member 19	mml-miR-7174-5p	-0.25
PLEKHB2	ENST00000438882.2	pleckstrin homology domain containing, family B (evectins) member 2	mml-miR-7174-5p	-0.25
SLC25A51	ENST00000380590.3	solute carrier family 25, member 51	mml-miR-7174-5p	-0.25
HOMER1	ENST00000508576.1	homer homolog 1 (Drosophila)	mml-miR-7174-5p	-0.25
IDI1	ENST00000381344.3	isopentenyl-diphosphate delta isomerase 1	mml-miR-7174-5p	-0.25
RPL23	ENST00000479035.2	ribosomal protein L23	mml-miR-7174-5p	-0.25
CRCP	ENST00000415001.2	CGRP receptor component	mml-miR-7174-5p	-0.25
ERCC6L	ENST00000373657.1	excision repair cross-complementing rodent repair deficiency, complementation group 6-like	mml-miR-7174-5p	-0.25
TMEM87B	ENST00000283206.4	transmembrane protein 87B	mml-miR-7174-5p	-0.25
FRMD3	ENST00000304195.3	FERM domain containing 3	mml-miR-7174-5p	-0.25
GNL3L	ENST00000336470.4	guanine nucleotide binding protein-like 3 (nucleolar)-like	mml-miR-7174-5p	-0.25
TAL2	ENST00000334077.3	T-cell acute lymphocytic leukemia 2	mml-miR-7174-5p	-0.25
NUTF2	ENST00000219169.4	nuclear transport factor 2	mml-miR-7174-5p	-0.25
FSTL4	ENST00000265342.7	follistatin-like 4	mml-miR-7174-5p	-0.25
ALG10	ENST00000266483.2	ALG10, alpha-1,2-glucosyltransferase	mml-miR-7174-5p	-0.25
ULBP3	ENST00000367339.2	UL16 binding protein 3	mml-miR-7174-5p	-0.25
HNF4A	ENST00000316099.4	hepatocyte nuclear factor 4, alpha	mml-miR-7174-5p	-0.25
HS2ST1	ENST00000370550.5	heparan sulfate 2-O-sulfotransferase 1	mml-miR-7174-5p	-0.25
PHF21A	ENST00000257821.4	PHD finger protein 21A	mml-miR-7174-5p	-0.25
TMEM200C	ENST00000581347.2	transmembrane protein 200C	mml-miR-7174-5p	-0.25
OXA1L	ENST00000285848.5	oxidase (cytochrome c) assembly 1-like	mml-miR-7174-5p	-0.25
RP11-73M18.2	ENST00000472726.2	Kinesin light chain 1	mml-miR-7174-5p	-0.25
HSPA4L	ENST00000296464.4	heat shock 70kDa protein 4-like	mml-miR-7174-5p	-0.25
TYW3	ENST00000457880.2	tRNA-yW synthesizing protein 3 homolog (S. cerevisiae)	mml-miR-7174-5p	-0.25
ZNF703	ENST00000331569.4	zinc finger protein 703	mml-miR-7174-5p	-0.25
GCA	ENST00000437150.2	grancalcin, EF-hand calcium binding protein	mml-miR-7174-5p	-0.25
RGS5	ENST00000313961.5	regulator of G-protein signaling 5	mml-miR-7174-5p	-0.25
C5orf63	ENST00000535381.1	chromosome 5 open reading frame 63	mml-miR-7174-5p	-0.25
PELI1	ENST00000358912.4	pellino E3 ubiquitin protein ligase 1	mml-miR-7174-5p	-0.25
RBM4B	ENST00000531036.2	RNA binding motif protein 4B	mml-miR-7174-5p	-0.25
C16orf45	ENST00000300006.4	chromosome 16 open reading frame 45	mml-miR-7174-5p	-0.25
PRR11	ENST00000262293.4	proline rich 11	mml-miR-7174-5p	-0.25
HOXA13	ENST00000222753.4	homeobox A13	mml-miR-7174-5p	-0.25
UBE2T	ENST00000367274.4	ubiquitin-conjugating enzyme E2T (putative)	mml-miR-7174-5p	-0.25
SLC1A5	ENST00000542575.2	solute carrier family 1 (neutral amino acid transporter), member 5	mml-miR-7174-5p	-0.25
FHL2	ENST00000409177.1	four and a half LIM domains 2	mml-miR-7174-5p	-0.25
SEC14L4	ENST00000381982.3	SEC14-like 4 (S. cerevisiae)	mml-miR-7174-5p	-0.25
CABP5	ENST00000293255.2	calcium binding protein 5	mml-miR-7174-5p	-0.25
FAM216B	ENST00000537894.1	family with sequence similarity 216, member B	mml-miR-7174-5p	-0.25
PAQR6	ENST00000292291.5	progestin and adipoQ receptor family member VI	mml-miR-7174-5p	-0.25
ZNF626	ENST00000291750.6	zinc finger protein 626	mml-miR-7174-5p	-0.25
C11orf87	ENST00000327419.6	chromosome 11 open reading frame 87	mml-miR-7174-5p	-0.24
PXT1	ENST00000454782.2	peroxisomal, testis specific 1	mml-miR-7174-5p	-0.24
KIAA1429	ENST00000437199.1	KIAA1429	mml-miR-7174-5p	-0.24
LDLRAD3	ENST00000315571.5	low density lipoprotein receptor class A domain containing 3	mml-miR-7174-5p	-0.24
RSPH3	ENST00000367069.2	radial spoke 3 homolog (Chlamydomonas)	mml-miR-7174-5p	-0.24
SLC7A14	ENST00000231706.5	solute carrier family 7, member 14	mml-miR-7174-5p	-0.24
CYTH4	ENST00000248901.6	cytohesin 4	mml-miR-7174-5p	-0.24
ERVFRD-1	ENST00000472091.1	endogenous retrovirus group FRD, member 1	mml-miR-7174-5p	-0.24
PLIN3	ENST00000221957.4	perilipin 3	mml-miR-7174-5p	-0.24
VSX2	ENST00000261980.2	visual system homeobox 2	mml-miR-7174-5p	-0.24
GOLT1A	ENST00000308302.3	golgi transport 1A	mml-miR-7174-5p	-0.24
FAM153A	ENST00000440605.3	family with sequence similarity 153, member A	mml-miR-7174-5p	-0.24
KRT10	ENST00000269576.5	keratin 10	mml-miR-7174-5p	-0.24
SLC17A9	ENST00000370351.4	solute carrier family 17 (vesicular nucleotide transporter), member 9	mml-miR-7174-5p	-0.24
SCP2	ENST00000488965.1	sterol carrier protein 2	mml-miR-7174-5p	-0.24
PET117	ENST00000432901.3	PET117 homolog (S. cerevisiae)	mml-miR-7174-5p	-0.24
C1orf200	ENST00000377320.3	chromosome 1 open reading frame 200	mml-miR-7174-5p	-0.24
AL645730.2	ENST00000448346.1		mml-miR-7174-5p	-0.24
MYOZ1	ENST00000359322.4	myozenin 1	mml-miR-7174-5p	-0.24
AMT	ENST00000458307.2	aminomethyltransferase	mml-miR-7174-5p	-0.24
RSPO2	ENST00000517939.1	R-spondin 2	mml-miR-7174-5p	-0.24
SLC7A8	ENST00000469263.1	solute carrier family 7 (amino acid transporter light chain, L system), member 8	mml-miR-7174-5p	-0.24
ZBP1	ENST00000371173.3	Z-DNA binding protein 1	mml-miR-7174-5p	-0.24
WDR7	ENST00000254442.3	WD repeat domain 7	mml-miR-7174-5p	-0.24
FUBP1	ENST00000370767.1	far upstream element (FUSE) binding protein 1	mml-miR-7174-5p	-0.24
ZCCHC3	ENST00000382352.3	zinc finger, CCHC domain containing 3	mml-miR-7174-5p	-0.24
TBX19	ENST00000367821.3	T-box 19	mml-miR-7174-5p	-0.24
C11orf84	ENST00000294244.4	chromosome 11 open reading frame 84	mml-miR-7174-5p	-0.24
CHD5	ENST00000262450.3	chromodomain helicase DNA binding protein 5	mml-miR-7174-5p	-0.24
AC023632.1	ENST00000391679.1	HCG2009141; PRO2397; Uncharacterized protein	mml-miR-7174-5p	-0.24
FOXD2	ENST00000334793.5	forkhead box D2	mml-miR-7174-5p	-0.24
CNTD2	ENST00000430325.2	cyclin N-terminal domain containing 2	mml-miR-7174-5p	-0.24
PPP2R2C	ENST00000335585.5	protein phosphatase 2, regulatory subunit B, gamma	mml-miR-7174-5p	-0.24
VMA21	ENST00000330374.6	VMA21 vacuolar H+-ATPase homolog (S. cerevisiae)	mml-miR-7174-5p	-0.24
PSMG4	ENST00000473000.2	proteasome (prosome, macropain) assembly chaperone 4	mml-miR-7174-5p	-0.24
SARM1	ENST00000457710.3	sterile alpha and TIR motif containing 1	mml-miR-7174-5p	-0.24
RALGAPB	ENST00000397038.1	Ral GTPase activating protein, beta subunit (non-catalytic)	mml-miR-7174-5p	-0.24
TXNL4B	ENST00000268483.3	thioredoxin-like 4B	mml-miR-7174-5p	-0.24
NRM	ENST00000376420.5	nurim (nuclear envelope membrane protein)	mml-miR-7174-5p	-0.24
TBX18	ENST00000369663.5	T-box 18	mml-miR-7174-5p	-0.24
CYBRD1	ENST00000375252.3	cytochrome b reductase 1	mml-miR-7174-5p	-0.24
CD83	ENST00000379153.3	CD83 molecule	mml-miR-7174-5p	-0.24
TMED8	ENST00000216468.7	transmembrane emp24 protein transport domain containing 8	mml-miR-7174-5p	-0.24
MTPAP	ENST00000263063.4	mitochondrial poly(A) polymerase	mml-miR-7174-5p	-0.24
ASAH1	ENST00000262097.6	N-acylsphingosine amidohydrolase (acid ceramidase) 1	mml-miR-7174-5p	-0.24
ZNF620	ENST00000314529.6	zinc finger protein 620	mml-miR-7174-5p	-0.24
AAK1	ENST00000409085.4	AP2 associated kinase 1	mml-miR-7174-5p	-0.24
EIF4EBP2	ENST00000373218.4	eukaryotic translation initiation factor 4E binding protein 2	mml-miR-7174-5p	-0.24
BAZ2B	ENST00000392782.1	bromodomain adjacent to zinc finger domain, 2B	mml-miR-7174-5p	-0.24
ODF2	ENST00000434106.3	outer dense fiber of sperm tails 2	mml-miR-7174-5p	-0.24
CREG2	ENST00000324768.5	cellular repressor of E1A-stimulated genes 2	mml-miR-7174-5p	-0.24
ING5	ENST00000313552.6	inhibitor of growth family, member 5	mml-miR-7174-5p	-0.24
AGMAT	ENST00000375826.3	agmatine ureohydrolase (agmatinase)	mml-miR-7174-5p	-0.24
SHPK	ENST00000225519.3	sedoheptulokinase	mml-miR-7174-5p	-0.24
BHLHE41	ENST00000242728.4	basic helix-loop-helix family, member e41	mml-miR-7174-5p	-0.24
RPL12	ENST00000361436.5	ribosomal protein L12	mml-miR-7174-5p	-0.24
TACC1	ENST00000330691.6	transforming, acidic coiled-coil containing protein 1	mml-miR-7174-5p	-0.24
SPECC1	ENST00000395530.2	sperm antigen with calponin homology and coiled-coil domains 1	mml-miR-7174-5p	-0.24
TMEM151A	ENST00000327259.4	transmembrane protein 151A	mml-miR-7174-5p	-0.24
SLU7	ENST00000297151.4	SLU7 splicing factor homolog (S. cerevisiae)	mml-miR-7174-5p	-0.24
C9orf64	ENST00000376344.3	chromosome 9 open reading frame 64	mml-miR-7174-5p	-0.24
STX7	ENST00000367941.2	syntaxin 7	mml-miR-7174-5p	-0.24
SH3BP2	ENST00000356331.5	SH3-domain binding protein 2	mml-miR-7174-5p	-0.24
DNAJB13	ENST00000339764.1	DnaJ (Hsp40) homolog, subfamily B, member 13	mml-miR-7174-5p	-0.24
INPP5K	ENST00000421807.2	inositol polyphosphate-5-phosphatase K	mml-miR-7174-5p	-0.24
FAM172A	ENST00000395965.3	family with sequence similarity 172, member A	mml-miR-7174-5p	-0.24
SFRP1	ENST00000220772.3	secreted frizzled-related protein 1	mml-miR-7174-5p	-0.24
SPATS2	ENST00000553127.1	spermatogenesis associated, serine-rich 2	mml-miR-7174-5p	-0.24
RPS6KA5	ENST00000261991.3	ribosomal protein S6 kinase, 90kDa, polypeptide 5	mml-miR-7174-5p	-0.24
STX11	ENST00000367568.4	syntaxin 11	mml-miR-7174-5p	-0.24
MLTK	ENST00000375213.3	Mitogen-activated protein kinase kinase kinase MLT	mml-miR-7174-5p	-0.24
TNFRSF9	ENST00000377507.3	tumor necrosis factor receptor superfamily, member 9	mml-miR-7174-5p	-0.24
ZNF860	ENST00000360311.4	zinc finger protein 860	mml-miR-7174-5p	-0.24
HSD17B8	ENST00000374662.3	hydroxysteroid (17-beta) dehydrogenase 8	mml-miR-7174-5p	-0.24
DHX9	ENST00000367549.3	DEAH (Asp-Glu-Ala-His) box helicase 9	mml-miR-7174-5p	-0.24
SH3BGRL	ENST00000373212.5	SH3 domain binding glutamic acid-rich protein like	mml-miR-7174-5p	-0.24
CNBP	ENST00000502976.1	CCHC-type zinc finger, nucleic acid binding protein	mml-miR-7174-5p	-0.24
FAM83E	ENST00000263266.3	family with sequence similarity 83, member E	mml-miR-7174-5p	-0.24
GTF2H5	ENST00000607778.1	general transcription factor IIH, polypeptide 5	mml-miR-7174-5p	-0.24
ZNF540	ENST00000316433.4	zinc finger protein 540	mml-miR-7174-5p	-0.24
EIF4G3	ENST00000264211.8	eukaryotic translation initiation factor 4 gamma, 3	mml-miR-7174-5p	-0.24
WDR13	ENST00000218056.5	WD repeat domain 13	mml-miR-7174-5p	-0.24
CRMP1	ENST00000324989.7	collapsin response mediator protein 1	mml-miR-7174-5p	-0.23
SLC52A1	ENST00000512825.2	solute carrier family 52 (riboflavin transporter), member 1	mml-miR-7174-5p	-0.23
DUSP4	ENST00000240100.2	dual specificity phosphatase 4	mml-miR-7174-5p	-0.23
LALBA	ENST00000549817.1	lactalbumin, alpha-	mml-miR-7174-5p	-0.23
APCDD1L	ENST00000371149.3	adenomatosis polyposis coli down-regulated 1-like	mml-miR-7174-5p	-0.23
FLJ14816	ENST00000593290.1		mml-miR-7174-5p	-0.23
EFNB3	ENST00000226091.2	ephrin-B3	mml-miR-7174-5p	-0.23
TSPYL4	ENST00000420283.1	TSPY-like 4	mml-miR-7174-5p	-0.23
CLEC10A	ENST00000576617.1	C-type lectin domain family 10, member A	mml-miR-7174-5p	-0.23
ERP27	ENST00000266397.2	endoplasmic reticulum protein 27	mml-miR-7174-5p	-0.23
OCRL	ENST00000371113.4	oculocerebrorenal syndrome of Lowe	mml-miR-7174-5p	-0.23
RUNDC3A	ENST00000426726.3	RUN domain containing 3A	mml-miR-7174-5p	-0.23
ADAMDEC1	ENST00000256412.4	ADAM-like, decysin 1	mml-miR-7174-5p	-0.23
TMEM178B	ENST00000565468.1	transmembrane protein 178B	mml-miR-7174-5p	-0.23
ULBP1	ENST00000229708.3	UL16 binding protein 1	mml-miR-7174-5p	-0.23
CXCR5	ENST00000292174.4	chemokine (C-X-C motif) receptor 5	mml-miR-7174-5p	-0.23
CLDN7	ENST00000538261.3	claudin 7	mml-miR-7174-5p	-0.23
P4HA1	ENST00000307116.2	prolyl 4-hydroxylase, alpha polypeptide I	mml-miR-7174-5p	-0.23
SNPH	ENST00000381873.3	syntaphilin	mml-miR-7174-5p	-0.23
AL009178.1	ENST00000597278.1	Uncharacterized protein; cDNA FLJ43200 fis, clone FEBRA2007793	mml-miR-7174-5p	-0.23
ARRB2	ENST00000575877.1	arrestin, beta 2	mml-miR-7174-5p	-0.23
LIN28A	ENST00000326279.6	lin-28 homolog A (C. elegans)	mml-miR-7174-5p	-0.23
NKX6-3	ENST00000524115.2	NK6 homeobox 3	mml-miR-7174-5p	-0.23
EGR2	ENST00000242480.3	early growth response 2	mml-miR-7174-5p	-0.23
TBX6	ENST00000395224.2	T-box 6	mml-miR-7174-5p	-0.23
GPD2	ENST00000540309.1	glycerol-3-phosphate dehydrogenase 2 (mitochondrial)	mml-miR-7174-5p	-0.23
WLS	ENST00000262348.4	wntless Wnt ligand secretion mediator	mml-miR-7174-5p	-0.23
SLC17A4	ENST00000377905.4	solute carrier family 17, member 4	mml-miR-7174-5p	-0.23
CTSK	ENST00000271651.3	cathepsin K	mml-miR-7174-5p	-0.23
FAM110C	ENST00000327669.4	family with sequence similarity 110, member C	mml-miR-7174-5p	-0.23
ZNF80	ENST00000482457.2	zinc finger protein 80	mml-miR-7174-5p	-0.23
PTRF	ENST00000357037.5	polymerase I and transcript release factor	mml-miR-7174-5p	-0.23
TAP1	ENST00000354258.4	transporter 1, ATP-binding cassette, sub-family B (MDR/TAP)	mml-miR-7174-5p	-0.23
SPRY4	ENST00000344120.4	sprouty homolog 4 (Drosophila)	mml-miR-7174-5p	-0.23
SLCO5A1	ENST00000260126.4	solute carrier organic anion transporter family, member 5A1	mml-miR-7174-5p	-0.23
GMPR2	ENST00000355299.4	guanosine monophosphate reductase 2	mml-miR-7174-5p	-0.23
CD74	ENST00000377795.3	CD74 molecule, major histocompatibility complex, class II invariant chain	mml-miR-7174-5p	-0.23
ZNHIT1	ENST00000305105.2	zinc finger, HIT-type containing 1	mml-miR-7174-5p	-0.23
CDKN2B	ENST00000380142.4	cyclin-dependent kinase inhibitor 2B (p15, inhibits CDK4)	mml-miR-7174-5p	-0.23
EPHX1	ENST00000272167.5	epoxide hydrolase 1, microsomal (xenobiotic)	mml-miR-7174-5p	-0.23
FAM117B	ENST00000392238.2	family with sequence similarity 117, member B	mml-miR-7174-5p	-0.23
FAM53C	ENST00000513056.1	family with sequence similarity 53, member C	mml-miR-7174-5p	-0.23
BICD1	ENST00000548411.1	bicaudal D homolog 1 (Drosophila)	mml-miR-7174-5p	-0.23
KDELC2	ENST00000323468.5	KDEL (Lys-Asp-Glu-Leu) containing 2	mml-miR-7174-5p	-0.23
RNF38	ENST00000259605.6	ring finger protein 38	mml-miR-7174-5p	-0.23
ADO	ENST00000373783.1	2-aminoethanethiol (cysteamine) dioxygenase	mml-miR-7174-5p	-0.23
ATOX1	ENST00000521264.1	antioxidant 1 copper chaperone	mml-miR-7174-5p	-0.23
USP8	ENST00000396444.3	ubiquitin specific peptidase 8	mml-miR-7174-5p	-0.23
EPB41L1	ENST00000441639.1	erythrocyte membrane protein band 4.1-like 1	mml-miR-7174-5p	-0.23
UBXN2A	ENST00000309033.4	UBX domain protein 2A	mml-miR-7174-5p	-0.23
GATA6	ENST00000269216.3	GATA binding protein 6	mml-miR-7174-5p	-0.23
HSPA4	ENST00000304858.2	heat shock 70kDa protein 4	mml-miR-7174-5p	-0.23
RPL37	ENST00000274242.5	ribosomal protein L37	mml-miR-7174-5p	-0.23
MID2	ENST00000262843.6	midline 2	mml-miR-7174-5p	-0.23
CPM	ENST00000551568.1	carboxypeptidase M	mml-miR-7174-5p	-0.23
C16orf62	ENST00000543152.1	chromosome 16 open reading frame 62	mml-miR-7174-5p	-0.23
PPP1R3E	ENST00000452015.4	protein phosphatase 1, regulatory subunit 3E	mml-miR-7174-5p	-0.23
C1orf123	ENST00000294360.4	chromosome 1 open reading frame 123	mml-miR-7174-5p	-0.23
CLSTN2	ENST00000458420.3	calsyntenin 2	mml-miR-7174-5p	-0.23
TTPAL	ENST00000372906.2	tocopherol (alpha) transfer protein-like	mml-miR-7174-5p	-0.23
JOSD1	ENST00000216039.5	Josephin domain containing 1	mml-miR-7174-5p	-0.23
RNMTL1	ENST00000304478.4	RNA methyltransferase like 1	mml-miR-7174-5p	-0.23
DHDDS	ENST00000360009.2	dehydrodolichyl diphosphate synthase	mml-miR-7174-5p	-0.23
ONECUT1	ENST00000560699.2	one cut homeobox 1	mml-miR-7174-5p	-0.23
ITPK1	ENST00000267615.6	inositol-tetrakisphosphate 1-kinase	mml-miR-7174-5p	-0.23
ZNF426	ENST00000253115.2	zinc finger protein 426	mml-miR-7174-5p	-0.23
MRS2	ENST00000274747.7	MRS2 magnesium transporter	mml-miR-7174-5p	-0.23
HERPUD2	ENST00000396081.1	HERPUD family member 2	mml-miR-7174-5p	-0.23
KIF6	ENST00000287152.7	kinesin family member 6	mml-miR-7174-5p	-0.23
RGP1	ENST00000378078.4	RGP1 retrograde golgi transport homolog (S. cerevisiae)	mml-miR-7174-5p	-0.23
GCNT1	ENST00000376730.4	glucosaminyl (N-acetyl) transferase 1, core 2	mml-miR-7174-5p	-0.23
NMNAT3	ENST00000511444.1	nicotinamide nucleotide adenylyltransferase 3	mml-miR-7174-5p	-0.23
GPX8	ENST00000296734.6	glutathione peroxidase 8 (putative)	mml-miR-7174-5p	-0.23
NRG4	ENST00000394907.3	neuregulin 4	mml-miR-7174-5p	-0.23
DPH3	ENST00000488423.1	diphthamide biosynthesis 3	mml-miR-7174-5p	-0.23
NIPSNAP3B	ENST00000374762.3	nipsnap homolog 3B (C. elegans)	mml-miR-7174-5p	-0.23
DCPS	ENST00000263579.4	decapping enzyme, scavenger	mml-miR-7174-5p	-0.23
MGAT4A	ENST00000264968.3	mannosyl (alpha-1,3-)-glycoprotein beta-1,4-N-acetylglucosaminyltransferase, isozyme A	mml-miR-7174-5p	-0.23
NUP43	ENST00000367403.3	nucleoporin 43kDa	mml-miR-7174-5p	-0.23
MAGOHB	ENST00000539554.1	mago-nashi homolog B (Drosophila)	mml-miR-7174-5p	-0.23
CSNK1G3	ENST00000360683.2	casein kinase 1, gamma 3	mml-miR-7174-5p	-0.23
SESTD1	ENST00000428443.3	SEC14 and spectrin domains 1	mml-miR-7174-5p	-0.23
LHX9	ENST00000367390.3	LIM homeobox 9	mml-miR-7174-5p	-0.23
CXorf38	ENST00000378426.1	chromosome X open reading frame 38	mml-miR-7174-5p	-0.23
PLA2G4A	ENST00000367466.3	phospholipase A2, group IVA (cytosolic, calcium-dependent)	mml-miR-7174-5p	-0.23
LONP2	ENST00000285737.4	lon peptidase 2, peroxisomal	mml-miR-7174-5p	-0.23
SLC22A3	ENST00000392145.1	solute carrier family 22 (organic cation transporter), member 3	mml-miR-7174-5p	-0.23
EIF4EBP1	ENST00000338825.4	eukaryotic translation initiation factor 4E binding protein 1	mml-miR-7174-5p	-0.23
IMP4	ENST00000409935.1	IMP4, U3 small nucleolar ribonucleoprotein, homolog (yeast)	mml-miR-7174-5p	-0.23
NDUFV3	ENST00000340344.4	NADH dehydrogenase (ubiquinone) flavoprotein 3, 10kDa	mml-miR-7174-5p	-0.23
RP11-867G23.8	ENST00000531602.1	Uncharacterized protein	mml-miR-7174-5p	-0.23
MTHFD1	ENST00000216605.8	methylenetetrahydrofolate dehydrogenase (NADP+ dependent) 1, methenyltetrahydrofolate cyclohydrolase, formyltetrahydrofolate synthetase	mml-miR-7174-5p	-0.23
ORMDL2	ENST00000243045.5	ORM1-like 2 (S. cerevisiae)	mml-miR-7174-5p	-0.23
PGLS	ENST00000252603.2	6-phosphogluconolactonase	mml-miR-7174-5p	-0.23
SLC36A3	ENST00000335230.3	solute carrier family 36, member 3	mml-miR-7174-5p	-0.23
RAB9A	ENST00000464506.1	RAB9A, member RAS oncogene family	mml-miR-7174-5p	-0.23
ERVMER34-1	ENST00000443173.1	endogenous retrovirus group MER34, member 1	mml-miR-7174-5p	-0.23
TIFAB	ENST00000537858.1	TRAF-interacting protein with forkhead-associated domain, family member B	mml-miR-7174-5p	-0.22
ITGA10	ENST00000369304.3	integrin, alpha 10	mml-miR-7174-5p	-0.22
PGM5	ENST00000396396.1	phosphoglucomutase 5	mml-miR-7174-5p	-0.22
MFSD4	ENST00000367147.4	major facilitator superfamily domain containing 4	mml-miR-7174-5p	-0.22
RAB15	ENST00000436278.2	RAB15, member RAS oncogene family	mml-miR-7174-5p	-0.22
PCDH17	ENST00000377918.3	protocadherin 17	mml-miR-7174-5p	-0.22
UBAP2	ENST00000379238.1	ubiquitin associated protein 2	mml-miR-7174-5p	-0.22
PLA2G4C	ENST00000354276.3	phospholipase A2, group IVC (cytosolic, calcium-independent)	mml-miR-7174-5p	-0.22
TBR1	ENST00000389554.3	T-box, brain, 1	mml-miR-7174-5p	-0.22
PDK4	ENST00000005178.5	pyruvate dehydrogenase kinase, isozyme 4	mml-miR-7174-5p	-0.22
KCNC3	ENST00000376959.2	potassium voltage-gated channel, Shaw-related subfamily, member 3	mml-miR-7174-5p	-0.22
SLC30A8	ENST00000427715.2	solute carrier family 30 (zinc transporter), member 8	mml-miR-7174-5p	-0.22
AC013269.5	ENST00000409259.1	Uncharacterized protein	mml-miR-7174-5p	-0.22
NPHS1	ENST00000378910.5	nephrosis 1, congenital, Finnish type (nephrin)	mml-miR-7174-5p	-0.22
KRTAP5-5	ENST00000399676.2	keratin associated protein 5-5	mml-miR-7174-5p	-0.22
GPM6B	ENST00000454189.2	glycoprotein M6B	mml-miR-7174-5p	-0.22
MAP1LC3C	ENST00000357246.3	microtubule-associated protein 1 light chain 3 gamma	mml-miR-7174-5p	-0.22
PIK3C2B	ENST00000367187.3	phosphatidylinositol-4-phosphate 3-kinase, catalytic subunit type 2 beta	mml-miR-7174-5p	-0.22
TMPRSS11D	ENST00000283916.6	transmembrane protease, serine 11D	mml-miR-7174-5p	-0.22
DRAXIN	ENST00000294485.5	dorsal inhibitory axon guidance protein	mml-miR-7174-5p	-0.22
DCAF4L1	ENST00000333141.5	DDB1 and CUL4 associated factor 4-like 1	mml-miR-7174-5p	-0.22
BGN	ENST00000331595.4	biglycan	mml-miR-7174-5p	-0.22
NEUROD4	ENST00000242994.3	neuronal differentiation 4	mml-miR-7174-5p	-0.22
RIMS1	ENST00000348717.5	regulating synaptic membrane exocytosis 1	mml-miR-7174-5p	-0.22
CPLX2	ENST00000359546.4	complexin 2	mml-miR-7174-5p	-0.22
C3orf56	ENST00000398112.1	chromosome 3 open reading frame 56	mml-miR-7174-5p	-0.22
ACOT11	ENST00000343744.2	acyl-CoA thioesterase 11	mml-miR-7174-5p	-0.22
ACER2	ENST00000340967.2	alkaline ceramidase 2	mml-miR-7174-5p	-0.22
CHEK2	ENST00000382566.1	checkpoint kinase 2	mml-miR-7174-5p	-0.22
GPRC5C	ENST00000481232.1	G protein-coupled receptor, family C, group 5, member C	mml-miR-7174-5p	-0.22
TOR3A	ENST00000367627.3	torsin family 3, member A	mml-miR-7174-5p	-0.22
CYFIP2	ENST00000318218.6	cytoplasmic FMR1 interacting protein 2	mml-miR-7174-5p	-0.22
GALNTL6	ENST00000506823.1	UDP-N-acetyl-alpha-D-galactosamine:polypeptide N-acetylgalactosaminyltransferase-like 6	mml-miR-7174-5p	-0.22
PAQR4	ENST00000318782.8	progestin and adipoQ receptor family member IV	mml-miR-7174-5p	-0.22
F2R	ENST00000319211.4	coagulation factor II (thrombin) receptor	mml-miR-7174-5p	-0.22
FOXP4	ENST00000373063.3	forkhead box P4	mml-miR-7174-5p	-0.22
GJA3	ENST00000241125.3	gap junction protein, alpha 3, 46kDa	mml-miR-7174-5p	-0.22
RHOJ	ENST00000316754.3	ras homolog family member J	mml-miR-7174-5p	-0.22
ZBTB25	ENST00000608382.1	zinc finger and BTB domain containing 25	mml-miR-7174-5p	-0.22
CTDSPL	ENST00000443503.2	CTD (carboxy-terminal domain, RNA polymerase II, polypeptide A) small phosphatase-like	mml-miR-7174-5p	-0.22
CXorf21	ENST00000378962.3	chromosome X open reading frame 21	mml-miR-7174-5p	-0.22
F8	ENST00000330287.6	coagulation factor VIII, procoagulant component	mml-miR-7174-5p	-0.22
DUSP2	ENST00000288943.4	dual specificity phosphatase 2	mml-miR-7174-5p	-0.22
ZNF552	ENST00000391701.1	zinc finger protein 552	mml-miR-7174-5p	-0.22
CCDC97	ENST00000269967.3	coiled-coil domain containing 97	mml-miR-7174-5p	-0.22
CCAR1	ENST00000265872.6	cell division cycle and apoptosis regulator 1	mml-miR-7174-5p	-0.22
MED29	ENST00000315588.5	mediator complex subunit 29	mml-miR-7174-5p	-0.22
EDC3	ENST00000315127.4	enhancer of mRNA decapping 3	mml-miR-7174-5p	-0.22
BEST1	ENST00000449131.2	bestrophin 1	mml-miR-7174-5p	-0.22
RUNDC1	ENST00000361677.1	RUN domain containing 1	mml-miR-7174-5p	-0.22
IMPACT	ENST00000284202.4	impact RWD domain protein	mml-miR-7174-5p	-0.22
TOR1B	ENST00000259339.2	torsin family 1, member B (torsin B)	mml-miR-7174-5p	-0.22
PTPRB	ENST00000334414.6	protein tyrosine phosphatase, receptor type, B	mml-miR-7174-5p	-0.22
ZNF74	ENST00000357502.5	zinc finger protein 74	mml-miR-7174-5p	-0.22
RAD51D	ENST00000345365.6	RAD51 paralog D	mml-miR-7174-5p	-0.22
C3orf62	ENST00000343010.3	chromosome 3 open reading frame 62	mml-miR-7174-5p	-0.22
MOCS2	ENST00000450852.3	molybdenum cofactor synthesis 2	mml-miR-7174-5p	-0.22
APOA1	ENST00000375320.1	apolipoprotein A-I	mml-miR-7174-5p	-0.22
MGP	ENST00000539261.1	matrix Gla protein	mml-miR-7174-5p	-0.22
TPT1	ENST00000379056.1	tumor protein, translationally-controlled 1	mml-miR-7174-5p	-0.22
ACP1	ENST00000272067.6	acid phosphatase 1, soluble	mml-miR-7174-5p	-0.22
PLGRKT	ENST00000223864.2	plasminogen receptor, C-terminal lysine transmembrane protein	mml-miR-7174-5p	-0.22
PFKM	ENST00000312352.7	phosphofructokinase, muscle	mml-miR-7174-5p	-0.22
CYP2B6	ENST00000324071.4	cytochrome P450, family 2, subfamily B, polypeptide 6	mml-miR-7174-5p	-0.22
AC002472.13	ENST00000543388.1	Leucine-rich repeat-containing protein LOC400891	mml-miR-7174-5p	-0.22
WISP1	ENST00000517423.1	WNT1 inducible signaling pathway protein 1	mml-miR-7174-5p	-0.22
TRNP1	ENST00000522111.2	TMF1-regulated nuclear protein 1	mml-miR-7174-5p	-0.22
MYOM2	ENST00000262113.4	myomesin 2	mml-miR-7174-5p	-0.22
C14orf1	ENST00000256319.6	chromosome 14 open reading frame 1	mml-miR-7174-5p	-0.22
PARP16	ENST00000261888.6	poly (ADP-ribose) polymerase family, member 16	mml-miR-7174-5p	-0.21
ATP1B4	ENST00000218008.3	ATPase, Na+/K+ transporting, beta 4 polypeptide	mml-miR-7174-5p	-0.21
DUSP23	ENST00000368109.1	dual specificity phosphatase 23	mml-miR-7174-5p	-0.21
RGR	ENST00000359452.4	retinal G protein coupled receptor	mml-miR-7174-5p	-0.21
C1orf85	ENST00000362007.1	chromosome 1 open reading frame 85	mml-miR-7174-5p	-0.21
NT5DC4	ENST00000327581.4	5'-nucleotidase domain containing 4	mml-miR-7174-5p	-0.21
FOXJ2	ENST00000162391.3	forkhead box J2	mml-miR-7174-5p	-0.21
KRT2	ENST00000309680.3	keratin 2	mml-miR-7174-5p	-0.21
DCTN1	ENST00000361874.3	dynactin 1	mml-miR-7174-5p	-0.21
ATXN7L3B	ENST00000519948.2	ataxin 7-like 3B	mml-miR-7174-5p	-0.21
CACNG3	ENST00000005284.3	calcium channel, voltage-dependent, gamma subunit 3	mml-miR-7174-5p	-0.21
DIXDC1	ENST00000440460.2	DIX domain containing 1	mml-miR-7174-5p	-0.21
ADAM19	ENST00000257527.4	ADAM metallopeptidase domain 19	mml-miR-7174-5p	-0.21
GH1	ENST00000351388.4	growth hormone 1	mml-miR-7174-5p	-0.21
SCFD2	ENST00000401642.3	sec1 family domain containing 2	mml-miR-7174-5p	-0.21
EOGT	ENST00000383701.3	EGF domain-specific O-linked N-acetylglucosamine (GlcNAc) transferase	mml-miR-7174-5p	-0.21
RHBDL2	ENST00000372990.1	rhomboid, veinlet-like 2 (Drosophila)	mml-miR-7174-5p	-0.21
ZNF714	ENST00000596053.1	zinc finger protein 714	mml-miR-7174-5p	-0.21
RNF26	ENST00000311413.4	ring finger protein 26	mml-miR-7174-5p	-0.21
SPSB3	ENST00000566339.1	splA/ryanodine receptor domain and SOCS box containing 3	mml-miR-7174-5p	-0.21
C10orf11	ENST00000496424.2	chromosome 10 open reading frame 11	mml-miR-7174-5p	-0.21
SHISA7	ENST00000376325.4	shisa family member 7	mml-miR-7174-5p	-0.21
KRT71	ENST00000267119.5	keratin 71	mml-miR-7174-5p	-0.21
LHX3	ENST00000371746.3	LIM homeobox 3	mml-miR-7174-5p	-0.21
TBKBP1	ENST00000361722.3	TBK1 binding protein 1	mml-miR-7174-5p	-0.21
DUSP26	ENST00000256261.4	dual specificity phosphatase 26 (putative)	mml-miR-7174-5p	-0.21
ELOVL1	ENST00000372458.3	ELOVL fatty acid elongase 1	mml-miR-7174-5p	-0.21
DAW1	ENST00000373666.2	dynein assembly factor with WDR repeat domains 1	mml-miR-7174-5p	-0.21
ABT1	ENST00000274849.1	activator of basal transcription 1	mml-miR-7174-5p	-0.21
MRPL9	ENST00000368830.3	mitochondrial ribosomal protein L9	mml-miR-7174-5p	-0.21
EPS15L1	ENST00000455140.2	epidermal growth factor receptor pathway substrate 15-like 1	mml-miR-7174-5p	-0.21
FLOT1	ENST00000376389.3	flotillin 1	mml-miR-7174-5p	-0.21
NPC1L1	ENST00000289547.4	NPC1-like 1	mml-miR-7174-5p	-0.21
REL	ENST00000295025.8	v-rel avian reticuloendotheliosis viral oncogene homolog	mml-miR-7174-5p	-0.21
SIDT1	ENST00000264852.4	SID1 transmembrane family, member 1	mml-miR-7174-5p	-0.21
RPL7L1	ENST00000493763.1	ribosomal protein L7-like 1	mml-miR-7174-5p	-0.21
GATA4	ENST00000335135.4	GATA binding protein 4	mml-miR-7174-5p	-0.21
ARHGAP1	ENST00000311956.4	Rho GTPase activating protein 1	mml-miR-7174-5p	-0.21
LRP11	ENST00000239367.2	low density lipoprotein receptor-related protein 11	mml-miR-7174-5p	-0.21
NHSL2	ENST00000540800.1	NHS-like 2	mml-miR-7174-5p	-0.21
AC092675.3	ENST00000409490.1	Uncharacterized protein	mml-miR-7174-5p	-0.21
PEG10	ENST00000482108.1	paternally expressed 10	mml-miR-7174-5p	-0.21
MYL9	ENST00000279022.2	myosin, light chain 9, regulatory	mml-miR-7174-5p	-0.21
SOX13	ENST00000367204.1	SRY (sex determining region Y)-box 13	mml-miR-7174-5p	-0.21
PIRT	ENST00000580256.2	phosphoinositide-interacting regulator of transient receptor potential channels	mml-miR-7174-5p	-0.21
CHST8	ENST00000438847.3	carbohydrate (N-acetylgalactosamine 4-0) sulfotransferase 8	mml-miR-7174-5p	-0.21
FOXP3	ENST00000376207.4	forkhead box P3	mml-miR-7174-5p	-0.21
RP11-247C2.2	ENST00000563727.1	HCG2004779; Uncharacterized protein	mml-miR-7174-5p	-0.21
C1QC	ENST00000374640.4	complement component 1, q subcomponent, C chain	mml-miR-7174-5p	-0.21
C1orf122	ENST00000373042.4	chromosome 1 open reading frame 122	mml-miR-7174-5p	-0.21
ANAPC15	ENST00000543587.1	anaphase promoting complex subunit 15	mml-miR-7174-5p	-0.21
TBC1D10B	ENST00000409939.3	TBC1 domain family, member 10B	mml-miR-7174-5p	-0.21
C1orf180	ENST00000370624.1	chromosome 1 open reading frame 180	mml-miR-7174-5p	-0.21
KIAA1024L	ENST00000564719.1	KIAA1024-like	mml-miR-7174-5p	-0.21
EDNRA	ENST00000339690.5	endothelin receptor type A	mml-miR-7174-5p	-0.21
OLFML3	ENST00000369551.1	olfactomedin-like 3	mml-miR-7174-5p	-0.21
CNNM4	ENST00000540067.1	cyclin M4	mml-miR-7174-5p	-0.21
WSCD1	ENST00000574946.1	WSC domain containing 1	mml-miR-7174-5p	-0.21
SERINC5	ENST00000512721.1	serine incorporator 5	mml-miR-7174-5p	-0.21
PGBD4	ENST00000397766.2	piggyBac transposable element derived 4	mml-miR-7174-5p	-0.21
IPO5	ENST00000261574.5	importin 5	mml-miR-7174-5p	-0.21
ICA1L	ENST00000392237.2	islet cell autoantigen 1,69kDa-like	mml-miR-7174-5p	-0.21
DSG2	ENST00000261590.8	desmoglein 2	mml-miR-7174-5p	-0.21
ZNF160	ENST00000599056.1	zinc finger protein 160	mml-miR-7174-5p	-0.21
SIX5	ENST00000560168.1	SIX homeobox 5	mml-miR-7174-5p	-0.21
VAPB	ENST00000395802.3	VAMP (vesicle-associated membrane protein)-associated protein B and C	mml-miR-7174-5p	-0.21
HR	ENST00000381418.4	hair growth associated	mml-miR-7174-5p	-0.21
C10orf118	ENST00000543782.1	chromosome 10 open reading frame 118	mml-miR-7174-5p	-0.21
PSIP1	ENST00000380738.4	PC4 and SFRS1 interacting protein 1	mml-miR-7174-5p	-0.21
SLC25A45	ENST00000527174.1	solute carrier family 25, member 45	mml-miR-7174-5p	-0.21
MAP3K9	ENST00000554752.2	mitogen-activated protein kinase kinase kinase 9	mml-miR-7174-5p	-0.21
GALNT12	ENST00000375011.3	UDP-N-acetyl-alpha-D-galactosamine:polypeptide N-acetylgalactosaminyltransferase 12 (GalNAc-T12)	mml-miR-7174-5p	-0.21
AMER1	ENST00000330258.3	APC membrane recruitment protein 1	mml-miR-7174-5p	-0.21
RIT1	ENST00000368323.3	Ras-like without CAAX 1	mml-miR-7174-5p	-0.21
ITPRIP	ENST00000337478.1	inositol 1,4,5-trisphosphate receptor interacting protein	mml-miR-7174-5p	-0.21
SLCO3A1	ENST00000318445.6	solute carrier organic anion transporter family, member 3A1	mml-miR-7174-5p	-0.21
AIRE	ENST00000329347.4	autoimmune regulator	mml-miR-7174-5p	-0.21
LRP10	ENST00000359591.4	low density lipoprotein receptor-related protein 10	mml-miR-7174-5p	-0.21
RNASEH1	ENST00000315212.3	ribonuclease H1	mml-miR-7174-5p	-0.21
SLC12A6	ENST00000397707.2	solute carrier family 12 (potassium/chloride transporter), member 6	mml-miR-7174-5p	-0.21
FAM120AOS	ENST00000423591.1	family with sequence similarity 120A opposite strand	mml-miR-7174-5p	-0.21
ZNF264	ENST00000263095.6	zinc finger protein 264	mml-miR-7174-5p	-0.21
PLBD2	ENST00000280800.3	phospholipase B domain containing 2	mml-miR-7174-5p	-0.21
COL19A1	ENST00000322773.4	collagen, type XIX, alpha 1	mml-miR-7174-5p	-0.21
PTPRF	ENST00000372414.3	protein tyrosine phosphatase, receptor type, F	mml-miR-7174-5p	-0.21
TAB1	ENST00000216160.6	TGF-beta activated kinase 1/MAP3K7 binding protein 1	mml-miR-7174-5p	-0.21
C2ORF15	ENST00000302513.2	Uncharacterized protein C2orf15	mml-miR-7174-5p	-0.21
AK3	ENST00000381809.3	adenylate kinase 3	mml-miR-7174-5p	-0.21
GSTO2	ENST00000369707.2	glutathione S-transferase omega 2	mml-miR-7174-5p	-0.21
GABRA2	ENST00000507460.1	gamma-aminobutyric acid (GABA) A receptor, alpha 2	mml-miR-7174-5p	-0.21
COCH	ENST00000396618.3	cochlin	mml-miR-7174-5p	-0.21
UBE2QL1	ENST00000399816.3	ubiquitin-conjugating enzyme E2Q family-like 1	mml-miR-7174-5p	-0.21
IFNAR1	ENST00000270139.3	interferon (alpha, beta and omega) receptor 1	mml-miR-7174-5p	-0.21
USP46	ENST00000441222.3	ubiquitin specific peptidase 46	mml-miR-7174-5p	-0.21
SIAE	ENST00000263593.3	sialic acid acetylesterase	mml-miR-7174-5p	-0.21
VIL1	ENST00000248444.5	villin 1	mml-miR-7174-5p	-0.21
SUV39H2	ENST00000313519.5	suppressor of variegation 3-9 homolog 2 (Drosophila)	mml-miR-7174-5p	-0.21
NONO	ENST00000276079.8	non-POU domain containing, octamer-binding	mml-miR-7174-5p	-0.21
HEBP2	ENST00000607197.1	heme binding protein 2	mml-miR-7174-5p	-0.21
GLG1	ENST00000422840.2	golgi glycoprotein 1	mml-miR-7174-5p	-0.21
SLC2A1	ENST00000426263.3	solute carrier family 2 (facilitated glucose transporter), member 1	mml-miR-7174-5p	-0.21
ATF6	ENST00000367942.3	activating transcription factor 6	mml-miR-7174-5p	-0.21
C16orf87	ENST00000394806.2	chromosome 16 open reading frame 87	mml-miR-7174-5p	-0.21
ATP1B2	ENST00000250111.4	ATPase, Na+/K+ transporting, beta 2 polypeptide	mml-miR-7174-5p	-0.21
C15orf37	ENST00000560255.1	chromosome 15 open reading frame 37	mml-miR-7174-5p	-0.21
CD59	ENST00000395850.3	CD59 molecule, complement regulatory protein	mml-miR-7174-5p	-0.21
CFD	ENST00000327726.6	complement factor D (adipsin)	mml-miR-7174-5p	-0.21
PMPCA	ENST00000371717.3	peptidase (mitochondrial processing) alpha	mml-miR-7174-5p	-0.21
EHD1	ENST00000320631.3	EH-domain containing 1	mml-miR-7174-5p	-0.21
KIAA1551	ENST00000312561.4	KIAA1551	mml-miR-7174-5p	-0.21
SLC8A1	ENST00000406785.2	solute carrier family 8 (sodium/calcium exchanger), member 1	mml-miR-7174-5p	-0.21
CHRNA5	ENST00000299565.5	cholinergic receptor, nicotinic, alpha 5 (neuronal)	mml-miR-7174-5p	-0.21
NSMCE2	ENST00000287437.3	non-SMC element 2, MMS21 homolog (S. cerevisiae)	mml-miR-7174-5p	-0.21
AHDC1	ENST00000247087.5	AT hook, DNA binding motif, containing 1	mml-miR-7174-5p	-0.21
UBD	ENST00000377050.4	ubiquitin D	mml-miR-7174-5p	-0.21
BTBD1	ENST00000379403.2	BTB (POZ) domain containing 1	mml-miR-7174-5p	-0.21
BEND5	ENST00000371833.3	BEN domain containing 5	mml-miR-7174-5p	-0.21
TP53TG5	ENST00000372726.3	TP53 target 5	mml-miR-7174-5p	-0.21
HEYL	ENST00000372852.3	hairy/enhancer-of-split related with YRPW motif-like	mml-miR-7174-5p	-0.21
RAB5B	ENST00000553116.1	RAB5B, member RAS oncogene family	mml-miR-7174-5p	-0.21
BCDIN3D	ENST00000333924.4	BCDIN3 domain containing	mml-miR-7174-5p	-0.21
ERCC6L2	ENST00000407474.3	excision repair cross-complementing rodent repair deficiency, complementation group 6-like 2	mml-miR-7174-5p	-0.21
NFIB	ENST00000397575.3	nuclear factor I/B	mml-miR-7174-5p	-0.21
PCNXL2	ENST00000258229.9	pecanex-like 2 (Drosophila)	mml-miR-7174-5p	-0.21
ZCCHC17	ENST00000344147.5	zinc finger, CCHC domain containing 17	mml-miR-7174-5p	-0.2
BIK	ENST00000216115.2	BCL2-interacting killer (apoptosis-inducing)	mml-miR-7174-5p	-0.2
SLC25A23	ENST00000301454.4	solute carrier family 25 (mitochondrial carrier; phosphate carrier), member 23	mml-miR-7174-5p	-0.2
GH2	ENST00000332800.7	growth hormone 2	mml-miR-7174-5p	-0.2
L3MBTL1	ENST00000444063.1	l(3)mbt-like 1 (Drosophila)	mml-miR-7174-5p	-0.2
SLC2A11	ENST00000345044.6	solute carrier family 2 (facilitated glucose transporter), member 11	mml-miR-7174-5p	-0.2
FAM46A	ENST00000369754.3	family with sequence similarity 46, member A	mml-miR-7174-5p	-0.2
SMYD1	ENST00000419482.2	SET and MYND domain containing 1	mml-miR-7174-5p	-0.2
SYNGR2	ENST00000589711.1	synaptogyrin 2	mml-miR-7174-5p	-0.2
SPRED2	ENST00000356388.4	sprouty-related, EVH1 domain containing 2	mml-miR-7174-5p	-0.2
CCL25	ENST00000390669.3	chemokine (C-C motif) ligand 25	mml-miR-7174-5p	-0.2
ABHD14B	ENST00000461108.1	abhydrolase domain containing 14B	mml-miR-7174-5p	-0.2
C19orf47	ENST00000582783.1	chromosome 19 open reading frame 47	mml-miR-7174-5p	-0.2
DGKG	ENST00000265022.3	diacylglycerol kinase, gamma 90kDa	mml-miR-7174-5p	-0.2
SLC9A9	ENST00000316549.6	solute carrier family 9, subfamily A (NHE9, cation proton antiporter 9), member 9	mml-miR-7174-5p	-0.2
AC016586.1	ENST00000535853.1		mml-miR-7174-5p	-0.2
GATSL3	ENST00000407689.3	GATS protein-like 3	mml-miR-7174-5p	-0.2
CCDC177	ENST00000599174.1	Homo sapiens coiled-coil domain containing 177 (CCDC177), mRNA.	mml-miR-7174-5p	-0.2
PATE1	ENST00000305738.5	prostate and testis expressed 1	mml-miR-7174-5p	-0.2
GRB2	ENST00000392563.1	growth factor receptor-bound protein 2	mml-miR-7174-5p	-0.2
PLCB3	ENST00000540288.1	phospholipase C, beta 3 (phosphatidylinositol-specific)	mml-miR-7174-5p	-0.2
POLR3E	ENST00000299853.5	polymerase (RNA) III (DNA directed) polypeptide E (80kD)	mml-miR-7174-5p	-0.2
ADPRH	ENST00000478399.1	ADP-ribosylarginine hydrolase	mml-miR-7174-5p	-0.2
UBQLN2	ENST00000338222.5	ubiquilin 2	mml-miR-7174-5p	-0.2
KCNQ3	ENST00000388996.4	potassium voltage-gated channel, KQT-like subfamily, member 3	mml-miR-7174-5p	-0.2
RAB11FIP5	ENST00000258098.6	RAB11 family interacting protein 5 (class I)	mml-miR-7174-5p	-0.2
SEMA4D	ENST00000450295.1	sema domain, immunoglobulin domain (Ig), transmembrane domain (TM) and short cytoplasmic domain, (semaphorin) 4D	mml-miR-7174-5p	-0.2
CLCNKA	ENST00000375692.1	chloride channel, voltage-sensitive Ka	mml-miR-7174-5p	-0.2
KCTD10	ENST00000228495.6	potassium channel tetramerization domain containing 10	mml-miR-7174-5p	-0.2
C8orf37	ENST00000286688.5	chromosome 8 open reading frame 37	mml-miR-7174-5p	-0.2
CLCNKB	ENST00000375679.4	chloride channel, voltage-sensitive Kb	mml-miR-7174-5p	-0.2
AQP3	ENST00000297991.4	aquaporin 3 (Gill blood group)	mml-miR-7174-5p	-0.2
C1orf228	ENST00000458657.2	chromosome 1 open reading frame 228	mml-miR-7174-5p	-0.2
FCRL4	ENST00000271532.1	Fc receptor-like 4	mml-miR-7174-5p	-0.2
NMUR2	ENST00000255262.3	neuromedin U receptor 2	mml-miR-7174-5p	-0.2
LLGL1	ENST00000316843.4	lethal giant larvae homolog 1 (Drosophila)	mml-miR-7174-5p	-0.2
FAM189A2	ENST00000303068.7	family with sequence similarity 189, member A2	mml-miR-7174-5p	-0.2
SH2D7	ENST00000328828.5	SH2 domain containing 7	mml-miR-7174-5p	-0.2
CDC42SE2	ENST00000505065.1	CDC42 small effector 2	mml-miR-7174-5p	-0.2
ARL16	ENST00000397498.4	ADP-ribosylation factor-like 16	mml-miR-7174-5p	-0.2
EIF4H	ENST00000265753.8	eukaryotic translation initiation factor 4H	mml-miR-7174-5p	-0.2
HERC6	ENST00000264346.7	HECT and RLD domain containing E3 ubiquitin protein ligase family member 6	mml-miR-7174-5p	-0.2
IL17REL	ENST00000389983.2	interleukin 17 receptor E-like	mml-miR-7174-5p	-0.2
RIPPLY1	ENST00000276173.4	ripply transcriptional repressor 1	mml-miR-7174-5p	-0.2
MTMR14	ENST00000353332.5	myotubularin related protein 14	mml-miR-7174-5p	-0.2
ZNF773	ENST00000282292.4	zinc finger protein 773	mml-miR-7174-5p	-0.2
IGSF21	ENST00000251296.1	immunoglobin superfamily, member 21	mml-miR-7174-5p	-0.2
TRAPPC2L	ENST00000565504.1	trafficking protein particle complex 2-like	mml-miR-7174-5p	-0.2
CHRND	ENST00000258385.3	cholinergic receptor, nicotinic, delta (muscle)	mml-miR-7174-5p	-0.2
TMCO4	ENST00000294543.6	transmembrane and coiled-coil domains 4	mml-miR-7174-5p	-0.2
LSM4	ENST00000593829.1	LSM4 homolog, U6 small nuclear RNA associated (S. cerevisiae)	mml-miR-7174-5p	-0.2
BPHL	ENST00000380368.2	biphenyl hydrolase-like (serine hydrolase)	mml-miR-7174-5p	-0.2
SMYD4	ENST00000305513.7	SET and MYND domain containing 4	mml-miR-7174-5p	-0.2
TNFSF15	ENST00000374045.4	tumor necrosis factor (ligand) superfamily, member 15	mml-miR-7174-5p	-0.2
YIPF5	ENST00000274496.5	Yip1 domain family, member 5	mml-miR-7174-5p	-0.2
U82695.9	ENST00000428676.1	Protein LOC100509091	mml-miR-7174-5p	-0.2
TMEM140	ENST00000275767.3	transmembrane protein 140	mml-miR-7174-5p	-0.2
IGHMBP2	ENST00000255078.3	immunoglobulin mu binding protein 2	mml-miR-7174-5p	-0.2
PPIF	ENST00000394579.3	peptidylprolyl isomerase F	mml-miR-7174-5p	-0.2
ZCCHC16	ENST00000340433.2	zinc finger, CCHC domain containing 16	mml-miR-7174-5p	-0.2
YEATS2	ENST00000305135.5	YEATS domain containing 2	mml-miR-7174-5p	-0.2
FOXP2	ENST00000408937.3	forkhead box P2	mml-miR-7174-5p	-0.2
ZNF776	ENST00000317178.5	zinc finger protein 776	mml-miR-7174-5p	-0.2
C9orf152	ENST00000400613.4	chromosome 9 open reading frame 152	mml-miR-7174-5p	-0.2
RNF165	ENST00000269439.7	ring finger protein 165	mml-miR-7174-5p	-0.2
AKT3	ENST00000366539.1	v-akt murine thymoma viral oncogene homolog 3	mml-miR-7174-5p	-0.2
FKTN	ENST00000223528.2	fukutin	mml-miR-7174-5p	-0.2
FAM126A	ENST00000409923.1	family with sequence similarity 126, member A	mml-miR-7174-5p	-0.2
RUNX2	ENST00000371432.3	runt-related transcription factor 2	mml-miR-7174-5p	-0.2
ZNF24	ENST00000589881.1	zinc finger protein 24	mml-miR-7174-5p	-0.2
ADORA2A	ENST00000337539.7	adenosine A2a receptor	mml-miR-7174-5p	-0.2
RABGAP1L	ENST00000489615.1	RAB GTPase activating protein 1-like	mml-miR-7174-5p	-0.2
VHL	ENST00000256474.2	von Hippel-Lindau tumor suppressor, E3 ubiquitin protein ligase	mml-miR-7174-5p	-0.2
SATB1	ENST00000338745.6	SATB homeobox 1	mml-miR-7174-5p	-0.2
CKAP4	ENST00000378026.4	cytoskeleton-associated protein 4	mml-miR-7174-5p	-0.2
ELK3	ENST00000228741.3	ELK3, ETS-domain protein (SRF accessory protein 2)	mml-miR-7174-5p	-0.2
LUZP1	ENST00000418342.1	leucine zipper protein 1	mml-miR-7174-5p	-0.2
ATP2A2	ENST00000395494.2	ATPase, Ca++ transporting, cardiac muscle, slow twitch 2	mml-miR-7174-5p	-0.2
GOLPH3L	ENST00000271732.3	golgi phosphoprotein 3-like	mml-miR-7174-5p	-0.2
KRIT1	ENST00000394507.1	KRIT1, ankyrin repeat containing	mml-miR-7174-5p	-0.2
ITGA11	ENST00000423218.2	integrin, alpha 11	mml-miR-7174-5p	-0.2
CTSO	ENST00000433477.3	cathepsin O	mml-miR-7174-5p	-0.2
TNFAIP8L1	ENST00000327473.4	tumor necrosis factor, alpha-induced protein 8-like 1	mml-miR-7174-5p	-0.2
MAP3K12	ENST00000267079.2	mitogen-activated protein kinase kinase kinase 12	mml-miR-7174-5p	-0.2
MOB1A	ENST00000396049.4	MOB kinase activator 1A	mml-miR-7174-5p	-0.2
SENP2	ENST00000296257.5	SUMO1/sentrin/SMT3 specific peptidase 2	mml-miR-7174-5p	-0.2
ZXDC	ENST00000389709.3	ZXD family zinc finger C	mml-miR-7174-5p	-0.2
C6orf89	ENST00000480824.2	chromosome 6 open reading frame 89	mml-miR-7174-5p	-0.2
DERL2	ENST00000572834.1	derlin 2	mml-miR-7174-5p	-0.2
PHF15	ENST00000402835.1	PHD finger protein 15	mml-miR-7174-5p	-0.2
SULT2A1	ENST00000222002.3	sulfotransferase family, cytosolic, 2A, dehydroepiandrosterone (DHEA)-preferring, member 1	mml-miR-7174-5p	-0.2
RNF4	ENST00000511859.1	ring finger protein 4	mml-miR-7174-5p	-0.2
ZER1	ENST00000291900.2	zyg-11 related, cell cycle regulator	mml-miR-7174-5p	-0.2
HOXB9	ENST00000311177.5	homeobox B9	mml-miR-7174-5p	-0.2
VTI1A	ENST00000393077.2	vesicle transport through interaction with t-SNAREs 1A	mml-miR-7174-5p	-0.2
NUDCD2	ENST00000302764.4	NudC domain containing 2	mml-miR-7174-5p	-0.2
FADS6	ENST00000310226.6	fatty acid desaturase 6	mml-miR-7174-5p	-0.2
ZFP1	ENST00000464850.1	ZFP1 zinc finger protein	mml-miR-7174-5p	-0.2
PIN1	ENST00000247970.4	peptidylprolyl cis/trans isomerase, NIMA-interacting 1	mml-miR-7174-5p	-0.2
ATP7A	ENST00000343533.5	ATPase, Cu++ transporting, alpha polypeptide	mml-miR-7174-5p	-0.2
ZNF106	ENST00000263805.4	zinc finger protein 106	mml-miR-7174-5p	-0.2
GPR26	ENST00000284674.1	G protein-coupled receptor 26	mml-miR-7174-5p	-0.2
GNG7	ENST00000382159.3	guanine nucleotide binding protein (G protein), gamma 7	mml-miR-7174-5p	-0.2
LCAT	ENST00000264005.5	lecithin-cholesterol acyltransferase	mml-miR-7174-5p	-0.2
ADAT1	ENST00000307921.3	adenosine deaminase, tRNA-specific 1	mml-miR-7174-5p	-0.2
SFXN5	ENST00000410065.1	sideroflexin 5	mml-miR-7174-5p	-0.2
AC007040.11	ENST00000606025.1		mml-miR-7174-5p	-0.2
GGPS1	ENST00000282841.5	geranylgeranyl diphosphate synthase 1	mml-miR-7174-5p	-0.2
ICOSLG	ENST00000407780.3	inducible T-cell co-stimulator ligand	mml-miR-7174-5p	-0.2
PLEKHG2	ENST00000425673.1	pleckstrin homology domain containing, family G (with RhoGef domain) member 2	mml-miR-7174-5p	-0.2
HIST1H2BO	ENST00000303806.4	histone cluster 1, H2bo	mml-miR-7174-5p	-0.2
RHOH	ENST00000381799.5	ras homolog family member H	mml-miR-7174-5p	-0.2
AC007375.1	ENST00000600936.1	Uncharacterized protein; cDNA FLJ43210 fis, clone FEBRA2020582	mml-miR-7174-5p	-0.2
BROX	ENST00000537020.1	BRO1 domain and CAAX motif containing	mml-miR-7174-5p	-0.2
CYSLTR2	ENST00000282018.3	cysteinyl leukotriene receptor 2	mml-miR-7174-5p	-0.2
TLR4	ENST00000355622.6	toll-like receptor 4	mml-miR-7174-5p	-0.2
OPA3	ENST00000263275.4	optic atrophy 3 (autosomal recessive, with chorea and spastic paraplegia)	mml-miR-7174-5p	-0.2
ZNF614	ENST00000270649.6	zinc finger protein 614	mml-miR-7174-5p	-0.2
PRKRIP1	ENST00000496391.1	PRKR interacting protein 1 (IL11 inducible)	mml-miR-7174-5p	-0.2
CA12	ENST00000178638.3	carbonic anhydrase XII	mml-miR-7174-5p	-0.2
SF3B1	ENST00000335508.6	splicing factor 3b, subunit 1, 155kDa	mml-miR-7174-5p	-0.2
EFHC1	ENST00000371068.5	EF-hand domain (C-terminal) containing 1	mml-miR-7174-5p	-0.2
DRG1	ENST00000331457.4	developmentally regulated GTP binding protein 1	mml-miR-7174-5p	-0.2
GTF2F1	ENST00000394456.5	general transcription factor IIF, polypeptide 1, 74kDa	mml-miR-7174-5p	-0.2
ZSCAN2	ENST00000541040.1	zinc finger and SCAN domain containing 2	mml-miR-7174-5p	-0.2
FZD5	ENST00000295417.3	frizzled family receptor 5	mml-miR-7174-5p	-0.2
GAS7	ENST00000437099.2	growth arrest-specific 7	mml-miR-7174-5p	-0.2
EPHA6	ENST00000470610.2	EPH receptor A6	mml-miR-7174-5p	-0.2
XPNPEP3	ENST00000357137.4	X-prolyl aminopeptidase (aminopeptidase P) 3, putative	mml-miR-7174-5p	-0.2
ZNF688	ENST00000223459.6	zinc finger protein 688	mml-miR-7174-5p	-0.2
NUDT7	ENST00000564085.1	nudix (nucleoside diphosphate linked moiety X)-type motif 7	mml-miR-7174-5p	-0.2
PLEKHA3	ENST00000234453.5	pleckstrin homology domain containing, family A (phosphoinositide binding specific) member 3	mml-miR-7174-5p	-0.2
RAB3B	ENST00000371655.3	RAB3B, member RAS oncogene family	mml-miR-7174-5p	-0.2
SRSF7	ENST00000313117.6	serine/arginine-rich splicing factor 7	mml-miR-7174-5p	-0.2
ZNF446	ENST00000335841.4	zinc finger protein 446	mml-miR-7174-5p	-0.2
DNTTIP2	ENST00000436063.2	deoxynucleotidyltransferase, terminal, interacting protein 2	mml-miR-7174-5p	-0.2
C7orf55	ENST00000297534.6	chromosome 7 open reading frame 55	mml-miR-7174-5p	-0.2
CFL2	ENST00000341223.3	cofilin 2 (muscle)	mml-miR-7174-5p	-0.2
SDHAF2	ENST00000543265.1	succinate dehydrogenase complex assembly factor 2	mml-miR-7174-5p	-0.2
ATP6V0A2	ENST00000330342.3	ATPase, H+ transporting, lysosomal V0 subunit a2	mml-miR-7174-5p	-0.2
SCO1	ENST00000255390.5	SCO1 cytochrome c oxidase assembly protein	mml-miR-7174-5p	-0.2
ADARB1	ENST00000539173.1	adenosine deaminase, RNA-specific, B1	mml-miR-7174-5p	-0.2
NUCB1	ENST00000405315.4	nucleobindin 1	mml-miR-7174-5p	-0.2
COPS8	ENST00000354371.2	COP9 signalosome subunit 8	mml-miR-7174-5p	-0.2
ERCC1	ENST00000300853.3	excision repair cross-complementing rodent repair deficiency, complementation group 1 (includes overlapping antisense sequence)	mml-miR-7174-5p	-0.2
TNFSF14	ENST00000245912.3	tumor necrosis factor (ligand) superfamily, member 14	mml-miR-7174-5p	-0.2
TMEM141	ENST00000290079.8	transmembrane protein 141	mml-miR-7174-5p	-0.2
ERVV-1	ENST00000602168.1	endogenous retrovirus group V, member 1	mml-miR-7174-5p	-0.2
ATIC	ENST00000236959.9	5-aminoimidazole-4-carboxamide ribonucleotide formyltransferase/IMP cyclohydrolase	mml-miR-7174-5p	-0.2
DAP	ENST00000230895.6	death-associated protein	mml-miR-7174-5p	-0.2
THAP3	ENST00000054650.4	THAP domain containing, apoptosis associated protein 3	mml-miR-7174-5p	-0.2
SRSF1	ENST00000258962.4	serine/arginine-rich splicing factor 1	mml-miR-7174-5p	-0.2
RGMA	ENST00000557420.1	RGM domain family, member A	mml-miR-7174-5p	-0.19
SH3GL1	ENST00000269886.3	SH3-domain GRB2-like 1	mml-miR-7174-5p	-0.19
ARHGAP31	ENST00000264245.4	Rho GTPase activating protein 31	mml-miR-7174-5p	-0.19
TLR3	ENST00000296795.3	toll-like receptor 3	mml-miR-7174-5p	-0.19
TMEM151B	ENST00000451188.2	transmembrane protein 151B	mml-miR-7174-5p	-0.19
CLSTN3	ENST00000266546.6	calsyntenin 3	mml-miR-7174-5p	-0.19
RBM47	ENST00000319592.4	RNA binding motif protein 47	mml-miR-7174-5p	-0.19
ZNF430	ENST00000261560.5	zinc finger protein 430	mml-miR-7174-5p	-0.19
GRIK5	ENST00000301218.4	glutamate receptor, ionotropic, kainate 5	mml-miR-7174-5p	-0.19
KRT80	ENST00000313234.5	keratin 80	mml-miR-7174-5p	-0.19
ZNF12	ENST00000404360.1	zinc finger protein 12	mml-miR-7174-5p	-0.19
RABGAP1	ENST00000373647.4	RAB GTPase activating protein 1	mml-miR-7174-5p	-0.19
RBL2	ENST00000262133.6	retinoblastoma-like 2 (p130)	mml-miR-7174-5p	-0.19
TNFAIP8L2	ENST00000368910.3	tumor necrosis factor, alpha-induced protein 8-like 2	mml-miR-7174-5p	-0.19
TRMT61B	ENST00000306108.5	tRNA methyltransferase 61 homolog B (S. cerevisiae)	mml-miR-7174-5p	-0.19
ALX3	ENST00000369792.4	ALX homeobox 3	mml-miR-7174-5p	-0.19
CLK2	ENST00000361168.5	CDC-like kinase 2	mml-miR-7174-5p	-0.19
DAB1	ENST00000371236.2	Dab, reelin signal transducer, homolog 1 (Drosophila)	mml-miR-7174-5p	-0.19
TRIM29	ENST00000341846.5	tripartite motif containing 29	mml-miR-7174-5p	-0.19
PTGIR	ENST00000291294.2	prostaglandin I2 (prostacyclin) receptor (IP)	mml-miR-7174-5p	-0.19
EPHA8	ENST00000166244.3	EPH receptor A8	mml-miR-7174-5p	-0.19
STX1A	ENST00000395156.3	syntaxin 1A (brain)	mml-miR-7174-5p	-0.19
YKT6	ENST00000223369.2	YKT6 v-SNARE homolog (S. cerevisiae)	mml-miR-7174-5p	-0.19
ISG20L2	ENST00000313146.6	interferon stimulated exonuclease gene 20kDa-like 2	mml-miR-7174-5p	-0.19
KIF12	ENST00000374118.3	kinesin family member 12	mml-miR-7174-5p	-0.19
ABCC10	ENST00000372530.4	ATP-binding cassette, sub-family C (CFTR/MRP), member 10	mml-miR-7174-5p	-0.19
AC104667.3	ENST00000452801.1		mml-miR-7174-5p	-0.19
H1FNT	ENST00000335017.1	H1 histone family, member N, testis-specific	mml-miR-7174-5p	-0.19
CD68	ENST00000250092.6	CD68 molecule	mml-miR-7174-5p	-0.19
WRAP73	ENST00000378322.3	WD repeat containing, antisense to TP73	mml-miR-7174-5p	-0.19
CHMP4C	ENST00000297265.4	charged multivesicular body protein 4C	mml-miR-7174-5p	-0.19
SP7	ENST00000536324.2	Sp7 transcription factor	mml-miR-7174-5p	-0.19
CCRN4L	ENST00000280614.2	CCR4 carbon catabolite repression 4-like (S. cerevisiae)	mml-miR-7174-5p	-0.19
NEU3	ENST00000532963.1	sialidase 3 (membrane sialidase)	mml-miR-7174-5p	-0.19
MAFF	ENST00000338483.2	v-maf avian musculoaponeurotic fibrosarcoma oncogene homolog F	mml-miR-7174-5p	-0.19
BCR	ENST00000305877.8	breakpoint cluster region	mml-miR-7174-5p	-0.19
HIF3A	ENST00000377670.4	hypoxia inducible factor 3, alpha subunit	mml-miR-7174-5p	-0.19
LINC00908	ENST00000578613.1	long intergenic non-protein coding RNA 908	mml-miR-7174-5p	-0.19
EFCC1	ENST00000436022.2	EF-hand and coiled-coil domain containing 1	mml-miR-7174-5p	-0.19
RP11-1118M6.1	ENST00000533250.1	Homo sapiens proline-rich protein 23C-like (LOC100133251), mRNA.	mml-miR-7174-5p	-0.19
AC084121.16	ENST00000528972.1	Homo sapiens proline-rich protein 23C-like (LOC100133251), mRNA.	mml-miR-7174-5p	-0.19
CRABP2	ENST00000368222.3	cellular retinoic acid binding protein 2	mml-miR-7174-5p	-0.19
MAML2	ENST00000524717.1	mastermind-like 2 (Drosophila)	mml-miR-7174-5p	-0.19
FAM9C	ENST00000542843.1	family with sequence similarity 9, member C	mml-miR-7174-5p	-0.19
OSBP2	ENST00000382310.3	oxysterol binding protein 2	mml-miR-7174-5p	-0.19
CDK5R2	ENST00000302625.4	cyclin-dependent kinase 5, regulatory subunit 2 (p39)	mml-miR-7174-5p	-0.19
IL18	ENST00000280357.7	interleukin 18 (interferon-gamma-inducing factor)	mml-miR-7174-5p	-0.19
TMPRSS12	ENST00000551456.1	transmembrane (C-terminal) protease, serine 12	mml-miR-7174-5p	-0.19
PPP1R9B	ENST00000316878.6	protein phosphatase 1, regulatory subunit 9B	mml-miR-7174-5p	-0.19
C15orf38	ENST00000357484.5	chromosome 15 open reading frame 38	mml-miR-7174-5p	-0.19
BEND4	ENST00000504360.1	BEN domain containing 4	mml-miR-7174-5p	-0.19
MECOM	ENST00000460814.1	MDS1 and EVI1 complex locus	mml-miR-7174-5p	-0.19
ABL2	ENST00000502732.1	c-abl oncogene 2, non-receptor tyrosine kinase	mml-miR-7174-5p	-0.19
TCF19	ENST00000376257.3	transcription factor 19	mml-miR-7174-5p	-0.19
BMP2K	ENST00000335016.5	BMP2 inducible kinase	mml-miR-7174-5p	-0.19
SLC38A10	ENST00000374759.3	solute carrier family 38, member 10	mml-miR-7174-5p	-0.19
HP1BP3	ENST00000312239.5	heterochromatin protein 1, binding protein 3	mml-miR-7174-5p	-0.19
AGO1	ENST00000373204.4	argonaute RISC catalytic component 1	mml-miR-7174-5p	-0.19
DYM	ENST00000442713.2	dymeclin	mml-miR-7174-5p	-0.19
MID1	ENST00000453318.2	midline 1 (Opitz/BBB syndrome)	mml-miR-7174-5p	-0.19
PALM2	ENST00000448454.2	paralemmin 2	mml-miR-7174-5p	-0.19
ANP32E	ENST00000533654.1	acidic (leucine-rich) nuclear phosphoprotein 32 family, member E	mml-miR-7174-5p	-0.19
ZNF488	ENST00000494156.1	zinc finger protein 488	mml-miR-7174-5p	-0.19
MAOB	ENST00000538942.1	monoamine oxidase B	mml-miR-7174-5p	-0.19
MINOS1	ENST00000322753.6	mitochondrial inner membrane organizing system 1	mml-miR-7174-5p	-0.19
C19orf40	ENST00000588258.1	chromosome 19 open reading frame 40	mml-miR-7174-5p	-0.19
VPRBP	ENST00000335891.5	Vpr (HIV-1) binding protein	mml-miR-7174-5p	-0.19
SLC48A1	ENST00000442218.2	solute carrier family 48 (heme transporter), member 1	mml-miR-7174-5p	-0.19
EZR	ENST00000337147.7	ezrin	mml-miR-7174-5p	-0.19
MUC3A	ENST00000319509.7	mucin 3A, cell surface associated	mml-miR-7174-5p	-0.19
WDPCP	ENST00000272321.7	WD repeat containing planar cell polarity effector	mml-miR-7174-5p	-0.19
WDR91	ENST00000344400.5	WD repeat domain 91	mml-miR-7174-5p	-0.19
SPATA6	ENST00000371847.3	spermatogenesis associated 6	mml-miR-7174-5p	-0.19
HIST1H2AK	ENST00000330180.2	histone cluster 1, H2ak	mml-miR-7174-5p	-0.19
KHDRBS1	ENST00000327300.7	KH domain containing, RNA binding, signal transduction associated 1	mml-miR-7174-5p	-0.19
CNP	ENST00000393892.3	2',3'-cyclic nucleotide 3' phosphodiesterase	mml-miR-7174-5p	-0.19
HNRNPU	ENST00000444376.2	heterogeneous nuclear ribonucleoprotein U (scaffold attachment factor A)	mml-miR-7174-5p	-0.19
FAM84A	ENST00000295092.2	family with sequence similarity 84, member A	mml-miR-7174-5p	-0.19
SLC36A4	ENST00000326402.4	solute carrier family 36 (proton/amino acid symporter), member 4	mml-miR-7174-5p	-0.19
SEPT2	ENST00000391971.2	septin 2	mml-miR-7174-5p	-0.19
AP3S2	ENST00000336418.4	adaptor-related protein complex 3, sigma 2 subunit	mml-miR-7174-5p	-0.19
BMPR1A	ENST00000372037.3	bone morphogenetic protein receptor, type IA	mml-miR-7174-5p	-0.19
TSPAN9	ENST00000537971.1	tetraspanin 9	mml-miR-7174-5p	-0.19
RAB23	ENST00000317483.3	RAB23, member RAS oncogene family	mml-miR-7174-5p	-0.19
GRK4	ENST00000503518.2	G protein-coupled receptor kinase 4	mml-miR-7174-5p	-0.19
SYAP1	ENST00000380155.3	synapse associated protein 1	mml-miR-7174-5p	-0.19
C4orf3	ENST00000399075.4	chromosome 4 open reading frame 3	mml-miR-7174-5p	-0.19
ATG13	ENST00000359513.4	autophagy related 13	mml-miR-7174-5p	-0.19
FMNL3	ENST00000335154.5	formin-like 3	mml-miR-7174-5p	-0.19
METTL2B	ENST00000480046.1	methyltransferase like 2B	mml-miR-7174-5p	-0.19
CHRM3	ENST00000255380.4	cholinergic receptor, muscarinic 3	mml-miR-7174-5p	-0.19
FANCA	ENST00000568369.1	Fanconi anemia, complementation group A	mml-miR-7174-5p	-0.19
GFPT1	ENST00000357308.4	glutamine--fructose-6-phosphate transaminase 1	mml-miR-7174-5p	-0.19
FXN	ENST00000396366.2	frataxin	mml-miR-7174-5p	-0.19
ANKRD9	ENST00000559651.1	ankyrin repeat domain 9	mml-miR-7174-5p	-0.19
H2AFJ	ENST00000544848.1	H2A histone family, member J	mml-miR-7174-5p	-0.19
POLR1C	ENST00000372389.3	polymerase (RNA) I polypeptide C, 30kDa	mml-miR-7174-5p	-0.19
N4BP3	ENST00000274605.5	NEDD4 binding protein 3	mml-miR-7174-5p	-0.19
GPC4	ENST00000370828.3	glypican 4	mml-miR-7174-5p	-0.19
DENR	ENST00000280557.6	density-regulated protein	mml-miR-7174-5p	-0.19
NEK3	ENST00000339406.3	NIMA-related kinase 3	mml-miR-7174-5p	-0.19
SFXN2	ENST00000369893.5	sideroflexin 2	mml-miR-7174-5p	-0.19
CITED2	ENST00000367651.2	Cbp/p300-interacting transactivator, with Glu/Asp-rich carboxy-terminal domain, 2	mml-miR-7174-5p	-0.19
OCIAD2	ENST00000273860.4	OCIA domain containing 2	mml-miR-7174-5p	-0.19
BOD1	ENST00000311086.4	biorientation of chromosomes in cell division 1	mml-miR-7174-5p	-0.19
NDUFB6	ENST00000379847.3	NADH dehydrogenase (ubiquinone) 1 beta subcomplex, 6, 17kDa	mml-miR-7174-5p	-0.19
C6orf57	ENST00000370474.3	chromosome 6 open reading frame 57	mml-miR-7174-5p	-0.19
SMDT1	ENST00000331479.3	single-pass membrane protein with aspartate-rich tail 1	mml-miR-7174-5p	-0.19
TMED3	ENST00000299705.5	transmembrane emp24 protein transport domain containing 3	mml-miR-7174-5p	-0.19
TSEN34	ENST00000302937.4	TSEN34 tRNA splicing endonuclease subunit	mml-miR-7174-5p	-0.19
AC004381.6	ENST00000261377.6	Putative RNA exonuclease NEF-sp	mml-miR-7174-5p	-0.19
RANBP3L	ENST00000296604.3	RAN binding protein 3-like	mml-miR-7174-5p	-0.19
NLRP9	ENST00000332836.2	NLR family, pyrin domain containing 9	mml-miR-7174-5p	-0.19
HSPB3	ENST00000302005.1	heat shock 27kDa protein 3	mml-miR-7174-5p	-0.19
FGB	ENST00000302068.4	fibrinogen beta chain	mml-miR-7174-5p	-0.19
PLCG2	ENST00000359376.3	phospholipase C, gamma 2 (phosphatidylinositol-specific)	mml-miR-7174-5p	-0.18
RPS6KC1	ENST00000366960.3	ribosomal protein S6 kinase, 52kDa, polypeptide 1	mml-miR-7174-5p	-0.18
HES2	ENST00000377834.4	hairy and enhancer of split 2 (Drosophila)	mml-miR-7174-5p	-0.18
RASGRP4	ENST00000586305.1	RAS guanyl releasing protein 4	mml-miR-7174-5p	-0.18
OPCML	ENST00000331898.7	opioid binding protein/cell adhesion molecule-like	mml-miR-7174-5p	-0.18
RTN4RL1	ENST00000331238.6	reticulon 4 receptor-like 1	mml-miR-7174-5p	-0.18
MAF1	ENST00000322428.5	MAF1 homolog (S. cerevisiae)	mml-miR-7174-5p	-0.18
CTD-2368P22.1	ENST00000550135.1	HCG1811579; Uncharacterized protein	mml-miR-7174-5p	-0.18
DOK6	ENST00000382713.5	docking protein 6	mml-miR-7174-5p	-0.18
KBTBD4	ENST00000526005.1	kelch repeat and BTB (POZ) domain containing 4	mml-miR-7174-5p	-0.18
OR7D2	ENST00000344248.2	olfactory receptor, family 7, subfamily D, member 2	mml-miR-7174-5p	-0.18
GSX1	ENST00000302945.2	GS homeobox 1	mml-miR-7174-5p	-0.18
FAM155B	ENST00000252338.4	family with sequence similarity 155, member B	mml-miR-7174-5p	-0.18
SYT15	ENST00000374323.4	synaptotagmin XV	mml-miR-7174-5p	-0.18
GYPA	ENST00000360771.4	glycophorin A (MNS blood group)	mml-miR-7174-5p	-0.18
CECR6	ENST00000399875.1	cat eye syndrome chromosome region, candidate 6	mml-miR-7174-5p	-0.18
HIATL2	ENST00000602917.1	hippocampus abundant transcript-like 2	mml-miR-7174-5p	-0.18
PLA2G2C	ENST00000429261.2	phospholipase A2, group IIC	mml-miR-7174-5p	-0.18
IPO8	ENST00000256079.4	importin 8	mml-miR-7174-5p	-0.18
SRPR	ENST00000332118.6	signal recognition particle receptor (docking protein)	mml-miR-7174-5p	-0.18
C14orf105	ENST00000216445.3	chromosome 14 open reading frame 105	mml-miR-7174-5p	-0.18
KDR	ENST00000263923.4	kinase insert domain receptor (a type III receptor tyrosine kinase)	mml-miR-7174-5p	-0.18
FRRS1L	ENST00000561981.2	ferric-chelate reductase 1-like	mml-miR-7174-5p	-0.18
CSHL1	ENST00000561003.1	chorionic somatomammotropin hormone-like 1	mml-miR-7174-5p	-0.18
CLEC11A	ENST00000599973.1	C-type lectin domain family 11, member A	mml-miR-7174-5p	-0.18
SLC26A11	ENST00000361193.3	solute carrier family 26 (anion exchanger), member 11	mml-miR-7174-5p	-0.18
NPHS2	ENST00000367615.4	nephrosis 2, idiopathic, steroid-resistant (podocin)	mml-miR-7174-5p	-0.18
PITX2	ENST00000394595.3	paired-like homeodomain 2	mml-miR-7174-5p	-0.18
AL356356.1	ENST00000538795.1	Protein LOC100996516	mml-miR-7174-5p	-0.18
SMIM3	ENST00000526627.1	small integral membrane protein 3	mml-miR-7174-5p	-0.18
PDE4C	ENST00000355502.3	phosphodiesterase 4C, cAMP-specific	mml-miR-7174-5p	-0.18
FCAMR	ENST00000400962.3	Fc receptor, IgA, IgM, high affinity	mml-miR-7174-5p	-0.18
EZH1	ENST00000428826.2	enhancer of zeste homolog 1 (Drosophila)	mml-miR-7174-5p	-0.18
COPZ1	ENST00000551779.1	coatomer protein complex, subunit zeta 1	mml-miR-7174-5p	-0.18
PPP1R8	ENST00000311772.5	protein phosphatase 1, regulatory subunit 8	mml-miR-7174-5p	-0.18
VPS52	ENST00000482399.1	vacuolar protein sorting 52 homolog (S. cerevisiae)	mml-miR-7174-5p	-0.18
KPRP	ENST00000368773.1	keratinocyte proline-rich protein	mml-miR-7174-5p	-0.18
CD300E	ENST00000392619.1	CD300e molecule	mml-miR-7174-5p	-0.18
GPR56	ENST00000388812.4	G protein-coupled receptor 56	mml-miR-7174-5p	-0.18
EXD2	ENST00000409018.3	exonuclease 3'-5' domain containing 2	mml-miR-7174-5p	-0.18
MIPOL1	ENST00000327441.7	mirror-image polydactyly 1	mml-miR-7174-5p	-0.18
BPNT1	ENST00000322067.7	3'(2'), 5'-bisphosphate nucleotidase 1	mml-miR-7174-5p	-0.18
BAG4	ENST00000287322.4	BCL2-associated athanogene 4	mml-miR-7174-5p	-0.18
NAPB	ENST00000377026.4	N-ethylmaleimide-sensitive factor attachment protein, beta	mml-miR-7174-5p	-0.18
ASCL1	ENST00000266744.3	achaete-scute complex homolog 1 (Drosophila)	mml-miR-7174-5p	-0.18
SMPDL3B	ENST00000373894.3	sphingomyelin phosphodiesterase, acid-like 3B	mml-miR-7174-5p	-0.18
AC132186.1	ENST00000544589.1	CDNA FLJ27243 fis, clone SYN08134; Uncharacterized protein	mml-miR-7174-5p	-0.18
RP11-863K10.7	ENST00000330539.1	Uncharacterized protein	mml-miR-7174-5p	-0.18
ERBB3	ENST00000267101.3	v-erb-b2 avian erythroblastic leukemia viral oncogene homolog 3	mml-miR-7174-5p	-0.18
CACHD1	ENST00000371073.2	cache domain containing 1	mml-miR-7174-5p	-0.18
IL1RN	ENST00000361779.3	interleukin 1 receptor antagonist	mml-miR-7174-5p	-0.18
MEIS1	ENST00000488550.1	Meis homeobox 1	mml-miR-7174-5p	-0.18
NASP	ENST00000350030.3	nuclear autoantigenic sperm protein (histone-binding)	mml-miR-7174-5p	-0.18
UBXN2B	ENST00000399598.2	UBX domain protein 2B	mml-miR-7174-5p	-0.18
FKBP1A	ENST00000400137.4	FK506 binding protein 1A, 12kDa	mml-miR-7174-5p	-0.18
IGF2BP2	ENST00000382199.2	insulin-like growth factor 2 mRNA binding protein 2	mml-miR-7174-5p	-0.18
ARHGAP36	ENST00000370922.1	Rho GTPase activating protein 36	mml-miR-7174-5p	-0.18
KIAA0247	ENST00000342745.4	KIAA0247	mml-miR-7174-5p	-0.18
POLR2M	ENST00000299638.3	polymerase (RNA) II (DNA directed) polypeptide M	mml-miR-7174-5p	-0.18
FKBP14	ENST00000222803.5	FK506 binding protein 14, 22 kDa	mml-miR-7174-5p	-0.18
MEGF9	ENST00000373930.3	multiple EGF-like-domains 9	mml-miR-7174-5p	-0.18
MYO9A	ENST00000564571.1	myosin IXA	mml-miR-7174-5p	-0.18
ADAMTS5	ENST00000284987.5	ADAM metallopeptidase with thrombospondin type 1 motif, 5	mml-miR-7174-5p	-0.18
CDH6	ENST00000265071.2	cadherin 6, type 2, K-cadherin (fetal kidney)	mml-miR-7174-5p	-0.18
UBR7	ENST00000013070.6	ubiquitin protein ligase E3 component n-recognin 7 (putative)	mml-miR-7174-5p	-0.18
SIM2	ENST00000290399.6	single-minded homolog 2 (Drosophila)	mml-miR-7174-5p	-0.18
ZNF724P	ENST00000418100.1	zinc finger protein 724, pseudogene	mml-miR-7174-5p	-0.18
ITPRIPL1	ENST00000536814.1	inositol 1,4,5-trisphosphate receptor interacting protein-like 1	mml-miR-7174-5p	-0.18
SCAMP2	ENST00000268099.9	secretory carrier membrane protein 2	mml-miR-7174-5p	-0.18
NKX2-5	ENST00000424406.2	NK2 homeobox 5	mml-miR-7174-5p	-0.18
HECTD3	ENST00000372168.3	HECT domain containing E3 ubiquitin protein ligase 3	mml-miR-7174-5p	-0.18
B3GNT4	ENST00000546192.1	UDP-GlcNAc:betaGal beta-1,3-N-acetylglucosaminyltransferase 4	mml-miR-7174-5p	-0.18
FOXO3	ENST00000343882.6	forkhead box O3	mml-miR-7174-5p	-0.18
CDS1	ENST00000295887.5	CDP-diacylglycerol synthase (phosphatidate cytidylyltransferase) 1	mml-miR-7174-5p	-0.18
NCKIPSD	ENST00000416649.2	NCK interacting protein with SH3 domain	mml-miR-7174-5p	-0.18
P2RX7	ENST00000328963.5	purinergic receptor P2X, ligand-gated ion channel, 7	mml-miR-7174-5p	-0.18
AC127496.1	ENST00000321930.4	Uncharacterized protein	mml-miR-7174-5p	-0.18
ACTR1A	ENST00000487599.1	ARP1 actin-related protein 1 homolog A, centractin alpha (yeast)	mml-miR-7174-5p	-0.18
PPM1E	ENST00000308249.2	protein phosphatase, Mg2+/Mn2+ dependent, 1E	mml-miR-7174-5p	-0.18
KIAA1191	ENST00000298569.4	KIAA1191	mml-miR-7174-5p	-0.18
DCTN5	ENST00000300087.2	dynactin 5 (p25)	mml-miR-7174-5p	-0.18
ADH6	ENST00000394897.1	alcohol dehydrogenase 6 (class V)	mml-miR-7174-5p	-0.18
HAUS2	ENST00000260372.3	HAUS augmin-like complex, subunit 2	mml-miR-7174-5p	-0.18
PRICKLE3	ENST00000376317.3	prickle homolog 3 (Drosophila)	mml-miR-7174-5p	-0.18
DSN1	ENST00000426836.1	DSN1, MIS12 kinetochore complex component	mml-miR-7174-5p	-0.18
TLK2	ENST00000582809.1	tousled-like kinase 2	mml-miR-7174-5p	-0.18
CBR4	ENST00000306193.3	carbonyl reductase 4	mml-miR-7174-5p	-0.18
GMEB1	ENST00000373816.1	glucocorticoid modulatory element binding protein 1	mml-miR-7174-5p	-0.18
MKLN1	ENST00000352689.6	muskelin 1, intracellular mediator containing kelch motifs	mml-miR-7174-5p	-0.18
METTL16	ENST00000263092.6	methyltransferase like 16	mml-miR-7174-5p	-0.18
STX6	ENST00000258301.5	syntaxin 6	mml-miR-7174-5p	-0.18
NIPA2	ENST00000337451.3	non imprinted in Prader-Willi/Angelman syndrome 2	mml-miR-7174-5p	-0.18
THUMPD3	ENST00000345094.3	THUMP domain containing 3	mml-miR-7174-5p	-0.18
ZNF704	ENST00000327835.3	zinc finger protein 704	mml-miR-7174-5p	-0.18
TNPO3	ENST00000393245.1	transportin 3	mml-miR-7174-5p	-0.18
CBX6	ENST00000407418.3	chromobox homolog 6	mml-miR-7174-5p	-0.18
ST3GAL2	ENST00000342907.2	ST3 beta-galactoside alpha-2,3-sialyltransferase 2	mml-miR-7174-5p	-0.18
HLA-DPB1	ENST00000418931.2	major histocompatibility complex, class II, DP beta 1	mml-miR-7174-5p	-0.18
ZNF442	ENST00000242804.4	zinc finger protein 442	mml-miR-7174-5p	-0.18
C3	ENST00000245907.6	complement component 3	mml-miR-7174-5p	-0.18
EMB	ENST00000303221.5	embigin	mml-miR-7174-5p	-0.18
AGR2	ENST00000419304.2	anterior gradient 2	mml-miR-7174-5p	-0.18
FAM175A	ENST00000321945.7	family with sequence similarity 175, member A	mml-miR-7174-5p	-0.18
HOXD9	ENST00000249499.6	homeobox D9	mml-miR-7174-5p	-0.18
DNAJC10	ENST00000264065.7	DnaJ (Hsp40) homolog, subfamily C, member 10	mml-miR-7174-5p	-0.18
C1QTNF5	ENST00000528368.1	C1q and tumor necrosis factor related protein 5	mml-miR-7174-5p	-0.18
ABCF2	ENST00000287844.2	ATP-binding cassette, sub-family F (GCN20), member 2	mml-miR-7174-5p	-0.18
RBM28	ENST00000223073.2	RNA binding motif protein 28	mml-miR-7174-5p	-0.18
MFF	ENST00000304593.9	mitochondrial fission factor	mml-miR-7174-5p	-0.18
B4GALNT1	ENST00000341156.4	beta-1,4-N-acetyl-galactosaminyl transferase 1	mml-miR-7174-5p	-0.18
SLC40A1	ENST00000261024.2	solute carrier family 40 (iron-regulated transporter), member 1	mml-miR-7174-5p	-0.18
KIAA0368	ENST00000338205.5	KIAA0368	mml-miR-7174-5p	-0.18
TTL	ENST00000233336.6	tubulin tyrosine ligase	mml-miR-7174-5p	-0.18
SAMD1	ENST00000533683.2	sterile alpha motif domain containing 1	mml-miR-7174-5p	-0.18
UTP23	ENST00000309822.2	UTP23, small subunit (SSU) processome component, homolog (yeast)	mml-miR-7174-5p	-0.18
TUBA8	ENST00000330423.3	tubulin, alpha 8	mml-miR-7174-5p	-0.18
HHIPL1	ENST00000330710.5	HHIP-like 1	mml-miR-7174-5p	-0.18
TIMP4	ENST00000287814.4	TIMP metallopeptidase inhibitor 4	mml-miR-7174-5p	-0.18
PHKA2	ENST00000379942.4	phosphorylase kinase, alpha 2 (liver)	mml-miR-7174-5p	-0.18
PNISR	ENST00000369239.5	PNN-interacting serine/arginine-rich protein	mml-miR-7174-5p	-0.18
ARSK	ENST00000380009.4	arylsulfatase family, member K	mml-miR-7174-5p	-0.18
RAD18	ENST00000264926.2	RAD18 homolog (S. cerevisiae)	mml-miR-7174-5p	-0.18
MRPS11	ENST00000325844.4	mitochondrial ribosomal protein S11	mml-miR-7174-5p	-0.18
PLCL1	ENST00000428675.1	phospholipase C-like 1	mml-miR-7174-5p	-0.18
ORC1	ENST00000371568.3	origin recognition complex, subunit 1	mml-miR-7174-5p	-0.18
CNIH1	ENST00000395573.4	cornichon family AMPA receptor auxiliary protein 1	mml-miR-7174-5p	-0.18
NAPA	ENST00000263354.3	N-ethylmaleimide-sensitive factor attachment protein, alpha	mml-miR-7174-5p	-0.18
LPAR2	ENST00000586703.1	lysophosphatidic acid receptor 2	mml-miR-7174-5p	-0.18
COX15	ENST00000016171.5	cytochrome c oxidase assembly homolog 15 (yeast)	mml-miR-7174-5p	-0.18
C11orf30	ENST00000529032.1	chromosome 11 open reading frame 30	mml-miR-7174-5p	-0.18
CTNS	ENST00000046640.3	cystinosin, lysosomal cystine transporter	mml-miR-7174-5p	-0.18
PHB2	ENST00000546111.1	prohibitin 2	mml-miR-7174-5p	-0.18
KCNK6	ENST00000263372.3	potassium channel, subfamily K, member 6	mml-miR-7174-5p	-0.18
RFFL	ENST00000315249.7	ring finger and FYVE-like domain containing E3 ubiquitin protein ligase	mml-miR-7174-5p	-0.18
MAP7	ENST00000354570.3	microtubule-associated protein 7	mml-miR-7174-5p	-0.18
RP11-126K1.2	ENST00000447795.2	Uncharacterized protein	mml-miR-7174-5p	-0.18
ZDHHC24	ENST00000310442.3	zinc finger, DHHC-type containing 24	mml-miR-7174-5p	-0.18
BEST3	ENST00000488961.1	bestrophin 3	mml-miR-7174-5p	-0.18
ZNF763	ENST00000590798.1	Uncharacterized protein; Zinc finger protein 763	mml-miR-7174-5p	-0.18
CD3D	ENST00000300692.4	CD3d molecule, delta (CD3-TCR complex)	mml-miR-7174-5p	-0.18
MRPS23	ENST00000313608.8	mitochondrial ribosomal protein S23	mml-miR-7174-5p	-0.18
UCP3	ENST00000314032.4	uncoupling protein 3 (mitochondrial, proton carrier)	mml-miR-7174-5p	-0.18
SPCS1	ENST00000233025.7	signal peptidase complex subunit 1 homolog (S. cerevisiae)	mml-miR-7174-5p	-0.18
MRPL39	ENST00000352957.4	mitochondrial ribosomal protein L39	mml-miR-7174-5p	-0.18
CRISPLD2	ENST00000262424.5	cysteine-rich secretory protein LCCL domain containing 2	mml-miR-7174-5p	-0.18
SLC25A10	ENST00000571730.1	Mitochondrial dicarboxylate carrier; Uncharacterized protein; cDNA FLJ60124, highly similar to Mitochondrial dicarboxylate carrier	mml-miR-7174-5p	-0.18
UBE2G2	ENST00000345496.2	ubiquitin-conjugating enzyme E2G 2	mml-miR-7174-5p	-0.18
GPIHBP1	ENST00000330824.2	glycosylphosphatidylinositol anchored high density lipoprotein binding protein 1	mml-miR-7174-5p	-0.17
LAPTM5	ENST00000294507.3	lysosomal protein transmembrane 5	mml-miR-7174-5p	-0.17
GPR27	ENST00000304411.2	G protein-coupled receptor 27	mml-miR-7174-5p	-0.17
ENO2	ENST00000545045.2	enolase 2 (gamma, neuronal)	mml-miR-7174-5p	-0.17
CLCN6	ENST00000312413.6	chloride channel, voltage-sensitive 6	mml-miR-7174-5p	-0.17
TCTE1	ENST00000371505.4	t-complex-associated-testis-expressed 1	mml-miR-7174-5p	-0.17
ZNF664	ENST00000538932.2	zinc finger protein 664	mml-miR-7174-5p	-0.17
STK38	ENST00000229812.7	serine/threonine kinase 38	mml-miR-7174-5p	-0.17
CCDC106	ENST00000308964.3	coiled-coil domain containing 106	mml-miR-7174-5p	-0.17
RASL10B	ENST00000268864.3	RAS-like, family 10, member B	mml-miR-7174-5p	-0.17
DEGS1	ENST00000323699.4	delta(4)-desaturase, sphingolipid 1	mml-miR-7174-5p	-0.17
PLP2	ENST00000376327.5	proteolipid protein 2 (colonic epithelium-enriched)	mml-miR-7174-5p	-0.17
FFAR2	ENST00000599180.2	free fatty acid receptor 2	mml-miR-7174-5p	-0.17
DUSP22	ENST00000419235.2	dual specificity phosphatase 22	mml-miR-7174-5p	-0.17
SFXN4	ENST00000355697.2	sideroflexin 4	mml-miR-7174-5p	-0.17
SCRT2	ENST00000246104.6	scratch homolog 2, zinc finger protein (Drosophila)	mml-miR-7174-5p	-0.17
CACNB1	ENST00000394303.3	calcium channel, voltage-dependent, beta 1 subunit	mml-miR-7174-5p	-0.17
DCAF15	ENST00000254337.6	DDB1 and CUL4 associated factor 15	mml-miR-7174-5p	-0.17
F2RL3	ENST00000248076.3	coagulation factor II (thrombin) receptor-like 3	mml-miR-7174-5p	-0.17
NSRP1	ENST00000247026.5	nuclear speckle splicing regulatory protein 1	mml-miR-7174-5p	-0.17
NAT9	ENST00000357814.3	N-acetyltransferase 9 (GCN5-related, putative)	mml-miR-7174-5p	-0.17
CYP11B1	ENST00000292427.4	cytochrome P450, family 11, subfamily B, polypeptide 1	mml-miR-7174-5p	-0.17
LHFPL1	ENST00000371968.3	lipoma HMGIC fusion partner-like 1	mml-miR-7174-5p	-0.17
KCNJ16	ENST00000589377.1	potassium inwardly-rectifying channel, subfamily J, member 16	mml-miR-7174-5p	-0.17
SLC13A5	ENST00000433363.2	solute carrier family 13 (sodium-dependent citrate transporter), member 5	mml-miR-7174-5p	-0.17
ZMAT3	ENST00000311417.2	zinc finger, matrin-type 3	mml-miR-7174-5p	-0.17
CDH13	ENST00000566620.1	cadherin 13	mml-miR-7174-5p	-0.17
ALPP	ENST00000392027.2	alkaline phosphatase, placental	mml-miR-7174-5p	-0.17
WNT11	ENST00000322563.3	wingless-type MMTV integration site family, member 11	mml-miR-7174-5p	-0.17
JPH1	ENST00000342232.4	junctophilin 1	mml-miR-7174-5p	-0.17
FBLIM1	ENST00000375771.1	filamin binding LIM protein 1	mml-miR-7174-5p	-0.17
FAM73A	ENST00000370791.3	family with sequence similarity 73, member A	mml-miR-7174-5p	-0.17
KCNE1	ENST00000399289.3	potassium voltage-gated channel, Isk-related family, member 1	mml-miR-7174-5p	-0.17
EPSTI1	ENST00000313624.7	epithelial stromal interaction 1 (breast)	mml-miR-7174-5p	-0.17
CECR1	ENST00000399839.1	cat eye syndrome chromosome region, candidate 1	mml-miR-7174-5p	-0.17
GCC2	ENST00000309863.6	GRIP and coiled-coil domain containing 2	mml-miR-7174-5p	-0.17
PKD1L2	ENST00000531391.1	polycystic kidney disease 1-like 2	mml-miR-7174-5p	-0.17
ULK3	ENST00000440863.2	unc-51 like kinase 3	mml-miR-7174-5p	-0.17
TMEM132D	ENST00000389441.4	transmembrane protein 132D	mml-miR-7174-5p	-0.17
CABP1	ENST00000453000.1	calcium binding protein 1	mml-miR-7174-5p	-0.17
ZNF716	ENST00000420713.1	zinc finger protein 716	mml-miR-7174-5p	-0.17
LRRC57	ENST00000397130.3	leucine rich repeat containing 57	mml-miR-7174-5p	-0.17
MFSD2B	ENST00000338315.4	major facilitator superfamily domain containing 2B	mml-miR-7174-5p	-0.17
SERPINB10	ENST00000238508.3	serpin peptidase inhibitor, clade B (ovalbumin), member 10	mml-miR-7174-5p	-0.17
BRPF1	ENST00000383829.2	bromodomain and PHD finger containing, 1	mml-miR-7174-5p	-0.17
SPTLC3	ENST00000399002.2	serine palmitoyltransferase, long chain base subunit 3	mml-miR-7174-5p	-0.17
FAM228A	ENST00000295150.3	family with sequence similarity 228, member A	mml-miR-7174-5p	-0.17
BRCC3	ENST00000369462.1	BRCA1/BRCA2-containing complex, subunit 3	mml-miR-7174-5p	-0.17
GPRIN2	ENST00000374314.4	G protein regulated inducer of neurite outgrowth 2	mml-miR-7174-5p	-0.17
PBOV1	ENST00000527246.2	prostate and breast cancer overexpressed 1	mml-miR-7174-5p	-0.17
EXOC3L2	ENST00000252482.3	exocyst complex component 3-like 2	mml-miR-7174-5p	-0.17
MAP7D2	ENST00000379651.3	MAP7 domain containing 2	mml-miR-7174-5p	-0.17
ELMO2	ENST00000290246.6	engulfment and cell motility 2	mml-miR-7174-5p	-0.17
XCR1	ENST00000309285.3	chemokine (C motif) receptor 1	mml-miR-7174-5p	-0.17
ST8SIA1	ENST00000396037.4	ST8 alpha-N-acetyl-neuraminide alpha-2,8-sialyltransferase 1	mml-miR-7174-5p	-0.17
AC008443.1	ENST00000599439.1	CDNA: FLJ23158 fis, clone LNG09623; Uncharacterized protein	mml-miR-7174-5p	-0.17
NSDHL	ENST00000370274.3	NAD(P) dependent steroid dehydrogenase-like	mml-miR-7174-5p	-0.17
NCSTN	ENST00000294785.5	nicastrin	mml-miR-7174-5p	-0.17
ERN2	ENST00000457008.2	endoplasmic reticulum to nucleus signaling 2	mml-miR-7174-5p	-0.17
PDE4A	ENST00000380702.2	phosphodiesterase 4A, cAMP-specific	mml-miR-7174-5p	-0.17
ZNF667	ENST00000591790.1	zinc finger protein 667	mml-miR-7174-5p	-0.17
CLN6	ENST00000249806.5	ceroid-lipofuscinosis, neuronal 6, late infantile, variant	mml-miR-7174-5p	-0.17
STK4	ENST00000372801.1	serine/threonine kinase 4	mml-miR-7174-5p	-0.17
MSI2	ENST00000284073.2	musashi RNA-binding protein 2	mml-miR-7174-5p	-0.17
HIF1AN	ENST00000299163.6	hypoxia inducible factor 1, alpha subunit inhibitor	mml-miR-7174-5p	-0.17
ZBTB42	ENST00000342537.7	zinc finger and BTB domain containing 42	mml-miR-7174-5p	-0.17
SLC29A2	ENST00000311161.7	solute carrier family 29 (equilibrative nucleoside transporter), member 2	mml-miR-7174-5p	-0.17
DLGAP4	ENST00000373913.3	discs, large (Drosophila) homolog-associated protein 4	mml-miR-7174-5p	-0.17
KIF5B	ENST00000302418.4	kinesin family member 5B	mml-miR-7174-5p	-0.17
RNF157	ENST00000269391.6	ring finger protein 157	mml-miR-7174-5p	-0.17
TULP4	ENST00000367094.2	tubby like protein 4	mml-miR-7174-5p	-0.17
PPM1K	ENST00000608933.1	protein phosphatase, Mg2+/Mn2+ dependent, 1K	mml-miR-7174-5p	-0.17
IVD	ENST00000249760.2	isovaleryl-CoA dehydrogenase	mml-miR-7174-5p	-0.17
MAGT1	ENST00000358075.6	magnesium transporter 1	mml-miR-7174-5p	-0.17
CYP4V2	ENST00000378802.4	cytochrome P450, family 4, subfamily V, polypeptide 2	mml-miR-7174-5p	-0.17
RAB8B	ENST00000321437.4	RAB8B, member RAS oncogene family	mml-miR-7174-5p	-0.17
CANX	ENST00000247461.4	calnexin	mml-miR-7174-5p	-0.17
ZBTB8A	ENST00000316459.4	zinc finger and BTB domain containing 8A	mml-miR-7174-5p	-0.17
POGK	ENST00000367875.1	pogo transposable element with KRAB domain	mml-miR-7174-5p	-0.17
CASP16	ENST00000428155.1	caspase 16, apoptosis-related cysteine peptidase (putative)	mml-miR-7174-5p	-0.17
PPL	ENST00000345988.2	periplakin	mml-miR-7174-5p	-0.17
RNF150	ENST00000515673.2	ring finger protein 150	mml-miR-7174-5p	-0.17
GCOM1	ENST00000380568.3	GRINL1A complex locus 1	mml-miR-7174-5p	-0.17
EGR3	ENST00000519492.1	early growth response 3	mml-miR-7174-5p	-0.17
LINS	ENST00000561308.1	lines homolog (Drosophila)	mml-miR-7174-5p	-0.17
NFAT5	ENST00000354436.2	nuclear factor of activated T-cells 5, tonicity-responsive	mml-miR-7174-5p	-0.17
PDE10A	ENST00000366882.1	phosphodiesterase 10A	mml-miR-7174-5p	-0.17
PAPOLG	ENST00000238714.3	poly(A) polymerase gamma	mml-miR-7174-5p	-0.17
RBAK	ENST00000396912.1	RB-associated KRAB zinc finger	mml-miR-7174-5p	-0.17
ARSB	ENST00000264914.4	arylsulfatase B	mml-miR-7174-5p	-0.17
PIP5KL1	ENST00000388747.4	phosphatidylinositol-4-phosphate 5-kinase-like 1	mml-miR-7174-5p	-0.17
PGR	ENST00000325455.5	progesterone receptor	mml-miR-7174-5p	-0.17
NOP9	ENST00000396802.3	NOP9 nucleolar protein	mml-miR-7174-5p	-0.17
HPSE2	ENST00000370546.1	heparanase 2	mml-miR-7174-5p	-0.17
CHDH	ENST00000315251.6	choline dehydrogenase	mml-miR-7174-5p	-0.17
ZNF573	ENST00000590414.2	zinc finger protein 573	mml-miR-7174-5p	-0.17
SYNJ2BP	ENST00000256366.4	synaptojanin 2 binding protein	mml-miR-7174-5p	-0.17
PIWIL2	ENST00000356766.6	piwi-like RNA-mediated gene silencing 2	mml-miR-7174-5p	-0.17
CBX5	ENST00000209875.4	chromobox homolog 5	mml-miR-7174-5p	-0.17
LEPROTL1	ENST00000321250.8	leptin receptor overlapping transcript-like 1	mml-miR-7174-5p	-0.17
KRBA2	ENST00000396267.1	KRAB-A domain containing 2	mml-miR-7174-5p	-0.17
SLC7A6	ENST00000219343.6	solute carrier family 7 (amino acid transporter light chain, y+L system), member 6	mml-miR-7174-5p	-0.17
PTCHD4	ENST00000339488.4	patched domain containing 4	mml-miR-7174-5p	-0.17
ZNF555	ENST00000334241.4	zinc finger protein 555	mml-miR-7174-5p	-0.17
SRPX2	ENST00000373004.3	sushi-repeat containing protein, X-linked 2	mml-miR-7174-5p	-0.17
CIAO1	ENST00000488633.1	cytosolic iron-sulfur protein assembly 1	mml-miR-7174-5p	-0.17
ELFN2	ENST00000402918.2	extracellular leucine-rich repeat and fibronectin type III domain containing 2	mml-miR-7174-5p	-0.17
ARPP19	ENST00000566423.1	cAMP-regulated phosphoprotein, 19kDa	mml-miR-7174-5p	-0.17
SDHA	ENST00000264932.6	succinate dehydrogenase complex, subunit A, flavoprotein (Fp)	mml-miR-7174-5p	-0.17
RNF217	ENST00000521654.2	ring finger protein 217	mml-miR-7174-5p	-0.17
NUP205	ENST00000285968.6	nucleoporin 205kDa	mml-miR-7174-5p	-0.17
MR1	ENST00000367580.5	major histocompatibility complex, class I-related	mml-miR-7174-5p	-0.17
ARSG	ENST00000448504.2	arylsulfatase G	mml-miR-7174-5p	-0.17
GGA2	ENST00000309859.4	golgi-associated, gamma adaptin ear containing, ARF binding protein 2	mml-miR-7174-5p	-0.17
JPH3	ENST00000284262.2	junctophilin 3	mml-miR-7174-5p	-0.17
FAM149B1	ENST00000242505.6	family with sequence similarity 149, member B1	mml-miR-7174-5p	-0.17
SUGT1	ENST00000310528.8	SGT1, suppressor of G2 allele of SKP1 (S. cerevisiae)	mml-miR-7174-5p	-0.17
VGLL4	ENST00000273038.3	vestigial like 4 (Drosophila)	mml-miR-7174-5p	-0.17
PANX1	ENST00000227638.3	pannexin 1	mml-miR-7174-5p	-0.17
DLAT	ENST00000280346.6	dihydrolipoamide S-acetyltransferase	mml-miR-7174-5p	-0.17
WDR37	ENST00000358220.1	WD repeat domain 37	mml-miR-7174-5p	-0.17
NOA1	ENST00000264230.4	nitric oxide associated 1	mml-miR-7174-5p	-0.17
PNPT1	ENST00000447944.2	polyribonucleotide nucleotidyltransferase 1	mml-miR-7174-5p	-0.17
RBP2	ENST00000232217.2	retinol binding protein 2, cellular	mml-miR-7174-5p	-0.17
PTRHD1	ENST00000328379.5	peptidyl-tRNA hydrolase domain containing 1	mml-miR-7174-5p	-0.17
MSANTD2	ENST00000239614.4	Myb/SANT-like DNA-binding domain containing 2	mml-miR-7174-5p	-0.17
ABCF1	ENST00000326195.8	ATP-binding cassette, sub-family F (GCN20), member 1	mml-miR-7174-5p	-0.17
RAD50	ENST00000378823.3	RAD50 homolog (S. cerevisiae)	mml-miR-7174-5p	-0.17
NFE2L3	ENST00000056233.3	nuclear factor, erythroid 2-like 3	mml-miR-7174-5p	-0.17
NSUN4	ENST00000474844.1	NOP2/Sun domain family, member 4	mml-miR-7174-5p	-0.17
SMIM15	ENST00000339020.3	small integral membrane protein 15	mml-miR-7174-5p	-0.17
BRI3	ENST00000297290.3	brain protein I3	mml-miR-7174-5p	-0.17
ELAVL1	ENST00000407627.2	ELAV like RNA binding protein 1	mml-miR-7174-5p	-0.17
SLC35C2	ENST00000372227.1	solute carrier family 35 (GDP-fucose transporter), member C2	mml-miR-7174-5p	-0.17
ABCF3	ENST00000429586.2	ATP-binding cassette, sub-family F (GCN20), member 3	mml-miR-7174-5p	-0.17
NUP37	ENST00000552283.1	nucleoporin 37kDa	mml-miR-7174-5p	-0.17
POLR2E	ENST00000215587.7	polymerase (RNA) II (DNA directed) polypeptide E, 25kDa	mml-miR-7174-5p	-0.17
ENSA	ENST00000369014.5	endosulfine alpha	mml-miR-7174-5p	-0.17
NTMT1	ENST00000372481.3	N-terminal Xaa-Pro-Lys N-methyltransferase 1	mml-miR-7174-5p	-0.17
APBB2	ENST00000295974.8	amyloid beta (A4) precursor protein-binding, family B, member 2	mml-miR-7174-5p	-0.17
LTBP2	ENST00000261978.4	latent transforming growth factor beta binding protein 2	mml-miR-7174-5p	-0.17
C4orf40	ENST00000344526.5	chromosome 4 open reading frame 40	mml-miR-7174-5p	-0.17
RGPD4	ENST00000408999.3	RANBP2-like and GRIP domain containing 4	mml-miR-7174-5p	-0.17
ORC6	ENST00000568364.2	origin recognition complex, subunit 6	mml-miR-7174-5p	-0.17
ARGFX	ENST00000334384.3	arginine-fifty homeobox	mml-miR-7174-5p	-0.17
ALOX5AP	ENST00000380490.3	arachidonate 5-lipoxygenase-activating protein	mml-miR-7174-5p	-0.17
TNFRSF14	ENST00000355716.4	tumor necrosis factor receptor superfamily, member 14	mml-miR-7174-5p	-0.17
NDNF	ENST00000379692.4	neuron-derived neurotrophic factor	mml-miR-7174-5p	-0.17
YAE1D1	ENST00000223273.2	Yae1 domain containing 1	mml-miR-7174-5p	-0.17
ANGPTL3	ENST00000371129.3	angiopoietin-like 3	mml-miR-7174-5p	-0.17
FRMPD2	ENST00000474573.1	FERM and PDZ domain containing 2	mml-miR-7174-5p	-0.16
ZSCAN30	ENST00000333206.5	zinc finger and SCAN domain containing 30	mml-miR-7174-5p	-0.16
SLC15A1	ENST00000376503.5	solute carrier family 15 (oligopeptide transporter), member 1	mml-miR-7174-5p	-0.16
LYSMD1	ENST00000368908.5	LysM, putative peptidoglycan-binding, domain containing 1	mml-miR-7174-5p	-0.16
CIITA	ENST00000324288.8	class II, major histocompatibility complex, transactivator	mml-miR-7174-5p	-0.16
MED18	ENST00000373842.4	mediator complex subunit 18	mml-miR-7174-5p	-0.16
ST8SIA2	ENST00000268164.3	ST8 alpha-N-acetyl-neuraminide alpha-2,8-sialyltransferase 2	mml-miR-7174-5p	-0.16
FAM184B	ENST00000265018.3	family with sequence similarity 184, member B	mml-miR-7174-5p	-0.16
GABRA3	ENST00000370314.4	gamma-aminobutyric acid (GABA) A receptor, alpha 3	mml-miR-7174-5p	-0.16
OR51E2	ENST00000396950.3	olfactory receptor, family 51, subfamily E, member 2	mml-miR-7174-5p	-0.16
TNFSF10	ENST00000420541.2	tumor necrosis factor (ligand) superfamily, member 10	mml-miR-7174-5p	-0.16
AC005003.1	ENST00000504184.2	CDNA FLJ20464 fis, clone KAT06158; HCG1777549; Uncharacterized protein	mml-miR-7174-5p	-0.16
HAP1	ENST00000393939.2	huntingtin-associated protein 1	mml-miR-7174-5p	-0.16
MYBPH	ENST00000255416.4	myosin binding protein H	mml-miR-7174-5p	-0.16
TRAF7	ENST00000326181.6	TNF receptor-associated factor 7, E3 ubiquitin protein ligase	mml-miR-7174-5p	-0.16
FAM227A	ENST00000535113.1	family with sequence similarity 227, member A	mml-miR-7174-5p	-0.16
PLEKHG4B	ENST00000283426.6	pleckstrin homology domain containing, family G (with RhoGef domain) member 4B	mml-miR-7174-5p	-0.16
CCM2L	ENST00000262659.8	cerebral cavernous malformation 2-like	mml-miR-7174-5p	-0.16
SLC2A14	ENST00000340749.5	solute carrier family 2 (facilitated glucose transporter), member 14	mml-miR-7174-5p	-0.16
LPAR5	ENST00000329858.4	lysophosphatidic acid receptor 5	mml-miR-7174-5p	-0.16
ASCL5	ENST00000449188.2	achaete-scute complex homolog 5 (Drosophila)	mml-miR-7174-5p	-0.16
MMS22L	ENST00000275053.4	MMS22-like, DNA repair protein	mml-miR-7174-5p	-0.16
STAT1	ENST00000540176.1	signal transducer and activator of transcription 1, 91kDa	mml-miR-7174-5p	-0.16
PPP2R2D	ENST00000422256.2	protein phosphatase 2, regulatory subunit B, delta	mml-miR-7174-5p	-0.16
RGPD6	ENST00000329516.3	RANBP2-like and GRIP domain containing 6	mml-miR-7174-5p	-0.16
VWA3A	ENST00000389398.5	von Willebrand factor A domain containing 3A	mml-miR-7174-5p	-0.16
TMTC2	ENST00000321196.3	transmembrane and tetratricopeptide repeat containing 2	mml-miR-7174-5p	-0.16
NABP2	ENST00000267023.4	nucleic acid binding protein 2	mml-miR-7174-5p	-0.16
SUMO1	ENST00000392246.2	small ubiquitin-like modifier 1	mml-miR-7174-5p	-0.16
SFN	ENST00000339276.4	stratifin	mml-miR-7174-5p	-0.16
EIF3I	ENST00000373586.1	eukaryotic translation initiation factor 3, subunit I	mml-miR-7174-5p	-0.16
ARRDC4	ENST00000268042.6	arrestin domain containing 4	mml-miR-7174-5p	-0.16
WFDC1	ENST00000219454.5	WAP four-disulfide core domain 1	mml-miR-7174-5p	-0.16
DSG3	ENST00000257189.4	desmoglein 3	mml-miR-7174-5p	-0.16
CNOT6L	ENST00000504123.1	CCR4-NOT transcription complex, subunit 6-like	mml-miR-7174-5p	-0.16
RASGRF1	ENST00000558480.2	Ras protein-specific guanine nucleotide-releasing factor 1	mml-miR-7174-5p	-0.16
CASP6	ENST00000352981.3	caspase 6, apoptosis-related cysteine peptidase	mml-miR-7174-5p	-0.16
KIAA0100	ENST00000528896.2	KIAA0100	mml-miR-7174-5p	-0.16
LYPD6	ENST00000334166.4	LY6/PLAUR domain containing 6	mml-miR-7174-5p	-0.16
FAM131A	ENST00000310585.4	family with sequence similarity 131, member A	mml-miR-7174-5p	-0.16
ADCK4	ENST00000324464.3	aarF domain containing kinase 4	mml-miR-7174-5p	-0.16
C5orf20	ENST00000503143.2	chromosome 5 open reading frame 20	mml-miR-7174-5p	-0.16
RPS6KB1	ENST00000225577.4	ribosomal protein S6 kinase, 70kDa, polypeptide 1	mml-miR-7174-5p	-0.16
GALNT10	ENST00000297107.6	UDP-N-acetyl-alpha-D-galactosamine:polypeptide N-acetylgalactosaminyltransferase 10 (GalNAc-T10)	mml-miR-7174-5p	-0.16
LARGE	ENST00000354992.2	like-glycosyltransferase	mml-miR-7174-5p	-0.16
MTRF1L	ENST00000367231.5	mitochondrial translational release factor 1-like	mml-miR-7174-5p	-0.16
AP1S2	ENST00000329235.2	adaptor-related protein complex 1, sigma 2 subunit	mml-miR-7174-5p	-0.16
FOXF1	ENST00000262426.4	forkhead box F1	mml-miR-7174-5p	-0.16
C22orf24	ENST00000248984.3	chromosome 22 open reading frame 24	mml-miR-7174-5p	-0.16
GTF2H2C	ENST00000510979.1	general transcription factor IIH, polypeptide 2C	mml-miR-7174-5p	-0.16
OPALIN	ENST00000371172.3	oligodendrocytic myelin paranodal and inner loop protein	mml-miR-7174-5p	-0.16
SCNN1A	ENST00000360168.3	sodium channel, non-voltage-gated 1 alpha subunit	mml-miR-7174-5p	-0.16
ST6GALNAC5	ENST00000477717.1	ST6 (alpha-N-acetyl-neuraminyl-2,3-beta-galactosyl-1,3)-N-acetylgalactosaminide alpha-2,6-sialyltransferase 5	mml-miR-7174-5p	-0.16
BICC1	ENST00000373886.3	bicaudal C homolog 1 (Drosophila)	mml-miR-7174-5p	-0.16
CEACAM6	ENST00000199764.6	carcinoembryonic antigen-related cell adhesion molecule 6 (non-specific cross reacting antigen)	mml-miR-7174-5p	-0.16
TP53AIP1	ENST00000602346.1	tumor protein p53 regulated apoptosis inducing protein 1	mml-miR-7174-5p	-0.16
APOF	ENST00000398189.3	apolipoprotein F	mml-miR-7174-5p	-0.16
CDC14B	ENST00000265659.2	cell division cycle 14B	mml-miR-7174-5p	-0.16
ASRGL1	ENST00000415229.2	asparaginase like 1	mml-miR-7174-5p	-0.16
RORB	ENST00000376896.3	RAR-related orphan receptor B	mml-miR-7174-5p	-0.16
SLC28A1	ENST00000394573.1	solute carrier family 28 (concentrative nucleoside transporter), member 1	mml-miR-7174-5p	-0.16
ABHD17B	ENST00000333421.6	abhydrolase domain containing 17B	mml-miR-7174-5p	-0.16
ZNF317	ENST00000247956.6	zinc finger protein 317	mml-miR-7174-5p	-0.16
KIAA2013	ENST00000376572.3	KIAA2013	mml-miR-7174-5p	-0.16
TAF13	ENST00000338366.5	TAF13 RNA polymerase II, TATA box binding protein (TBP)-associated factor, 18kDa	mml-miR-7174-5p	-0.16
PIANP	ENST00000534837.1	PILR alpha associated neural protein	mml-miR-7174-5p	-0.16
POC1B-GALNT4	ENST00000547474.1	POC1B-GALNT4 readthrough	mml-miR-7174-5p	-0.16
FOXJ3	ENST00000372571.1	forkhead box J3	mml-miR-7174-5p	-0.16
ARL10	ENST00000310389.5	ADP-ribosylation factor-like 10	mml-miR-7174-5p	-0.16
PHACTR4	ENST00000373839.3	phosphatase and actin regulator 4	mml-miR-7174-5p	-0.16
ORC2	ENST00000234296.2	origin recognition complex, subunit 2	mml-miR-7174-5p	-0.16
ETF1	ENST00000499810.2	eukaryotic translation termination factor 1	mml-miR-7174-5p	-0.16
COX10	ENST00000261643.3	cytochrome c oxidase assembly homolog 10 (yeast)	mml-miR-7174-5p	-0.16
KIAA1244	ENST00000251691.4	KIAA1244	mml-miR-7174-5p	-0.16
FAM101B	ENST00000329099.4	family with sequence similarity 101, member B	mml-miR-7174-5p	-0.16
CIRBP	ENST00000444172.2	cold inducible RNA binding protein	mml-miR-7174-5p	-0.16
CDH1	ENST00000261769.5	cadherin 1, type 1, E-cadherin (epithelial)	mml-miR-7174-5p	-0.16
FGF1	ENST00000360966.5	fibroblast growth factor 1 (acidic)	mml-miR-7174-5p	-0.16
TNRC6B	ENST00000335727.9	trinucleotide repeat containing 6B	mml-miR-7174-5p	-0.16
RABGEF1	ENST00000284957.5	RAB guanine nucleotide exchange factor (GEF) 1	mml-miR-7174-5p	-0.16
AC022532.1	ENST00000420338.2	Uncharacterized protein	mml-miR-7174-5p	-0.16
QPCTL	ENST00000012049.5	glutaminyl-peptide cyclotransferase-like	mml-miR-7174-5p	-0.16
TRIM65	ENST00000269383.3	tripartite motif containing 65	mml-miR-7174-5p	-0.16
ISY1	ENST00000393292.3	ISY1 splicing factor homolog (S. cerevisiae)	mml-miR-7174-5p	-0.16
C15orf38-AP3S2	ENST00000398333.3	C15orf38-AP3S2 readthrough	mml-miR-7174-5p	-0.16
AL139099.1	ENST00000539688.1	Full-length cDNA clone CS0DK012YO09 of HeLa cells of Homo sapiens (human); Uncharacterized protein	mml-miR-7174-5p	-0.16
DAP3	ENST00000368336.5	death associated protein 3	mml-miR-7174-5p	-0.16
ZBTB40	ENST00000404138.1	zinc finger and BTB domain containing 40	mml-miR-7174-5p	-0.16
RABIF	ENST00000367262.3	RAB interacting factor	mml-miR-7174-5p	-0.16
ENPEP	ENST00000265162.5	glutamyl aminopeptidase (aminopeptidase A)	mml-miR-7174-5p	-0.16
SZRD1	ENST00000401089.3	SUZ RNA binding domain containing 1	mml-miR-7174-5p	-0.16
CEP76	ENST00000262127.2	centrosomal protein 76kDa	mml-miR-7174-5p	-0.16
TMEM139	ENST00000359333.3	transmembrane protein 139	mml-miR-7174-5p	-0.16
IMPAD1	ENST00000262644.4	inositol monophosphatase domain containing 1	mml-miR-7174-5p	-0.16
TTC39C	ENST00000540918.2	tetratricopeptide repeat domain 39C	mml-miR-7174-5p	-0.16
TCN2	ENST00000215838.3	transcobalamin II	mml-miR-7174-5p	-0.16
SOX5	ENST00000546136.1	SRY (sex determining region Y)-box 5	mml-miR-7174-5p	-0.16
TM7SF3	ENST00000343028.4	transmembrane 7 superfamily member 3	mml-miR-7174-5p	-0.16
CENPP	ENST00000375587.3	centromere protein P	mml-miR-7174-5p	-0.16
PACS1	ENST00000320580.4	phosphofurin acidic cluster sorting protein 1	mml-miR-7174-5p	-0.16
FCRLB	ENST00000336830.5	Fc receptor-like B	mml-miR-7174-5p	-0.16
WDR5	ENST00000425041.1	WD repeat domain 5	mml-miR-7174-5p	-0.16
TPGS1	ENST00000359315.5	tubulin polyglutamylase complex subunit 1	mml-miR-7174-5p	-0.16
FADS1	ENST00000350997.7	fatty acid desaturase 1	mml-miR-7174-5p	-0.16
SLC5A12	ENST00000396005.3	solute carrier family 5 (sodium/monocarboxylate cotransporter), member 12	mml-miR-7174-5p	-0.16
NXPH3	ENST00000328741.5	neurexophilin 3	mml-miR-7174-5p	-0.16
ZNF780A	ENST00000450241.2	zinc finger protein 780A	mml-miR-7174-5p	-0.16
GDF5OS	ENST00000374375.1	growth differentiation factor 5 opposite strand	mml-miR-7174-5p	-0.16
OTUD7B	ENST00000369135.4	OTU domain containing 7B	mml-miR-7174-5p	-0.16
SLC6A4	ENST00000401766.2	solute carrier family 6 (neurotransmitter transporter), member 4	mml-miR-7174-5p	-0.16
MED28	ENST00000237380.7	mediator complex subunit 28	mml-miR-7174-5p	-0.16
SLC29A4	ENST00000396872.3	solute carrier family 29 (equilibrative nucleoside transporter), member 4	mml-miR-7174-5p	-0.16
ZDHHC2	ENST00000262096.8	zinc finger, DHHC-type containing 2	mml-miR-7174-5p	-0.16
[truncated: 194 more rows]
