# Supplementary material for: Identification of microRNAs Derived from Transposable Elements in the Macaca mulatta (Rhesus Monkey) Genome
Source: Genes (Basel). 2023 Oct 24;14(11):1984. doi: 10.3390/genes14111984 (PMC10671384; doi:10.3390/genes14111984)
Supplement: Supplementary file 1 [file genes-14-01984-s001.zip › supplementary table5.xlsx]

## Sheet: Table5
Supplementary table 5. The predicted target genes of mml-miR-7194-5p
Ortholog of target gene	Representative transcript	Gene name	Representative miRNA	Total context++ score
ID4	ENST00000378700.3	inhibitor of DNA binding 4, dominant negative helix-loop-helix protein	mml-miR-7194-5p	-1.3
CAMTA1	ENST00000473578.1	calmodulin binding transcription activator 1	mml-miR-7194-5p	-1.07
ZNF148	ENST00000360647.4	zinc finger protein 148	mml-miR-7194-5p	-0.93
CTD-2228K2.5	ENST00000342584.3	Uncharacterized protein	mml-miR-7194-5p	-0.75
NKX6-2	ENST00000368592.5	NK6 homeobox 2	mml-miR-7194-5p	-0.71
FGG	ENST00000404648.3	fibrinogen gamma chain	mml-miR-7194-5p	-0.68
TMEM69	ENST00000372025.4	transmembrane protein 69	mml-miR-7194-5p	-0.65
ITGA1	ENST00000282588.6	integrin, alpha 1	mml-miR-7194-5p	-0.64
PHLDA1	ENST00000602540.1	pleckstrin homology-like domain, family A, member 1	mml-miR-7194-5p	-0.62
B3GNT5	ENST00000326505.3	UDP-GlcNAc:betaGal beta-1,3-N-acetylglucosaminyltransferase 5	mml-miR-7194-5p	-0.61
C11orf91	ENST00000379011.4	chromosome 11 open reading frame 91	mml-miR-7194-5p	-0.61
SCGB2A1	ENST00000244930.4	secretoglobin, family 2A, member 1	mml-miR-7194-5p	-0.6
CMC1	ENST00000466830.1	COX assembly mitochondrial protein 1 homolog (S. cerevisiae)	mml-miR-7194-5p	-0.59
AL163636.6	ENST00000553909.1	Homo sapiens ribonuclease, RNase A family, 4 (RNASE4), transcript variant 4, mRNA.	mml-miR-7194-5p	-0.58
RNASE13	ENST00000382951.3	ribonuclease, RNase A family, 13 (non-active)	mml-miR-7194-5p	-0.56
TTC39A	ENST00000530004.1	tetratricopeptide repeat domain 39A	mml-miR-7194-5p	-0.56
SNAI2	ENST00000020945.1	snail family zinc finger 2	mml-miR-7194-5p	-0.55
FSD1L	ENST00000374710.3	fibronectin type III and SPRY domain containing 1-like	mml-miR-7194-5p	-0.55
IL24	ENST00000367093.3	interleukin 24	mml-miR-7194-5p	-0.54
KIAA1919	ENST00000368847.4	KIAA1919	mml-miR-7194-5p	-0.54
NSG1	ENST00000421177.2	Neuron-specific protein family member 1	mml-miR-7194-5p	-0.54
DUSP12	ENST00000367943.4	dual specificity phosphatase 12	mml-miR-7194-5p	-0.53
XKR4	ENST00000327381.6	XK, Kell blood group complex subunit-related family, member 4	mml-miR-7194-5p	-0.52
C2orf80	ENST00000341287.4	chromosome 2 open reading frame 80	mml-miR-7194-5p	-0.52
SRA1	ENST00000336283.6	steroid receptor RNA activator 1	mml-miR-7194-5p	-0.52
ADK	ENST00000372734.3	adenosine kinase	mml-miR-7194-5p	-0.52
SH3BGR	ENST00000380637.3	SH3 domain binding glutamic acid-rich protein	mml-miR-7194-5p	-0.51
RNASE4	ENST00000555835.1	ribonuclease, RNase A family, 4	mml-miR-7194-5p	-0.51
NPRL2	ENST00000232501.3	nitrogen permease regulator-like 2 (S. cerevisiae)	mml-miR-7194-5p	-0.51
CSN2	ENST00000353151.3	casein beta	mml-miR-7194-5p	-0.5
DPM1	ENST00000371588.5	dolichyl-phosphate mannosyltransferase polypeptide 1, catalytic subunit	mml-miR-7194-5p	-0.5
RAB10	ENST00000264710.4	RAB10, member RAS oncogene family	mml-miR-7194-5p	-0.49
FAM92A1	ENST00000518322.1	family with sequence similarity 92, member A1	mml-miR-7194-5p	-0.49
HELLS	ENST00000394036.1	helicase, lymphoid-specific	mml-miR-7194-5p	-0.49
HNRNPL	ENST00000221419.5	heterogeneous nuclear ribonucleoprotein L	mml-miR-7194-5p	-0.48
ZBTB20	ENST00000462705.1	zinc finger and BTB domain containing 20	mml-miR-7194-5p	-0.48
RP11-796G6.2	ENST00000556973.1	Uncharacterized protein	mml-miR-7194-5p	-0.47
C4orf33	ENST00000281146.5	chromosome 4 open reading frame 33	mml-miR-7194-5p	-0.47
MEF2C	ENST00000340208.5	myocyte enhancer factor 2C	mml-miR-7194-5p	-0.47
MBLAC2	ENST00000316610.6	metallo-beta-lactamase domain containing 2	mml-miR-7194-5p	-0.46
TFF3	ENST00000518498.1	trefoil factor 3 (intestinal)	mml-miR-7194-5p	-0.46
TTC32	ENST00000402414.1	tetratricopeptide repeat domain 32	mml-miR-7194-5p	-0.45
RAP1A	ENST00000369709.3	RAP1A, member of RAS oncogene family	mml-miR-7194-5p	-0.45
TEDDM1	ENST00000367565.1	transmembrane epididymal protein 1	mml-miR-7194-5p	-0.44
IFNA14	ENST00000380222.2	interferon, alpha 14	mml-miR-7194-5p	-0.44
EIF5A2	ENST00000474096.1	eukaryotic translation initiation factor 5A2	mml-miR-7194-5p	-0.44
TIMM9	ENST00000395159.2	translocase of inner mitochondrial membrane 9 homolog (yeast)	mml-miR-7194-5p	-0.44
RGS17	ENST00000367225.2	regulator of G-protein signaling 17	mml-miR-7194-5p	-0.43
RAB23	ENST00000317483.3	RAB23, member RAS oncogene family	mml-miR-7194-5p	-0.43
SUMO2	ENST00000420826.2	small ubiquitin-like modifier 2	mml-miR-7194-5p	-0.43
HOXB1	ENST00000239174.6	homeobox B1	mml-miR-7194-5p	-0.42
PRKAB1	ENST00000229328.5	protein kinase, AMP-activated, beta 1 non-catalytic subunit	mml-miR-7194-5p	-0.42
KCNJ6	ENST00000609713.1	potassium inwardly-rectifying channel, subfamily J, member 6	mml-miR-7194-5p	-0.41
EGLN1	ENST00000366641.3	egl-9 family hypoxia-inducible factor 1	mml-miR-7194-5p	-0.41
DUSP5	ENST00000369583.3	dual specificity phosphatase 5	mml-miR-7194-5p	-0.41
AC091801.1	ENST00000402115.1	LOC392621; Uncharacterized protein	mml-miR-7194-5p	-0.41
HERPUD2	ENST00000396081.1	HERPUD family member 2	mml-miR-7194-5p	-0.41
SYNCRIP	ENST00000355238.6	synaptotagmin binding, cytoplasmic RNA interacting protein	mml-miR-7194-5p	-0.41
MORF4L2	ENST00000360458.1	mortality factor 4 like 2	mml-miR-7194-5p	-0.41
MLNR	ENST00000398307.1	motilin receptor	mml-miR-7194-5p	-0.4
GPKOW	ENST00000156109.5	G patch domain and KOW motifs	mml-miR-7194-5p	-0.4
RHOQ	ENST00000238738.4	ras homolog family member Q	mml-miR-7194-5p	-0.4
TNFAIP8	ENST00000504771.2	tumor necrosis factor, alpha-induced protein 8	mml-miR-7194-5p	-0.4
KCNJ15	ENST00000328656.4	potassium inwardly-rectifying channel, subfamily J, member 15	mml-miR-7194-5p	-0.39
WRNIP1	ENST00000380769.4	Werner helicase interacting protein 1	mml-miR-7194-5p	-0.39
GSKIP	ENST00000555181.1	GSK3B interacting protein	mml-miR-7194-5p	-0.39
SCFD1	ENST00000458591.2	sec1 family domain containing 1	mml-miR-7194-5p	-0.39
IL15	ENST00000296545.7	interleukin 15	mml-miR-7194-5p	-0.39
GMFB	ENST00000554908.1	glia maturation factor, beta	mml-miR-7194-5p	-0.39
KCNJ13	ENST00000409779.1	potassium inwardly-rectifying channel, subfamily J, member 13	mml-miR-7194-5p	-0.39
DCX	ENST00000356915.2	doublecortin	mml-miR-7194-5p	-0.38
NIPSNAP3B	ENST00000374762.3	nipsnap homolog 3B (C. elegans)	mml-miR-7194-5p	-0.37
IFNA10	ENST00000357374.2	interferon, alpha 10	mml-miR-7194-5p	-0.37
BANF1	ENST00000312175.2	barrier to autointegration factor 1	mml-miR-7194-5p	-0.37
RP5-1052I5.2	ENST00000370548.2	Heparan sulfate 2-O-sulfotransferase 1	mml-miR-7194-5p	-0.37
SPARC	ENST00000231061.4	secreted protein, acidic, cysteine-rich (osteonectin)	mml-miR-7194-5p	-0.37
ISCA2	ENST00000554924.1	iron-sulfur cluster assembly 2	mml-miR-7194-5p	-0.36
CCDC148	ENST00000283233.5	coiled-coil domain containing 148	mml-miR-7194-5p	-0.36
RAP2A	ENST00000245304.4	RAP2A, member of RAS oncogene family	mml-miR-7194-5p	-0.36
TTK	ENST00000509894.1	TTK protein kinase	mml-miR-7194-5p	-0.36
ARMC3	ENST00000409983.3	armadillo repeat containing 3	mml-miR-7194-5p	-0.36
RP11-47I22.3	ENST00000556569.1	Uncharacterized protein	mml-miR-7194-5p	-0.35
GRHL3	ENST00000361548.4	grainyhead-like 3 (Drosophila)	mml-miR-7194-5p	-0.35
DNAJC21	ENST00000382021.2	DnaJ (Hsp40) homolog, subfamily C, member 21	mml-miR-7194-5p	-0.35
EN2	ENST00000297375.4	engrailed homeobox 2	mml-miR-7194-5p	-0.35
CCDC112	ENST00000379611.5	coiled-coil domain containing 112	mml-miR-7194-5p	-0.34
HNRNPUL2	ENST00000301785.5	heterogeneous nuclear ribonucleoprotein U-like 2	mml-miR-7194-5p	-0.34
DPY19L4	ENST00000414645.2	dpy-19-like 4 (C. elegans)	mml-miR-7194-5p	-0.34
ELL2	ENST00000237853.4	elongation factor, RNA polymerase II, 2	mml-miR-7194-5p	-0.34
EID2	ENST00000390658.2	EP300 interacting inhibitor of differentiation 2	mml-miR-7194-5p	-0.34
CCDC50	ENST00000392455.3	coiled-coil domain containing 50	mml-miR-7194-5p	-0.34
ATP5G3	ENST00000284727.4	ATP synthase, H+ transporting, mitochondrial Fo complex, subunit C3 (subunit 9)	mml-miR-7194-5p	-0.34
MATR3	ENST00000510056.1	matrin 3	mml-miR-7194-5p	-0.34
TBCEL	ENST00000422003.2	tubulin folding cofactor E-like	mml-miR-7194-5p	-0.34
ZMPSTE24	ENST00000372759.3	zinc metallopeptidase STE24	mml-miR-7194-5p	-0.33
CLLU1	ENST00000378485.1	chronic lymphocytic leukemia up-regulated 1	mml-miR-7194-5p	-0.33
BCL7A	ENST00000538010.1	B-cell CLL/lymphoma 7A	mml-miR-7194-5p	-0.33
C1orf122	ENST00000373042.4	chromosome 1 open reading frame 122	mml-miR-7194-5p	-0.33
C5orf49	ENST00000399810.2	chromosome 5 open reading frame 49	mml-miR-7194-5p	-0.33
OGFRL1	ENST00000370435.4	opioid growth factor receptor-like 1	mml-miR-7194-5p	-0.33
ADPGK	ENST00000311669.8	ADP-dependent glucokinase	mml-miR-7194-5p	-0.33
CAND1	ENST00000545606.1	cullin-associated and neddylation-dissociated 1	mml-miR-7194-5p	-0.33
PARP16	ENST00000261888.6	poly (ADP-ribose) polymerase family, member 16	mml-miR-7194-5p	-0.32
CRISP1	ENST00000335847.4	cysteine-rich secretory protein 1	mml-miR-7194-5p	-0.32
MAPK8	ENST00000374182.3	mitogen-activated protein kinase 8	mml-miR-7194-5p	-0.32
FGFR1OP	ENST00000366847.4	FGFR1 oncogene partner	mml-miR-7194-5p	-0.32
RBM39	ENST00000253363.6	RNA binding motif protein 39	mml-miR-7194-5p	-0.32
TIAL1	ENST00000369093.2	TIA1 cytotoxic granule-associated RNA binding protein-like 1	mml-miR-7194-5p	-0.32
PKIA	ENST00000396418.2	protein kinase (cAMP-dependent, catalytic) inhibitor alpha	mml-miR-7194-5p	-0.32
ECHDC3	ENST00000379215.4	enoyl CoA hydratase domain containing 3	mml-miR-7194-5p	-0.31
PDAP1	ENST00000350498.3	PDGFA associated protein 1	mml-miR-7194-5p	-0.31
LPP	ENST00000312675.4	LIM domain containing preferred translocation partner in lipoma	mml-miR-7194-5p	-0.31
CSRNP2	ENST00000228515.1	cysteine-serine-rich nuclear protein 2	mml-miR-7194-5p	-0.31
ANXA4	ENST00000394295.4	annexin A4	mml-miR-7194-5p	-0.31
CHST7	ENST00000276055.3	carbohydrate (N-acetylglucosamine 6-O) sulfotransferase 7	mml-miR-7194-5p	-0.3
TKTL1	ENST00000369915.3	transketolase-like 1	mml-miR-7194-5p	-0.3
SAMD5	ENST00000367474.1	sterile alpha motif domain containing 5	mml-miR-7194-5p	-0.3
C6orf211	ENST00000367294.3	chromosome 6 open reading frame 211	mml-miR-7194-5p	-0.3
VAPA	ENST00000400000.2	VAMP (vesicle-associated membrane protein)-associated protein A, 33kDa	mml-miR-7194-5p	-0.3
ENOSF1	ENST00000383578.3	enolase superfamily member 1	mml-miR-7194-5p	-0.3
NUDT21	ENST00000300291.5	nudix (nucleoside diphosphate linked moiety X)-type motif 21	mml-miR-7194-5p	-0.3
PTP4A1	ENST00000370651.3	protein tyrosine phosphatase type IVA, member 1	mml-miR-7194-5p	-0.29
MBNL2	ENST00000345429.6	muscleblind-like splicing regulator 2	mml-miR-7194-5p	-0.29
ATF2	ENST00000487334.2	activating transcription factor 2	mml-miR-7194-5p	-0.29
ROR1	ENST00000371079.1	receptor tyrosine kinase-like orphan receptor 1	mml-miR-7194-5p	-0.29
PDE3B	ENST00000282096.4	phosphodiesterase 3B, cGMP-inhibited	mml-miR-7194-5p	-0.29
DYNLL2	ENST00000579991.2	dynein, light chain, LC8-type 2	mml-miR-7194-5p	-0.29
GABRA1	ENST00000428797.2	gamma-aminobutyric acid (GABA) A receptor, alpha 1	mml-miR-7194-5p	-0.28
WBP2NL	ENST00000328823.9	WBP2 N-terminal like	mml-miR-7194-5p	-0.28
KIAA1009	ENST00000257766.4	KIAA1009	mml-miR-7194-5p	-0.28
KRT35	ENST00000246639.2	keratin 35	mml-miR-7194-5p	-0.28
VWC2	ENST00000340652.4	von Willebrand factor C domain containing 2	mml-miR-7194-5p	-0.28
PEX3	ENST00000367591.4	peroxisomal biogenesis factor 3	mml-miR-7194-5p	-0.28
KIF2A	ENST00000381103.2	kinesin heavy chain member 2A	mml-miR-7194-5p	-0.28
SOSTDC1	ENST00000307068.4	sclerostin domain containing 1	mml-miR-7194-5p	-0.28
GNG4	ENST00000450593.1	guanine nucleotide binding protein (G protein), gamma 4	mml-miR-7194-5p	-0.28
SEC62	ENST00000337002.4	SEC62 homolog (S. cerevisiae)	mml-miR-7194-5p	-0.28
RNF141	ENST00000265981.2	ring finger protein 141	mml-miR-7194-5p	-0.28
LRRC40	ENST00000370952.3	leucine rich repeat containing 40	mml-miR-7194-5p	-0.28
UBE2D2	ENST00000398733.3	ubiquitin-conjugating enzyme E2D 2	mml-miR-7194-5p	-0.28
KRT26	ENST00000335552.4	keratin 26	mml-miR-7194-5p	-0.27
SOCS3	ENST00000330871.2	suppressor of cytokine signaling 3	mml-miR-7194-5p	-0.27
NCL	ENST00000322723.4	nucleolin	mml-miR-7194-5p	-0.27
CRK	ENST00000398970.5	v-crk avian sarcoma virus CT10 oncogene homolog	mml-miR-7194-5p	-0.27
RHOJ	ENST00000316754.3	ras homolog family member J	mml-miR-7194-5p	-0.27
TXNDC16	ENST00000281741.4	thioredoxin domain containing 16	mml-miR-7194-5p	-0.27
KIAA1244	ENST00000251691.4	KIAA1244	mml-miR-7194-5p	-0.27
OCIAD2	ENST00000273860.4	OCIA domain containing 2	mml-miR-7194-5p	-0.27
TMEM57	ENST00000399766.3	transmembrane protein 57	mml-miR-7194-5p	-0.27
FGF2	ENST00000264498.3	fibroblast growth factor 2 (basic)	mml-miR-7194-5p	-0.27
ZFP91	ENST00000316059.6	ZFP91 zinc finger protein	mml-miR-7194-5p	-0.27
TYRP1	ENST00000388918.5	tyrosinase-related protein 1	mml-miR-7194-5p	-0.27
DENND6A	ENST00000311128.5	DENN/MADD domain containing 6A	mml-miR-7194-5p	-0.26
TMEM100	ENST00000424486.2	transmembrane protein 100	mml-miR-7194-5p	-0.26
DUS4L	ENST00000265720.3	dihydrouridine synthase 4-like (S. cerevisiae)	mml-miR-7194-5p	-0.26
CREBZF	ENST00000398294.2	CREB/ATF bZIP transcription factor	mml-miR-7194-5p	-0.26
ZNF281	ENST00000294740.3	zinc finger protein 281	mml-miR-7194-5p	-0.26
TSC22D2	ENST00000361875.3	TSC22 domain family, member 2	mml-miR-7194-5p	-0.26
TADA2B	ENST00000310074.7	transcriptional adaptor 2B	mml-miR-7194-5p	-0.26
RNF34	ENST00000361234.5	ring finger protein 34, E3 ubiquitin protein ligase	mml-miR-7194-5p	-0.25
AL626787.1	ENST00000595430.1		mml-miR-7194-5p	-0.25
NDRG3	ENST00000373803.2	NDRG family member 3	mml-miR-7194-5p	-0.25
IRS2	ENST00000375856.3	insulin receptor substrate 2	mml-miR-7194-5p	-0.25
TMEM248	ENST00000341567.4	transmembrane protein 248	mml-miR-7194-5p	-0.25
FAM126B	ENST00000418596.3	family with sequence similarity 126, member B	mml-miR-7194-5p	-0.25
GUCY1A2	ENST00000526355.2	guanylate cyclase 1, soluble, alpha 2	mml-miR-7194-5p	-0.25
GPC4	ENST00000370828.3	glypican 4	mml-miR-7194-5p	-0.25
SHH	ENST00000297261.2	sonic hedgehog	mml-miR-7194-5p	-0.25
TFDP2	ENST00000499676.2	transcription factor Dp-2 (E2F dimerization partner 2)	mml-miR-7194-5p	-0.25
OSBPL8	ENST00000393249.2	oxysterol binding protein-like 8	mml-miR-7194-5p	-0.25
VWA3B	ENST00000477737.1	von Willebrand factor A domain containing 3B	mml-miR-7194-5p	-0.25
ESR1	ENST00000440973.1	estrogen receptor 1	mml-miR-7194-5p	-0.24
DMRT2	ENST00000259622.6	doublesex and mab-3 related transcription factor 2	mml-miR-7194-5p	-0.24
KLHL14	ENST00000359358.4	kelch-like family member 14	mml-miR-7194-5p	-0.24
GPR180	ENST00000376958.4	G protein-coupled receptor 180	mml-miR-7194-5p	-0.24
ATP2C1	ENST00000505330.1	ATPase, Ca++ transporting, type 2C, member 1	mml-miR-7194-5p	-0.24
MMP16	ENST00000286614.6	matrix metallopeptidase 16 (membrane-inserted)	mml-miR-7194-5p	-0.24
TBK1	ENST00000331710.5	TANK-binding kinase 1	mml-miR-7194-5p	-0.24
SMAD9	ENST00000399275.2	SMAD family member 9	mml-miR-7194-5p	-0.24
MYOZ2	ENST00000307128.5	myozenin 2	mml-miR-7194-5p	-0.24
SGTB	ENST00000381007.4	small glutamine-rich tetratricopeptide repeat (TPR)-containing, beta	mml-miR-7194-5p	-0.24
SP9	ENST00000394967.2	Sp9 transcription factor	mml-miR-7194-5p	-0.24
PAPD5	ENST00000357464.3	PAP associated domain containing 5	mml-miR-7194-5p	-0.24
DGKH	ENST00000261491.5	diacylglycerol kinase, eta	mml-miR-7194-5p	-0.24
TCF4	ENST00000354452.3	transcription factor 4	mml-miR-7194-5p	-0.24
PDPN	ENST00000294489.6	podoplanin	mml-miR-7194-5p	-0.24
EBF2	ENST00000535548.1	early B-cell factor 2	mml-miR-7194-5p	-0.24
ANGEL2	ENST00000535388.1	angel homolog 2 (Drosophila)	mml-miR-7194-5p	-0.24
INSIG1	ENST00000342407.5	insulin induced gene 1	mml-miR-7194-5p	-0.24
COPS7B	ENST00000373608.3	COP9 signalosome subunit 7B	mml-miR-7194-5p	-0.24
NOL7	ENST00000451315.2	nucleolar protein 7, 27kDa	mml-miR-7194-5p	-0.24
FTSJ3	ENST00000427159.2	FtsJ homolog 3 (E. coli)	mml-miR-7194-5p	-0.24
YWHAQ	ENST00000381844.4	tyrosine 3-monooxygenase/tryptophan 5-monooxygenase activation protein, theta polypeptide	mml-miR-7194-5p	-0.23
PRKG1	ENST00000373985.1	protein kinase, cGMP-dependent, type I	mml-miR-7194-5p	-0.23
SP4	ENST00000222584.3	Sp4 transcription factor	mml-miR-7194-5p	-0.23
CCNG2	ENST00000316355.5	cyclin G2	mml-miR-7194-5p	-0.23
ACVR2A	ENST00000241416.7	activin A receptor, type IIA	mml-miR-7194-5p	-0.23
CUL1	ENST00000325222.4	cullin 1	mml-miR-7194-5p	-0.23
CHD9	ENST00000566029.1	chromodomain helicase DNA binding protein 9	mml-miR-7194-5p	-0.23
BMPER	ENST00000297161.2	BMP binding endothelial regulator	mml-miR-7194-5p	-0.23
FRK	ENST00000606080.1	fyn-related kinase	mml-miR-7194-5p	-0.23
PPAP2B	ENST00000371250.3	phosphatidic acid phosphatase type 2B	mml-miR-7194-5p	-0.23
PCBP2	ENST00000455667.3	poly(rC) binding protein 2	mml-miR-7194-5p	-0.23
EGR3	ENST00000519492.1	early growth response 3	mml-miR-7194-5p	-0.23
VTI1A	ENST00000393077.2	vesicle transport through interaction with t-SNAREs 1A	mml-miR-7194-5p	-0.23
SLC39A9	ENST00000031146.4	solute carrier family 39, member 9	mml-miR-7194-5p	-0.23
TIFA	ENST00000361717.3	TRAF-interacting protein with forkhead-associated domain	mml-miR-7194-5p	-0.23
HCCS	ENST00000321143.4	holocytochrome c synthase	mml-miR-7194-5p	-0.23
UBE2K	ENST00000261427.5	ubiquitin-conjugating enzyme E2K	mml-miR-7194-5p	-0.23
NEGR1	ENST00000357731.5	neuronal growth regulator 1	mml-miR-7194-5p	-0.23
ATF6	ENST00000367942.3	activating transcription factor 6	mml-miR-7194-5p	-0.23
RWDD1	ENST00000466444.2	RWD domain containing 1	mml-miR-7194-5p	-0.23
SLC8A1	ENST00000406785.2	solute carrier family 8 (sodium/calcium exchanger), member 1	mml-miR-7194-5p	-0.23
WDFY3	ENST00000322366.6	WD repeat and FYVE domain containing 3	mml-miR-7194-5p	-0.23
CD302	ENST00000259053.4	CD302 molecule	mml-miR-7194-5p	-0.23
RWDD4	ENST00000326397.5	RWD domain containing 4	mml-miR-7194-5p	-0.22
VSNL1	ENST00000406397.1	visinin-like 1	mml-miR-7194-5p	-0.22
HOMER1	ENST00000508576.1	homer homolog 1 (Drosophila)	mml-miR-7194-5p	-0.22
NSUN7	ENST00000316607.5	NOP2/Sun domain family, member 7	mml-miR-7194-5p	-0.22
HTR2A	ENST00000378688.4	5-hydroxytryptamine (serotonin) receptor 2A, G protein-coupled	mml-miR-7194-5p	-0.22
GPR85	ENST00000297146.3	G protein-coupled receptor 85	mml-miR-7194-5p	-0.22
EBF1	ENST00000313708.6	early B-cell factor 1	mml-miR-7194-5p	-0.22
BCAT1	ENST00000261192.7	branched chain amino-acid transaminase 1, cytosolic	mml-miR-7194-5p	-0.22
SETD9	ENST00000285947.2	SET domain containing 9	mml-miR-7194-5p	-0.22
RAB22A	ENST00000244040.3	RAB22A, member RAS oncogene family	mml-miR-7194-5p	-0.22
PPTC7	ENST00000354300.3	PTC7 protein phosphatase homolog (S. cerevisiae)	mml-miR-7194-5p	-0.22
NUFIP2	ENST00000225388.4	nuclear fragile X mental retardation protein interacting protein 2	mml-miR-7194-5p	-0.22
RASAL2	ENST00000448150.3	RAS protein activator like 2	mml-miR-7194-5p	-0.22
PDGFD	ENST00000393158.2	platelet derived growth factor D	mml-miR-7194-5p	-0.22
PELO	ENST00000274311.2	pelota homolog (Drosophila)	mml-miR-7194-5p	-0.22
MMAB	ENST00000545712.2	methylmalonic aciduria (cobalamin deficiency) cblB type	mml-miR-7194-5p	-0.22
RAD51	ENST00000423169.2	RAD51 recombinase	mml-miR-7194-5p	-0.22
G6PC2	ENST00000421979.1	glucose-6-phosphatase, catalytic, 2	mml-miR-7194-5p	-0.22
MBNL1	ENST00000357472.3	muscleblind-like splicing regulator 1	mml-miR-7194-5p	-0.21
SELT	ENST00000471696.1	Selenoprotein T	mml-miR-7194-5p	-0.21
NOVA1	ENST00000465357.2	neuro-oncological ventral antigen 1	mml-miR-7194-5p	-0.21
GABRA5	ENST00000335625.5	gamma-aminobutyric acid (GABA) A receptor, alpha 5	mml-miR-7194-5p	-0.21
GLS	ENST00000338435.4	glutaminase	mml-miR-7194-5p	-0.21
VASH2	ENST00000366968.4	vasohibin 2	mml-miR-7194-5p	-0.21
SMURF2	ENST00000262435.9	SMAD specific E3 ubiquitin protein ligase 2	mml-miR-7194-5p	-0.21
ENTPD5	ENST00000334696.6	ectonucleoside triphosphate diphosphohydrolase 5	mml-miR-7194-5p	-0.21
EML5	ENST00000554922.1	echinoderm microtubule associated protein like 5	mml-miR-7194-5p	-0.21
ACADSB	ENST00000358776.4	acyl-CoA dehydrogenase, short/branched chain	mml-miR-7194-5p	-0.21
NEMF	ENST00000298310.5	nuclear export mediator factor	mml-miR-7194-5p	-0.21
CLVS2	ENST00000275162.5	clavesin 2	mml-miR-7194-5p	-0.21
MAP3K2	ENST00000409947.1	mitogen-activated protein kinase kinase kinase 2	mml-miR-7194-5p	-0.21
WDR37	ENST00000358220.1	WD repeat domain 37	mml-miR-7194-5p	-0.21
BIRC5	ENST00000301633.4	baculoviral IAP repeat containing 5	mml-miR-7194-5p	-0.21
MFF	ENST00000304593.9	mitochondrial fission factor	mml-miR-7194-5p	-0.21
HNRNPR	ENST00000478691.1	heterogeneous nuclear ribonucleoprotein R	mml-miR-7194-5p	-0.21
ACOT13	ENST00000537591.1	acyl-CoA thioesterase 13	mml-miR-7194-5p	-0.21
CAPS	ENST00000222125.5	calcyphosine	mml-miR-7194-5p	-0.21
HADHB	ENST00000317799.5	hydroxyacyl-CoA dehydrogenase/3-ketoacyl-CoA thiolase/enoyl-CoA hydratase (trifunctional protein), beta subunit	mml-miR-7194-5p	-0.2
PLD2	ENST00000263088.6	phospholipase D2	mml-miR-7194-5p	-0.2
TMEM154	ENST00000304385.3	transmembrane protein 154	mml-miR-7194-5p	-0.2
PPP1R12A	ENST00000261207.5	protein phosphatase 1, regulatory subunit 12A	mml-miR-7194-5p	-0.2
COL17A1	ENST00000353479.5	collagen, type XVII, alpha 1	mml-miR-7194-5p	-0.2
AP1S2	ENST00000329235.2	adaptor-related protein complex 1, sigma 2 subunit	mml-miR-7194-5p	-0.2
CDH10	ENST00000264463.4	cadherin 10, type 2 (T2-cadherin)	mml-miR-7194-5p	-0.2
GATM	ENST00000396659.3	glycine amidinotransferase (L-arginine:glycine amidinotransferase)	mml-miR-7194-5p	-0.2
PTPLB	ENST00000383657.5	protein tyrosine phosphatase-like (proline instead of catalytic arginine), member b	mml-miR-7194-5p	-0.2
ETV1	ENST00000430479.1	ets variant 1	mml-miR-7194-5p	-0.2
VPS37A	ENST00000324849.4	vacuolar protein sorting 37 homolog A (S. cerevisiae)	mml-miR-7194-5p	-0.2
KHDRBS1	ENST00000327300.7	KH domain containing, RNA binding, signal transduction associated 1	mml-miR-7194-5p	-0.2
CNIH4	ENST00000465271.1	cornichon family AMPA receptor auxiliary protein 4	mml-miR-7194-5p	-0.2
PANK2	ENST00000497424.1	pantothenate kinase 2	mml-miR-7194-5p	-0.2
PDHA1	ENST00000379806.5	pyruvate dehydrogenase (lipoamide) alpha 1	mml-miR-7194-5p	-0.2
KCMF1	ENST00000409785.4	potassium channel modulatory factor 1	mml-miR-7194-5p	-0.2
AGPAT6	ENST00000396987.3	1-acylglycerol-3-phosphate O-acyltransferase 6	mml-miR-7194-5p	-0.2
YARS2	ENST00000324868.8	tyrosyl-tRNA synthetase 2, mitochondrial	mml-miR-7194-5p	-0.2
FRA10AC1	ENST00000536233.1	fragile site, folic acid type, rare, fra(10)(q23.3) or fra(10)(q24.2) candidate 1	mml-miR-7194-5p	-0.2
GSTA4	ENST00000541324.1	glutathione S-transferase alpha 4	mml-miR-7194-5p	-0.2
SLC17A6	ENST00000263160.3	solute carrier family 17 (vesicular glutamate transporter), member 6	mml-miR-7194-5p	-0.19
FAM104A	ENST00000581110.1	family with sequence similarity 104, member A	mml-miR-7194-5p	-0.19
TDRD6	ENST00000544460.1	tudor domain containing 6	mml-miR-7194-5p	-0.19
ANGPTL1	ENST00000234816.2	angiopoietin-like 1	mml-miR-7194-5p	-0.19
C11orf68	ENST00000438576.2	chromosome 11 open reading frame 68	mml-miR-7194-5p	-0.19
HMGN2	ENST00000361427.5	high mobility group nucleosomal binding domain 2	mml-miR-7194-5p	-0.19
PAPD4	ENST00000453514.1	PAP associated domain containing 4	mml-miR-7194-5p	-0.19
CRISPLD1	ENST00000262207.4	cysteine-rich secretory protein LCCL domain containing 1	mml-miR-7194-5p	-0.19
TEFM	ENST00000580840.1	transcription elongation factor, mitochondrial	mml-miR-7194-5p	-0.19
RBM25	ENST00000261973.7	RNA binding motif protein 25	mml-miR-7194-5p	-0.19
ELOVL6	ENST00000394607.3	ELOVL fatty acid elongase 6	mml-miR-7194-5p	-0.19
TRAT1	ENST00000295756.6	T cell receptor associated transmembrane adaptor 1	mml-miR-7194-5p	-0.19
REPS1	ENST00000450536.2	RALBP1 associated Eps domain containing 1	mml-miR-7194-5p	-0.19
DARS	ENST00000264161.4	aspartyl-tRNA synthetase	mml-miR-7194-5p	-0.19
ACSL1	ENST00000454703.2	acyl-CoA synthetase long-chain family member 1	mml-miR-7194-5p	-0.19
RBM24	ENST00000379052.5	RNA binding motif protein 24	mml-miR-7194-5p	-0.19
CRNKL1	ENST00000377327.4	crooked neck pre-mRNA splicing factor 1	mml-miR-7194-5p	-0.19
EVI2B	ENST00000330927.4	ecotropic viral integration site 2B	mml-miR-7194-5p	-0.18
HSPB8	ENST00000281938.2	heat shock 22kDa protein 8	mml-miR-7194-5p	-0.18
MAFK	ENST00000343242.4	v-maf avian musculoaponeurotic fibrosarcoma oncogene homolog K	mml-miR-7194-5p	-0.18
KRT1	ENST00000252244.3	keratin 1	mml-miR-7194-5p	-0.18
C8orf44-SGK3	ENST00000519289.1	C8orf44-SGK3 readthrough	mml-miR-7194-5p	-0.18
ALG10B	ENST00000308742.4	ALG10B, alpha-1,2-glucosyltransferase	mml-miR-7194-5p	-0.18
ZFHX4	ENST00000521891.2	zinc finger homeobox 4	mml-miR-7194-5p	-0.18
GPR125	ENST00000334304.5	G protein-coupled receptor 125	mml-miR-7194-5p	-0.18
EIF4E	ENST00000450253.2	eukaryotic translation initiation factor 4E	mml-miR-7194-5p	-0.18
FAM84A	ENST00000295092.2	family with sequence similarity 84, member A	mml-miR-7194-5p	-0.18
ZMYM2	ENST00000382869.3	zinc finger, MYM-type 2	mml-miR-7194-5p	-0.18
ADAMTS17	ENST00000268070.4	ADAM metallopeptidase with thrombospondin type 1 motif, 17	mml-miR-7194-5p	-0.18
RAB15	ENST00000436278.2	RAB15, member RAS oncogene family	mml-miR-7194-5p	-0.18
ETS2	ENST00000360214.3	v-ets avian erythroblastosis virus E26 oncogene homolog 2	mml-miR-7194-5p	-0.18
CDV3	ENST00000420115.2	CDV3 homolog (mouse)	mml-miR-7194-5p	-0.18
BBX	ENST00000415149.2	bobby sox homolog (Drosophila)	mml-miR-7194-5p	-0.18
TMEM33	ENST00000504986.1	transmembrane protein 33	mml-miR-7194-5p	-0.18
LIN7A	ENST00000552864.1	lin-7 homolog A (C. elegans)	mml-miR-7194-5p	-0.18
EPC2	ENST00000258484.6	enhancer of polycomb homolog 2 (Drosophila)	mml-miR-7194-5p	-0.18
LRRC28	ENST00000301981.3	leucine rich repeat containing 28	mml-miR-7194-5p	-0.18
COG5	ENST00000347053.3	component of oligomeric golgi complex 5	mml-miR-7194-5p	-0.18
RGS7	ENST00000348120.2	regulator of G-protein signaling 7	mml-miR-7194-5p	-0.17
PSMA4	ENST00000558094.1	proteasome (prosome, macropain) subunit, alpha type, 4	mml-miR-7194-5p	-0.17
ZNF396	ENST00000589332.1	zinc finger protein 396	mml-miR-7194-5p	-0.17
ANO8	ENST00000159087.4	anoctamin 8	mml-miR-7194-5p	-0.17
SMAD1	ENST00000302085.4	SMAD family member 1	mml-miR-7194-5p	-0.17
UGCG	ENST00000374279.3	UDP-glucose ceramide glucosyltransferase	mml-miR-7194-5p	-0.17
TAF9B	ENST00000341864.5	TAF9B RNA polymerase II, TATA box binding protein (TBP)-associated factor, 31kDa	mml-miR-7194-5p	-0.17
SLC30A6	ENST00000282587.5	solute carrier family 30 (zinc transporter), member 6	mml-miR-7194-5p	-0.17
CLOCK	ENST00000309964.4	clock circadian regulator	mml-miR-7194-5p	-0.17
UPF2	ENST00000356352.2	UPF2 regulator of nonsense transcripts homolog (yeast)	mml-miR-7194-5p	-0.17
SGK3	ENST00000345714.4	serum/glucocorticoid regulated kinase family, member 3	mml-miR-7194-5p	-0.17
TMEM257	ENST00000408967.2	transmembrane protein 257	mml-miR-7194-5p	-0.17
TPD52	ENST00000379096.5	tumor protein D52	mml-miR-7194-5p	-0.17
PAQR3	ENST00000512733.1	progestin and adipoQ receptor family member III	mml-miR-7194-5p	-0.17
GLCCI1	ENST00000223145.5	glucocorticoid induced transcript 1	mml-miR-7194-5p	-0.17
CPEB4	ENST00000265085.5	cytoplasmic polyadenylation element binding protein 4	mml-miR-7194-5p	-0.17
NKRF	ENST00000371527.1	NFKB repressing factor	mml-miR-7194-5p	-0.17
CDK1	ENST00000395284.3	cyclin-dependent kinase 1	mml-miR-7194-5p	-0.17
MCTP1	ENST00000515393.1	multiple C2 domains, transmembrane 1	mml-miR-7194-5p	-0.17
TMED8	ENST00000216468.7	transmembrane emp24 protein transport domain containing 8	mml-miR-7194-5p	-0.17
CORO1C	ENST00000261401.3	coronin, actin binding protein, 1C	mml-miR-7194-5p	-0.17
PSPC1	ENST00000338910.4	paraspeckle component 1	mml-miR-7194-5p	-0.17
IRS1	ENST00000305123.5	insulin receptor substrate 1	mml-miR-7194-5p	-0.17
SUDS3	ENST00000397564.2	suppressor of defective silencing 3 homolog (S. cerevisiae)	mml-miR-7194-5p	-0.17
SV2B	ENST00000394232.1	synaptic vesicle glycoprotein 2B	mml-miR-7194-5p	-0.17
GABRR1	ENST00000454853.2	gamma-aminobutyric acid (GABA) A receptor, rho 1	mml-miR-7194-5p	-0.17
NAA30	ENST00000556492.1	N(alpha)-acetyltransferase 30, NatC catalytic subunit	mml-miR-7194-5p	-0.17
ATP10D	ENST00000273859.3	ATPase, class V, type 10D	mml-miR-7194-5p	-0.17
KCTD16	ENST00000507359.3	potassium channel tetramerization domain containing 16	mml-miR-7194-5p	-0.17
DNM1L	ENST00000452533.2	dynamin 1-like	mml-miR-7194-5p	-0.17
PTRH2	ENST00000393038.2	peptidyl-tRNA hydrolase 2	mml-miR-7194-5p	-0.17
SIK2	ENST00000304987.3	salt-inducible kinase 2	mml-miR-7194-5p	-0.17
TUSC2	ENST00000232496.4	tumor suppressor candidate 2	mml-miR-7194-5p	-0.17
CCDC178	ENST00000581852.1	coiled-coil domain containing 178	mml-miR-7194-5p	-0.16
TADA1	ENST00000367874.4	transcriptional adaptor 1	mml-miR-7194-5p	-0.16
GRSF1	ENST00000254799.6	G-rich RNA sequence binding factor 1	mml-miR-7194-5p	-0.16
KAT6B	ENST00000287239.4	K(lysine) acetyltransferase 6B	mml-miR-7194-5p	-0.16
GAD2	ENST00000376261.3	glutamate decarboxylase 2 (pancreatic islets and brain, 65kDa)	mml-miR-7194-5p	-0.16
PCSK2	ENST00000377899.1	proprotein convertase subtilisin/kexin type 2	mml-miR-7194-5p	-0.16
PIK3CA	ENST00000263967.3	phosphatidylinositol-4,5-bisphosphate 3-kinase, catalytic subunit alpha	mml-miR-7194-5p	-0.16
INHBA	ENST00000242208.4	inhibin, beta A	mml-miR-7194-5p	-0.16
AVL9	ENST00000318709.4	AVL9 homolog (S. cerevisiase)	mml-miR-7194-5p	-0.16
CNNM3	ENST00000377060.3	cyclin M3	mml-miR-7194-5p	-0.16
PADI2	ENST00000375486.4	peptidyl arginine deiminase, type II	mml-miR-7194-5p	-0.16
SLC5A12	ENST00000396005.3	solute carrier family 5 (sodium/monocarboxylate cotransporter), member 12	mml-miR-7194-5p	-0.16
TOX3	ENST00000407228.3	TOX high mobility group box family member 3	mml-miR-7194-5p	-0.16
NARS	ENST00000256854.5	asparaginyl-tRNA synthetase	mml-miR-7194-5p	-0.16
CEP57	ENST00000325542.5	centrosomal protein 57kDa	mml-miR-7194-5p	-0.16
KYNU	ENST00000264170.4	kynureninase	mml-miR-7194-5p	-0.16
CSE1L	ENST00000262982.2	CSE1 chromosome segregation 1-like (yeast)	mml-miR-7194-5p	-0.16
DYRK2	ENST00000344096.3	dual-specificity tyrosine-(Y)-phosphorylation regulated kinase 2	mml-miR-7194-5p	-0.16
DNAL1	ENST00000553645.2	dynein, axonemal, light chain 1	mml-miR-7194-5p	-0.16
NUP37	ENST00000552283.1	nucleoporin 37kDa	mml-miR-7194-5p	-0.16
RAB32	ENST00000367495.3	RAB32, member RAS oncogene family	mml-miR-7194-5p	-0.16
LIN28B	ENST00000345080.4	lin-28 homolog B (C. elegans)	mml-miR-7194-5p	-0.15
KRT85	ENST00000257901.3	keratin 85	mml-miR-7194-5p	-0.15
ZC4H2	ENST00000545618.1	zinc finger, C4H2 domain containing	mml-miR-7194-5p	-0.15
PAK1	ENST00000278568.4	p21 protein (Cdc42/Rac)-activated kinase 1	mml-miR-7194-5p	-0.15
CCDC39	ENST00000273654.4	coiled-coil domain containing 39	mml-miR-7194-5p	-0.15
AKIRIN1	ENST00000432648.3	akirin 1	mml-miR-7194-5p	-0.15
PELI2	ENST00000267460.4	pellino E3 ubiquitin protein ligase family member 2	mml-miR-7194-5p	-0.15
NPAS4	ENST00000311034.2	neuronal PAS domain protein 4	mml-miR-7194-5p	-0.15
FJX1	ENST00000317811.4	four jointed box 1 (Drosophila)	mml-miR-7194-5p	-0.15
GALNT10	ENST00000297107.6	UDP-N-acetyl-alpha-D-galactosamine:polypeptide N-acetylgalactosaminyltransferase 10 (GalNAc-T10)	mml-miR-7194-5p	-0.15
SIM1	ENST00000369208.3	single-minded homolog 1 (Drosophila)	mml-miR-7194-5p	-0.15
TNC	ENST00000340094.3	tenascin C	mml-miR-7194-5p	-0.15
PIP4K2C	ENST00000354947.5	phosphatidylinositol-5-phosphate 4-kinase, type II, gamma	mml-miR-7194-5p	-0.15
TCF24	ENST00000563496.1	transcription factor 24	mml-miR-7194-5p	-0.15
SLC4A4	ENST00000340595.3	solute carrier family 4 (sodium bicarbonate cotransporter), member 4	mml-miR-7194-5p	-0.15
FAM114A1	ENST00000358869.2	family with sequence similarity 114, member A1	mml-miR-7194-5p	-0.15
RAVER2	ENST00000371072.4	ribonucleoprotein, PTB-binding 2	mml-miR-7194-5p	-0.15
IGFBP5	ENST00000233813.4	insulin-like growth factor binding protein 5	mml-miR-7194-5p	-0.15
CCNG1	ENST00000340828.2	cyclin G1	mml-miR-7194-5p	-0.15
CSNK1A1	ENST00000261798.5	casein kinase 1, alpha 1	mml-miR-7194-5p	-0.15
S1PR1	ENST00000305352.6	sphingosine-1-phosphate receptor 1	mml-miR-7194-5p	-0.15
AGPS	ENST00000264167.4	alkylglycerone phosphate synthase	mml-miR-7194-5p	-0.15
RNF152	ENST00000312828.3	ring finger protein 152	mml-miR-7194-5p	-0.15
ANTXR2	ENST00000403729.2	anthrax toxin receptor 2	mml-miR-7194-5p	-0.15
GATA6	ENST00000269216.3	GATA binding protein 6	mml-miR-7194-5p	-0.15
PLEKHG3	ENST00000247226.7	pleckstrin homology domain containing, family G (with RhoGef domain) member 3	mml-miR-7194-5p	-0.15
PLD1	ENST00000342215.6	phospholipase D1, phosphatidylcholine-specific	mml-miR-7194-5p	-0.15
TSC22D1	ENST00000458659.2	TSC22 domain family, member 1	mml-miR-7194-5p	-0.15
CXorf23	ENST00000379687.3	chromosome X open reading frame 23	mml-miR-7194-5p	-0.15
THRB	ENST00000396671.2	thyroid hormone receptor, beta	mml-miR-7194-5p	-0.15
WAC	ENST00000375664.4	WW domain containing adaptor with coiled-coil	mml-miR-7194-5p	-0.15
RAB11A	ENST00000569896.1	RAB11A, member RAS oncogene family	mml-miR-7194-5p	-0.15
PON2	ENST00000536183.1	paraoxonase 2	mml-miR-7194-5p	-0.15
AHSA2	ENST00000394457.3	AHA1, activator of heat shock 90kDa protein ATPase homolog 2 (yeast)	mml-miR-7194-5p	-0.15
