# Supplementary material for: Identification of microRNAs Derived from Transposable Elements in the Macaca mulatta (Rhesus Monkey) Genome
Source: Genes (Basel). 2023 Oct 24;14(11):1984. doi: 10.3390/genes14111984 (PMC10671384; doi:10.3390/genes14111984)
Supplement: Supplementary file 1 [file genes-14-01984-s001.zip › supplementary table6.xlsx]

## Sheet: Table6
Supplementary table 6. The predicted target genes of mml-miR-7206-3p
Ortholog of target gene	Representative transcript	Gene name	Representative miRNA	Total context++ score
DAZ4	ENST00000382290.3	deleted in azoospermia 4	mml-miR-7206-3p	-6.83
WISP3	ENST00000361714.1	WNT1 inducible signaling pathway protein 3	mml-miR-7206-3p	-0.9
SLC9B2	ENST00000503103.1	solute carrier family 9, subfamily B (NHA2, cation proton antiporter 2), member 2	mml-miR-7206-3p	-0.89
ZNF506	ENST00000545006.1	zinc finger protein 506	mml-miR-7206-3p	-0.79
ZMYM6NB	ENST00000373337.3	ZMYM6 neighbor	mml-miR-7206-3p	-0.78
CFL2	ENST00000341223.3	cofilin 2 (muscle)	mml-miR-7206-3p	-0.76
NGFRAP1	ENST00000361298.4	nerve growth factor receptor (TNFRSF16) associated protein 1	mml-miR-7206-3p	-0.75
ACMSD	ENST00000356140.5	aminocarboxymuconate semialdehyde decarboxylase	mml-miR-7206-3p	-0.74
IL22	ENST00000538666.1	interleukin 22	mml-miR-7206-3p	-0.74
REEP3	ENST00000373758.4	receptor accessory protein 3	mml-miR-7206-3p	-0.72
GNG11	ENST00000248564.5	guanine nucleotide binding protein (G protein), gamma 11	mml-miR-7206-3p	-0.72
SLC25A40	ENST00000341119.5	solute carrier family 25, member 40	mml-miR-7206-3p	-0.71
SMDT1	ENST00000331479.3	single-pass membrane protein with aspartate-rich tail 1	mml-miR-7206-3p	-0.71
ABT1	ENST00000274849.1	activator of basal transcription 1	mml-miR-7206-3p	-0.71
FAM216A	ENST00000377673.5	family with sequence similarity 216, member A	mml-miR-7206-3p	-0.71
TRMT10B	ENST00000297994.3	tRNA methyltransferase 10 homolog B (S. cerevisiae)	mml-miR-7206-3p	-0.69
PNN	ENST00000216832.4	pinin, desmosome associated protein	mml-miR-7206-3p	-0.68
MOB4	ENST00000233892.4	MOB family member 4, phocein	mml-miR-7206-3p	-0.67
C12orf49	ENST00000261318.3	chromosome 12 open reading frame 49	mml-miR-7206-3p	-0.66
SFTPD	ENST00000372292.3	surfactant protein D	mml-miR-7206-3p	-0.64
RAD54B	ENST00000297592.5	RAD54 homolog B (S. cerevisiae)	mml-miR-7206-3p	-0.64
GMFB	ENST00000554908.1	glia maturation factor, beta	mml-miR-7206-3p	-0.64
NBPF24	ENST00000369226.3	neuroblastoma breakpoint family, member 24	mml-miR-7206-3p	-0.64
HSPE1-MOB4	ENST00000604458.1	HSPE1-MOB4 readthrough	mml-miR-7206-3p	-0.63
ODAM	ENST00000396094.2	odontogenic, ameloblast asssociated	mml-miR-7206-3p	-0.62
C1QTNF1-AS1	ENST00000581579.1	C1QTNF1 antisense RNA 1	mml-miR-7206-3p	-0.61
SKP1	ENST00000353411.6	S-phase kinase-associated protein 1	mml-miR-7206-3p	-0.61
CHIC2	ENST00000263921.3	cysteine-rich hydrophobic domain 2	mml-miR-7206-3p	-0.61
CD3D	ENST00000300692.4	CD3d molecule, delta (CD3-TCR complex)	mml-miR-7206-3p	-0.6
CLEC6A	ENST00000382073.3	C-type lectin domain family 6, member A	mml-miR-7206-3p	-0.59
RGS17	ENST00000367225.2	regulator of G-protein signaling 17	mml-miR-7206-3p	-0.59
UBE2B	ENST00000265339.2	ubiquitin-conjugating enzyme E2B	mml-miR-7206-3p	-0.59
C4orf26	ENST00000311623.4	chromosome 4 open reading frame 26	mml-miR-7206-3p	-0.58
CPA6	ENST00000518549.1	carboxypeptidase A6	mml-miR-7206-3p	-0.58
IFNE	ENST00000448696.3	interferon, epsilon	mml-miR-7206-3p	-0.58
TMEM39A	ENST00000319172.5	transmembrane protein 39A	mml-miR-7206-3p	-0.58
ADAMDEC1	ENST00000256412.4	ADAM-like, decysin 1	mml-miR-7206-3p	-0.57
CISD2	ENST00000273986.4	CDGSH iron sulfur domain 2	mml-miR-7206-3p	-0.57
ZNF555	ENST00000334241.4	zinc finger protein 555	mml-miR-7206-3p	-0.57
DLL3	ENST00000205143.4	delta-like 3 (Drosophila)	mml-miR-7206-3p	-0.56
UEVLD	ENST00000541984.1	UEV and lactate/malate dehyrogenase domains	mml-miR-7206-3p	-0.56
FGF12	ENST00000445105.2	fibroblast growth factor 12	mml-miR-7206-3p	-0.56
EIF2B3	ENST00000360403.2	eukaryotic translation initiation factor 2B, subunit 3 gamma, 58kDa	mml-miR-7206-3p	-0.56
EIF2A	ENST00000460851.1	eukaryotic translation initiation factor 2A, 65kDa	mml-miR-7206-3p	-0.56
C9orf38	ENST00000355513.4	chromosome 9 open reading frame 38	mml-miR-7206-3p	-0.55
POGLUT1	ENST00000295588.4	protein O-glucosyltransferase 1	mml-miR-7206-3p	-0.55
UBE2W	ENST00000517608.1	ubiquitin-conjugating enzyme E2W (putative)	mml-miR-7206-3p	-0.55
KIAA0101	ENST00000558008.1	KIAA0101	mml-miR-7206-3p	-0.55
FOXD3	ENST00000371116.2	forkhead box D3	mml-miR-7206-3p	-0.54
NUP35	ENST00000295119.4	nucleoporin 35kDa	mml-miR-7206-3p	-0.54
LOXHD1	ENST00000398705.2	lipoxygenase homology domains 1	mml-miR-7206-3p	-0.53
SLC24A5	ENST00000341459.3	solute carrier family 24 (sodium/potassium/calcium exchanger), member 5	mml-miR-7206-3p	-0.53
RGS7BP	ENST00000334025.2	regulator of G-protein signaling 7 binding protein	mml-miR-7206-3p	-0.53
FSBP	ENST00000481490.2	fibrinogen silencer binding protein	mml-miR-7206-3p	-0.53
TMED10	ENST00000303575.4	transmembrane emp24-like trafficking protein 10 (yeast)	mml-miR-7206-3p	-0.53
FSTL5	ENST00000306100.5	follistatin-like 5	mml-miR-7206-3p	-0.52
AMIGO2	ENST00000266581.4	adhesion molecule with Ig-like domain 2	mml-miR-7206-3p	-0.52
CA8	ENST00000317995.4	carbonic anhydrase VIII	mml-miR-7206-3p	-0.52
ARL14EPL	ENST00000601302.2	ADP-ribosylation factor-like 14 effector protein-like	mml-miR-7206-3p	-0.52
ENPEP	ENST00000265162.5	glutamyl aminopeptidase (aminopeptidase A)	mml-miR-7206-3p	-0.52
DNAL1	ENST00000553645.2	dynein, axonemal, light chain 1	mml-miR-7206-3p	-0.52
ABHD5	ENST00000458276.2	abhydrolase domain containing 5	mml-miR-7206-3p	-0.52
CARD16	ENST00000375704.3	caspase recruitment domain family, member 16	mml-miR-7206-3p	-0.52
PIGK	ENST00000370812.3	phosphatidylinositol glycan anchor biosynthesis, class K	mml-miR-7206-3p	-0.51
CDH6	ENST00000265071.2	cadherin 6, type 2, K-cadherin (fetal kidney)	mml-miR-7206-3p	-0.51
KRTAP4-9	ENST00000391415.1	keratin associated protein 4-9	mml-miR-7206-3p	-0.51
CALM1	ENST00000356978.4	calmodulin 1 (phosphorylase kinase, delta)	mml-miR-7206-3p	-0.51
LINC00998	ENST00000397764.3	long intergenic non-protein coding RNA 998	mml-miR-7206-3p	-0.51
EPYC	ENST00000261172.3	epiphycan	mml-miR-7206-3p	-0.5
GTF2H3	ENST00000543341.2	general transcription factor IIH, polypeptide 3, 34kDa	mml-miR-7206-3p	-0.5
DDHD2	ENST00000397166.2	DDHD domain containing 2	mml-miR-7206-3p	-0.5
C15orf40	ENST00000304177.5	chromosome 15 open reading frame 40	mml-miR-7206-3p	-0.5
C8orf31	ENST00000395172.1	chromosome 8 open reading frame 31	mml-miR-7206-3p	-0.5
NME5	ENST00000265191.2	NME/NM23 family member 5	mml-miR-7206-3p	-0.5
GUK1	ENST00000366716.1	guanylate kinase 1	mml-miR-7206-3p	-0.49
FAM19A2	ENST00000416284.3	family with sequence similarity 19 (chemokine (C-C motif)-like), member A2	mml-miR-7206-3p	-0.49
PDCL	ENST00000259467.4	phosducin-like	mml-miR-7206-3p	-0.49
ZNF17	ENST00000307658.7	zinc finger protein 17	mml-miR-7206-3p	-0.49
SERPINI2	ENST00000476257.1	serpin peptidase inhibitor, clade I (pancpin), member 2	mml-miR-7206-3p	-0.48
MTCP1	ENST00000369476.3	mature T-cell proliferation 1	mml-miR-7206-3p	-0.48
BNIP3	ENST00000368636.4	BCL2/adenovirus E1B 19kDa interacting protein 3	mml-miR-7206-3p	-0.48
HELLS	ENST00000394036.1	helicase, lymphoid-specific	mml-miR-7206-3p	-0.48
SRSF2	ENST00000392485.2	serine/arginine-rich splicing factor 2	mml-miR-7206-3p	-0.48
RPL31	ENST00000409320.3	ribosomal protein L31	mml-miR-7206-3p	-0.48
CRYBG3	ENST00000389622.2	beta-gamma crystallin domain containing 3	mml-miR-7206-3p	-0.47
AC090186.1	ENST00000415643.1	Uncharacterized protein	mml-miR-7206-3p	-0.47
PPARA	ENST00000396000.2	peroxisome proliferator-activated receptor alpha	mml-miR-7206-3p	-0.47
PAPD4	ENST00000453514.1	PAP associated domain containing 4	mml-miR-7206-3p	-0.47
FOXP1	ENST00000318789.4	forkhead box P1	mml-miR-7206-3p	-0.47
TMCO1	ENST00000392129.6	transmembrane and coiled-coil domains 1	mml-miR-7206-3p	-0.47
CTSS	ENST00000368985.3	cathepsin S	mml-miR-7206-3p	-0.47
CCDC73	ENST00000335185.5	coiled-coil domain containing 73	mml-miR-7206-3p	-0.46
KRTAP13-4	ENST00000334068.2	keratin associated protein 13-4	mml-miR-7206-3p	-0.46
KRTAP9-2	ENST00000377721.3	keratin associated protein 9-2	mml-miR-7206-3p	-0.46
AMY1C	ENST00000370079.3	amylase, alpha 1C (salivary)	mml-miR-7206-3p	-0.46
AMY1A	ENST00000370083.4	amylase, alpha 1A (salivary)	mml-miR-7206-3p	-0.46
TMEM255A	ENST00000309720.5	transmembrane protein 255A	mml-miR-7206-3p	-0.46
OLR1	ENST00000543993.1	oxidized low density lipoprotein (lectin-like) receptor 1	mml-miR-7206-3p	-0.46
SLC2A12	ENST00000275230.5	solute carrier family 2 (facilitated glucose transporter), member 12	mml-miR-7206-3p	-0.46
MRPL19	ENST00000393909.2	mitochondrial ribosomal protein L19	mml-miR-7206-3p	-0.46
SVIP	ENST00000354193.4	small VCP/p97-interacting protein	mml-miR-7206-3p	-0.46
TSPAN3	ENST00000267970.4	tetraspanin 3	mml-miR-7206-3p	-0.46
LHFPL3	ENST00000535008.1	lipoma HMGIC fusion partner-like 3	mml-miR-7206-3p	-0.45
AMY2B	ENST00000361355.4	amylase, alpha 2B (pancreatic)	mml-miR-7206-3p	-0.45
UBQLN3	ENST00000311659.4	ubiquilin 3	mml-miR-7206-3p	-0.45
HMGA1	ENST00000347617.6	high mobility group AT-hook 1	mml-miR-7206-3p	-0.45
KRTAP9-8	ENST00000254072.6	keratin associated protein 9-8	mml-miR-7206-3p	-0.45
CFLAR	ENST00000440180.1	CASP8 and FADD-like apoptosis regulator	mml-miR-7206-3p	-0.45
SEPT7	ENST00000435235.1	septin 7	mml-miR-7206-3p	-0.45
NEK7	ENST00000367385.4	NIMA-related kinase 7	mml-miR-7206-3p	-0.45
PPP1R11	ENST00000376773.1	protein phosphatase 1, regulatory (inhibitor) subunit 11	mml-miR-7206-3p	-0.45
MRPS10	ENST00000053468.3	mitochondrial ribosomal protein S10	mml-miR-7206-3p	-0.45
C6orf57	ENST00000370474.3	chromosome 6 open reading frame 57	mml-miR-7206-3p	-0.45
DNAJC15	ENST00000379221.2	DnaJ (Hsp40) homolog, subfamily C, member 15	mml-miR-7206-3p	-0.45
ANKS1B	ENST00000546960.1	ankyrin repeat and sterile alpha motif domain containing 1B	mml-miR-7206-3p	-0.45
KRTAP9-4	ENST00000334109.2	keratin associated protein 9-4	mml-miR-7206-3p	-0.44
FAM19A1	ENST00000478136.1	family with sequence similarity 19 (chemokine (C-C motif)-like), member A1	mml-miR-7206-3p	-0.44
VOPP1	ENST00000285279.5	vesicular, overexpressed in cancer, prosurvival protein 1	mml-miR-7206-3p	-0.44
RP11-295D22.1	ENST00000565320.1	Uncharacterized protein	mml-miR-7206-3p	-0.44
AC016559.1	ENST00000594347.1	Uncharacterized protein	mml-miR-7206-3p	-0.44
CBX3	ENST00000409747.1	chromobox homolog 3	mml-miR-7206-3p	-0.44
AC069547.2	ENST00000596442.1	Uncharacterized protein	mml-miR-7206-3p	-0.43
GATM	ENST00000396659.3	glycine amidinotransferase (L-arginine:glycine amidinotransferase)	mml-miR-7206-3p	-0.43
AMY2A	ENST00000414303.2	amylase, alpha 2A (pancreatic)	mml-miR-7206-3p	-0.43
AMY1B	ENST00000370080.3	amylase, alpha 1B (salivary)	mml-miR-7206-3p	-0.43
KCTD18	ENST00000359878.3	potassium channel tetramerization domain containing 18	mml-miR-7206-3p	-0.43
METTL7A	ENST00000332160.4	methyltransferase like 7A	mml-miR-7206-3p	-0.43
LGALS3	ENST00000254301.9	lectin, galactoside-binding, soluble, 3	mml-miR-7206-3p	-0.43
OR2M3	ENST00000456743.1	olfactory receptor, family 2, subfamily M, member 3	mml-miR-7206-3p	-0.43
MAP3K7CL	ENST00000286791.5	MAP3K7 C-terminal like	mml-miR-7206-3p	-0.43
MEMO1	ENST00000295065.5	mediator of cell motility 1	mml-miR-7206-3p	-0.43
PLS1	ENST00000457734.2	plastin 1	mml-miR-7206-3p	-0.43
DERL2	ENST00000572834.1	derlin 2	mml-miR-7206-3p	-0.43
SEC22C	ENST00000264454.3	SEC22 vesicle trafficking protein homolog C (S. cerevisiae)	mml-miR-7206-3p	-0.43
ARL5A	ENST00000295087.8	ADP-ribosylation factor-like 5A	mml-miR-7206-3p	-0.43
UBR2	ENST00000372883.3	ubiquitin protein ligase E3 component n-recognin 2	mml-miR-7206-3p	-0.43
CGRRF1	ENST00000216420.7	cell growth regulator with ring finger domain 1	mml-miR-7206-3p	-0.43
CDCA3	ENST00000540683.1	cell division cycle associated 3	mml-miR-7206-3p	-0.43
C14orf23	ENST00000399387.4	chromosome 14 open reading frame 23	mml-miR-7206-3p	-0.43
SPHAR	ENST00000366688.3	S-phase response (cyclin related)	mml-miR-7206-3p	-0.42
PANX3	ENST00000284288.2	pannexin 3	mml-miR-7206-3p	-0.42
PCTP	ENST00000576183.1	phosphatidylcholine transfer protein	mml-miR-7206-3p	-0.42
SPRTN	ENST00000391858.4	SprT-like N-terminal domain	mml-miR-7206-3p	-0.42
SRD5A1	ENST00000274192.5	steroid-5-alpha-reductase, alpha polypeptide 1 (3-oxo-5 alpha-steroid delta 4-dehydrogenase alpha 1)	mml-miR-7206-3p	-0.42
CALB1	ENST00000265431.3	calbindin 1, 28kDa	mml-miR-7206-3p	-0.41
C11orf82	ENST00000528759.1	chromosome 11 open reading frame 82	mml-miR-7206-3p	-0.41
CBR1	ENST00000530908.1	carbonyl reductase 1	mml-miR-7206-3p	-0.41
ASB15	ENST00000451558.1	ankyrin repeat and SOCS box containing 15	mml-miR-7206-3p	-0.41
AHDC1	ENST00000247087.5	AT hook, DNA binding motif, containing 1	mml-miR-7206-3p	-0.41
PRDM4	ENST00000228437.5	PR domain containing 4	mml-miR-7206-3p	-0.41
MYLIP	ENST00000349606.4	myosin regulatory light chain interacting protein	mml-miR-7206-3p	-0.41
IPP	ENST00000396478.3	intracisternal A particle-promoted polypeptide	mml-miR-7206-3p	-0.41
HAUS5	ENST00000379045.2	HAUS augmin-like complex, subunit 5	mml-miR-7206-3p	-0.41
LSM5	ENST00000409987.1	LSM5 homolog, U6 small nuclear RNA associated (S. cerevisiae)	mml-miR-7206-3p	-0.41
TCEB1	ENST00000518127.1	transcription elongation factor B (SIII), polypeptide 1 (15kDa, elongin C)	mml-miR-7206-3p	-0.41
BCAP29	ENST00000005259.4	B-cell receptor-associated protein 29	mml-miR-7206-3p	-0.41
ZSCAN16	ENST00000340487.4	zinc finger and SCAN domain containing 16	mml-miR-7206-3p	-0.41
SYNGR4	ENST00000601610.1	synaptogyrin 4	mml-miR-7206-3p	-0.4
NXPH1	ENST00000405863.1	neurexophilin 1	mml-miR-7206-3p	-0.4
C10orf129	ENST00000430183.1	chromosome 10 open reading frame 129	mml-miR-7206-3p	-0.4
BIRC2	ENST00000227758.2	baculoviral IAP repeat containing 2	mml-miR-7206-3p	-0.4
RNH1	ENST00000534797.1	ribonuclease/angiogenin inhibitor 1	mml-miR-7206-3p	-0.4
KRTAP6-1	ENST00000329122.2	keratin associated protein 6-1	mml-miR-7206-3p	-0.4
C10orf11	ENST00000496424.2	chromosome 10 open reading frame 11	mml-miR-7206-3p	-0.4
SOSTDC1	ENST00000307068.4	sclerostin domain containing 1	mml-miR-7206-3p	-0.4
MIB1	ENST00000261537.6	mindbomb E3 ubiquitin protein ligase 1	mml-miR-7206-3p	-0.4
HS6ST3	ENST00000376705.2	heparan sulfate 6-O-sulfotransferase 3	mml-miR-7206-3p	-0.4
SEPP1	ENST00000514985.1	selenoprotein P, plasma, 1	mml-miR-7206-3p	-0.4
RQCD1	ENST00000295701.5	RCD1 required for cell differentiation1 homolog (S. pombe)	mml-miR-7206-3p	-0.4
BHLHE41	ENST00000242728.4	basic helix-loop-helix family, member e41	mml-miR-7206-3p	-0.4
ERCC4	ENST00000311895.7	excision repair cross-complementing rodent repair deficiency, complementation group 4	mml-miR-7206-3p	-0.4
FKBP14	ENST00000222803.5	FK506 binding protein 14, 22 kDa	mml-miR-7206-3p	-0.4
DSN1	ENST00000426836.1	DSN1, MIS12 kinetochore complex component	mml-miR-7206-3p	-0.4
NUDT3	ENST00000607016.1	nudix (nucleoside diphosphate linked moiety X)-type motif 3	mml-miR-7206-3p	-0.4
RAB22A	ENST00000244040.3	RAB22A, member RAS oncogene family	mml-miR-7206-3p	-0.4
GOLT1B	ENST00000540141.1	golgi transport 1B	mml-miR-7206-3p	-0.4
DIMT1	ENST00000199320.4	DIM1 dimethyladenosine transferase 1 homolog (S. cerevisiae)	mml-miR-7206-3p	-0.4
OCIAD2	ENST00000273860.4	OCIA domain containing 2	mml-miR-7206-3p	-0.4
CRLS1	ENST00000378863.4	cardiolipin synthase 1	mml-miR-7206-3p	-0.4
P2RY12	ENST00000302632.3	purinergic receptor P2Y, G-protein coupled, 12	mml-miR-7206-3p	-0.4
DNAJB7	ENST00000307221.4	DnaJ (Hsp40) homolog, subfamily B, member 7	mml-miR-7206-3p	-0.39
SEC14L3	ENST00000215812.4	SEC14-like 3 (S. cerevisiae)	mml-miR-7206-3p	-0.39
CCDC51	ENST00000447018.1	coiled-coil domain containing 51	mml-miR-7206-3p	-0.39
SMIM9	ENST00000369529.1	small integral membrane protein 9	mml-miR-7206-3p	-0.39
CTB-186H2.3	ENST00000591669.1	Uncharacterized protein	mml-miR-7206-3p	-0.39
BDP1	ENST00000380675.2	B double prime 1, subunit of RNA polymerase III transcription initiation factor IIIB	mml-miR-7206-3p	-0.39
HIST1H2AG	ENST00000359193.2	histone cluster 1, H2ag	mml-miR-7206-3p	-0.39
PROK2	ENST00000353065.3	prokineticin 2	mml-miR-7206-3p	-0.39
CEP128	ENST00000281129.3	centrosomal protein 128kDa	mml-miR-7206-3p	-0.39
NUCKS1	ENST00000367142.4	nuclear casein kinase and cyclin-dependent kinase substrate 1	mml-miR-7206-3p	-0.39
GUCY1A3	ENST00000296518.7	guanylate cyclase 1, soluble, alpha 3	mml-miR-7206-3p	-0.39
MRPL42	ENST00000549982.1	mitochondrial ribosomal protein L42	mml-miR-7206-3p	-0.39
MALSU1	ENST00000466681.1	mitochondrial assembly of ribosomal large subunit 1	mml-miR-7206-3p	-0.39
WBP11	ENST00000261167.2	WW domain binding protein 11	mml-miR-7206-3p	-0.38
ZNF664	ENST00000538932.2	zinc finger protein 664	mml-miR-7206-3p	-0.38
C22orf42	ENST00000382097.3	chromosome 22 open reading frame 42	mml-miR-7206-3p	-0.38
BCOR	ENST00000397354.3	BCL6 corepressor	mml-miR-7206-3p	-0.38
PTF1A	ENST00000376504.3	pancreas specific transcription factor, 1a	mml-miR-7206-3p	-0.38
KBTBD6	ENST00000379485.1	kelch repeat and BTB (POZ) domain containing 6	mml-miR-7206-3p	-0.38
RNF103	ENST00000237455.4	ring finger protein 103	mml-miR-7206-3p	-0.38
PLIN3	ENST00000221957.4	perilipin 3	mml-miR-7206-3p	-0.38
FERMT2	ENST00000395631.2	fermitin family member 2	mml-miR-7206-3p	-0.38
ACTR3	ENST00000263238.2	ARP3 actin-related protein 3 homolog (yeast)	mml-miR-7206-3p	-0.38
CBX5	ENST00000209875.4	chromobox homolog 5	mml-miR-7206-3p	-0.38
TMEM55A	ENST00000285419.3	transmembrane protein 55A	mml-miR-7206-3p	-0.38
NDUFS1	ENST00000233190.6	NADH dehydrogenase (ubiquinone) Fe-S protein 1, 75kDa (NADH-coenzyme Q reductase)	mml-miR-7206-3p	-0.38
HSD17B12	ENST00000278353.4	hydroxysteroid (17-beta) dehydrogenase 12	mml-miR-7206-3p	-0.38
NFYB	ENST00000240055.3	nuclear transcription factor Y, beta	mml-miR-7206-3p	-0.38
PDCD6IP	ENST00000307296.3	programmed cell death 6 interacting protein	mml-miR-7206-3p	-0.38
MPPE1	ENST00000588072.1	metallophosphoesterase 1	mml-miR-7206-3p	-0.38
DTHD1	ENST00000456874.2	death domain containing 1	mml-miR-7206-3p	-0.38
LLPH	ENST00000266604.2	LLP homolog, long-term synaptic facilitation (Aplysia)	mml-miR-7206-3p	-0.38
HCRTR2	ENST00000370862.3	hypocretin (orexin) receptor 2	mml-miR-7206-3p	-0.37
FNDC1	ENST00000297267.9	fibronectin type III domain containing 1	mml-miR-7206-3p	-0.37
NEDD8	ENST00000250495.5	neural precursor cell expressed, developmentally down-regulated 8	mml-miR-7206-3p	-0.37
IL9	ENST00000274520.1	interleukin 9	mml-miR-7206-3p	-0.37
C10orf118	ENST00000543782.1	chromosome 10 open reading frame 118	mml-miR-7206-3p	-0.37
KIAA1407	ENST00000295878.3	KIAA1407	mml-miR-7206-3p	-0.37
MPZL1	ENST00000474859.1	myelin protein zero-like 1	mml-miR-7206-3p	-0.37
DCTN6	ENST00000221114.3	dynactin 6	mml-miR-7206-3p	-0.37
LIF	ENST00000403987.3	leukemia inhibitory factor	mml-miR-7206-3p	-0.37
SYF2	ENST00000236273.4	SYF2 pre-mRNA-splicing factor	mml-miR-7206-3p	-0.37
TMEM215	ENST00000342743.5	transmembrane protein 215	mml-miR-7206-3p	-0.37
IL6ST	ENST00000381287.4	interleukin 6 signal transducer (gp130, oncostatin M receptor)	mml-miR-7206-3p	-0.37
KLHL28	ENST00000396128.4	kelch-like family member 28	mml-miR-7206-3p	-0.37
KLHL11	ENST00000319121.3	kelch-like family member 11	mml-miR-7206-3p	-0.37
LRCH1	ENST00000311191.6	leucine-rich repeats and calponin homology (CH) domain containing 1	mml-miR-7206-3p	-0.37
WDR43	ENST00000407426.3	WD repeat domain 43	mml-miR-7206-3p	-0.37
ENTPD7	ENST00000370489.4	ectonucleoside triphosphate diphosphohydrolase 7	mml-miR-7206-3p	-0.37
MAPK14	ENST00000229795.3	mitogen-activated protein kinase 14	mml-miR-7206-3p	-0.37
FTO	ENST00000471389.1	fat mass and obesity associated	mml-miR-7206-3p	-0.37
HS3ST3A1	ENST00000284110.1	heparan sulfate (glucosamine) 3-O-sulfotransferase 3A1	mml-miR-7206-3p	-0.37
RPL9	ENST00000295955.9	ribosomal protein L9	mml-miR-7206-3p	-0.37
GPX7	ENST00000361314.4	glutathione peroxidase 7	mml-miR-7206-3p	-0.37
PKIA	ENST00000396418.2	protein kinase (cAMP-dependent, catalytic) inhibitor alpha	mml-miR-7206-3p	-0.37
RIN2	ENST00000255006.6	Ras and Rab interactor 2	mml-miR-7206-3p	-0.37
B4GALT6	ENST00000306851.5	UDP-Gal:betaGlcNAc beta 1,4- galactosyltransferase, polypeptide 6	mml-miR-7206-3p	-0.37
SERPINE3	ENST00000521255.1	serpin peptidase inhibitor, clade E (nexin, plasminogen activator inhibitor type 1), member 3	mml-miR-7206-3p	-0.36
NAPB	ENST00000377026.4	N-ethylmaleimide-sensitive factor attachment protein, beta	mml-miR-7206-3p	-0.36
ANGPTL5	ENST00000334289.3	angiopoietin-like 5	mml-miR-7206-3p	-0.36
RP11-861L17.3	ENST00000579678.1	Uncharacterized protein	mml-miR-7206-3p	-0.36
MAL2	ENST00000276681.6	mal, T-cell differentiation protein 2 (gene/pseudogene)	mml-miR-7206-3p	-0.36
SMIM14	ENST00000295958.5	small integral membrane protein 14	mml-miR-7206-3p	-0.36
CLDN10	ENST00000376873.3	claudin 10	mml-miR-7206-3p	-0.36
ACOT9	ENST00000379303.5	acyl-CoA thioesterase 9	mml-miR-7206-3p	-0.36
CPPED1	ENST00000381774.4	calcineurin-like phosphoesterase domain containing 1	mml-miR-7206-3p	-0.36
DYNC1LI2	ENST00000258198.2	dynein, cytoplasmic 1, light intermediate chain 2	mml-miR-7206-3p	-0.36
SHOC2	ENST00000369452.4	soc-2 suppressor of clear homolog (C. elegans)	mml-miR-7206-3p	-0.36
COMMD2	ENST00000473414.1	COMM domain containing 2	mml-miR-7206-3p	-0.36
IRAK1BP1	ENST00000369940.2	interleukin-1 receptor-associated kinase 1 binding protein 1	mml-miR-7206-3p	-0.36
ADH5	ENST00000296412.8	alcohol dehydrogenase 5 (class III), chi polypeptide	mml-miR-7206-3p	-0.36
OAS3	ENST00000548514.1	2'-5'-oligoadenylate synthetase 3, 100kDa	mml-miR-7206-3p	-0.36
TMEM135	ENST00000340353.7	transmembrane protein 135	mml-miR-7206-3p	-0.36
EPHX4	ENST00000370383.4	epoxide hydrolase 4	mml-miR-7206-3p	-0.35
TM4SF1	ENST00000472441.1	transmembrane 4 L six family member 1	mml-miR-7206-3p	-0.35
CHRM2	ENST00000445907.2	cholinergic receptor, muscarinic 2	mml-miR-7206-3p	-0.35
ZCCHC16	ENST00000340433.2	zinc finger, CCHC domain containing 16	mml-miR-7206-3p	-0.35
IL6	ENST00000404625.1	interleukin 6 (interferon, beta 2)	mml-miR-7206-3p	-0.35
TNFAIP6	ENST00000243347.3	tumor necrosis factor, alpha-induced protein 6	mml-miR-7206-3p	-0.35
C4orf40	ENST00000344526.5	chromosome 4 open reading frame 40	mml-miR-7206-3p	-0.35
KRTAP6-3	ENST00000391624.1	keratin associated protein 6-3	mml-miR-7206-3p	-0.35
ANKRD39	ENST00000393537.4	ankyrin repeat domain 39	mml-miR-7206-3p	-0.35
MGST1	ENST00000540056.1	microsomal glutathione S-transferase 1	mml-miR-7206-3p	-0.35
RBMXL1	ENST00000321792.5	RNA binding motif protein, X-linked-like 1	mml-miR-7206-3p	-0.35
MOSPD2	ENST00000380492.3	motile sperm domain containing 2	mml-miR-7206-3p	-0.35
SZRD1	ENST00000401089.3	SUZ RNA binding domain containing 1	mml-miR-7206-3p	-0.35
PURB	ENST00000395699.2	purine-rich element binding protein B	mml-miR-7206-3p	-0.35
SPATA6	ENST00000371847.3	spermatogenesis associated 6	mml-miR-7206-3p	-0.35
ZNF529	ENST00000334116.7	zinc finger protein 529	mml-miR-7206-3p	-0.35
SPOPL	ENST00000280098.4	speckle-type POZ protein-like	mml-miR-7206-3p	-0.35
MAPK8	ENST00000374182.3	mitogen-activated protein kinase 8	mml-miR-7206-3p	-0.35
C8orf59	ENST00000417663.2	chromosome 8 open reading frame 59	mml-miR-7206-3p	-0.35
TYW5	ENST00000354611.4	tRNA-yW synthesizing protein 5	mml-miR-7206-3p	-0.35
EBPL	ENST00000378284.2	emopamil binding protein-like	mml-miR-7206-3p	-0.35
GPX5	ENST00000469384.1	glutathione peroxidase 5 (epididymal androgen-related protein)	mml-miR-7206-3p	-0.34
POU5F1B	ENST00000465342.2	POU class 5 homeobox 1B	mml-miR-7206-3p	-0.34
ANXA10	ENST00000359299.3	annexin A10	mml-miR-7206-3p	-0.34
GYPE	ENST00000358615.4	glycophorin E (MNS blood group)	mml-miR-7206-3p	-0.34
CTRC	ENST00000375943.2	chymotrypsin C (caldecrin)	mml-miR-7206-3p	-0.34
NBPF9	ENST00000440491.2	neuroblastoma breakpoint family, member 9	mml-miR-7206-3p	-0.34
WDR27	ENST00000448612.1	WD repeat domain 27	mml-miR-7206-3p	-0.34
SPICE1	ENST00000295872.4	spindle and centriole associated protein 1	mml-miR-7206-3p	-0.34
C18orf54	ENST00000300091.5	chromosome 18 open reading frame 54	mml-miR-7206-3p	-0.34
TMEM87B	ENST00000283206.4	transmembrane protein 87B	mml-miR-7206-3p	-0.34
PRELID2	ENST00000334744.4	PRELI domain containing 2	mml-miR-7206-3p	-0.34
SERPINB9	ENST00000380698.4	serpin peptidase inhibitor, clade B (ovalbumin), member 9	mml-miR-7206-3p	-0.34
SEC23B	ENST00000336714.3	Sec23 homolog B (S. cerevisiae)	mml-miR-7206-3p	-0.34
VPS37A	ENST00000324849.4	vacuolar protein sorting 37 homolog A (S. cerevisiae)	mml-miR-7206-3p	-0.34
MLLT3	ENST00000380338.4	myeloid/lymphoid or mixed-lineage leukemia (trithorax homolog, Drosophila); translocated to, 3	mml-miR-7206-3p	-0.34
INTS6	ENST00000311234.4	integrator complex subunit 6	mml-miR-7206-3p	-0.34
THUMPD3	ENST00000345094.3	THUMP domain containing 3	mml-miR-7206-3p	-0.34
TRIM27	ENST00000377194.3	tripartite motif containing 27	mml-miR-7206-3p	-0.34
C5orf63	ENST00000535381.1	chromosome 5 open reading frame 63	mml-miR-7206-3p	-0.34
BCAS2	ENST00000369541.3	breast carcinoma amplified sequence 2	mml-miR-7206-3p	-0.34
RBP2	ENST00000232217.2	retinol binding protein 2, cellular	mml-miR-7206-3p	-0.34
ITGB3BP	ENST00000371092.3	integrin beta 3 binding protein (beta3-endonexin)	mml-miR-7206-3p	-0.34
ZNF189	ENST00000374861.3	zinc finger protein 189	mml-miR-7206-3p	-0.34
PPIL4	ENST00000340881.2	peptidylprolyl isomerase (cyclophilin)-like 4	mml-miR-7206-3p	-0.34
PLD5	ENST00000536534.2	phospholipase D family, member 5	mml-miR-7206-3p	-0.33
C2ORF15	ENST00000302513.2	Uncharacterized protein C2orf15	mml-miR-7206-3p	-0.33
SRSF11	ENST00000370950.3	serine/arginine-rich splicing factor 11	mml-miR-7206-3p	-0.33
IL1RAP	ENST00000072516.3	interleukin 1 receptor accessory protein	mml-miR-7206-3p	-0.33
MYOZ1	ENST00000359322.4	myozenin 1	mml-miR-7206-3p	-0.33
NT5C3A	ENST00000610140.1	5'-nucleotidase, cytosolic IIIA	mml-miR-7206-3p	-0.33
PATL2	ENST00000560775.1	protein associated with topoisomerase II homolog 2 (yeast)	mml-miR-7206-3p	-0.33
FOXC1	ENST00000380874.2	forkhead box C1	mml-miR-7206-3p	-0.33
ZNF460	ENST00000360338.3	zinc finger protein 460	mml-miR-7206-3p	-0.33
CLNS1A	ENST00000525428.1	chloride channel, nucleotide-sensitive, 1A	mml-miR-7206-3p	-0.33
KRIT1	ENST00000394507.1	KRIT1, ankyrin repeat containing	mml-miR-7206-3p	-0.33
MRRF	ENST00000344641.3	mitochondrial ribosome recycling factor	mml-miR-7206-3p	-0.33
CACUL1	ENST00000369151.3	CDK2-associated, cullin domain 1	mml-miR-7206-3p	-0.33
CCNG2	ENST00000316355.5	cyclin G2	mml-miR-7206-3p	-0.33
SLU7	ENST00000297151.4	SLU7 splicing factor homolog (S. cerevisiae)	mml-miR-7206-3p	-0.33
TPRG1	ENST00000345063.3	tumor protein p63 regulated 1	mml-miR-7206-3p	-0.33
CRISPLD1	ENST00000262207.4	cysteine-rich secretory protein LCCL domain containing 1	mml-miR-7206-3p	-0.33
ACSL3	ENST00000357430.3	acyl-CoA synthetase long-chain family member 3	mml-miR-7206-3p	-0.33
ERCC8	ENST00000426742.2	excision repair cross-complementing rodent repair deficiency, complementation group 8	mml-miR-7206-3p	-0.33
TMEM218	ENST00000532156.1	transmembrane protein 218	mml-miR-7206-3p	-0.33
PLN	ENST00000357525.5	phospholamban	mml-miR-7206-3p	-0.33
GNB1	ENST00000378609.4	guanine nucleotide binding protein (G protein), beta polypeptide 1	mml-miR-7206-3p	-0.32
RP11-160N1.10	ENST00000377548.2		mml-miR-7206-3p	-0.32
RD3L	ENST00000557640.1	retinal degeneration 3-like	mml-miR-7206-3p	-0.32
LRRC6	ENST00000519595.1	leucine rich repeat containing 6	mml-miR-7206-3p	-0.32
ZKSCAN8	ENST00000330236.6	zinc finger with KRAB and SCAN domains 8	mml-miR-7206-3p	-0.32
C1orf213	ENST00000335648.3	chromosome 1 open reading frame 213	mml-miR-7206-3p	-0.32
ZNF572	ENST00000319286.5	zinc finger protein 572	mml-miR-7206-3p	-0.32
RGL2	ENST00000497454.1	ral guanine nucleotide dissociation stimulator-like 2	mml-miR-7206-3p	-0.32
APOF	ENST00000398189.3	apolipoprotein F	mml-miR-7206-3p	-0.32
NIPAL2	ENST00000341166.3	NIPA-like domain containing 2	mml-miR-7206-3p	-0.32
AGBL3	ENST00000359383.3	ATP/GTP binding protein-like 3	mml-miR-7206-3p	-0.32
CLRN1	ENST00000327047.1	clarin 1	mml-miR-7206-3p	-0.32
TYRO3	ENST00000263798.3	TYRO3 protein tyrosine kinase	mml-miR-7206-3p	-0.32
RBBP4	ENST00000373493.5	retinoblastoma binding protein 4	mml-miR-7206-3p	-0.32
INA	ENST00000369849.4	internexin neuronal intermediate filament protein, alpha	mml-miR-7206-3p	-0.32
VTI1B	ENST00000554659.1	vesicle transport through interaction with t-SNAREs 1B	mml-miR-7206-3p	-0.32
ADNP	ENST00000371602.4	activity-dependent neuroprotector homeobox	mml-miR-7206-3p	-0.32
TNFRSF9	ENST00000377507.3	tumor necrosis factor receptor superfamily, member 9	mml-miR-7206-3p	-0.32
GCLM	ENST00000370238.3	glutamate-cysteine ligase, modifier subunit	mml-miR-7206-3p	-0.32
PAWR	ENST00000328827.4	PRKC, apoptosis, WT1, regulator	mml-miR-7206-3p	-0.32
RASSF9	ENST00000361228.3	Ras association (RalGDS/AF-6) domain family (N-terminal) member 9	mml-miR-7206-3p	-0.32
TUSC3	ENST00000503731.1	tumor suppressor candidate 3	mml-miR-7206-3p	-0.32
TMEM106B	ENST00000396667.3	transmembrane protein 106B	mml-miR-7206-3p	-0.32
SLC22A9	ENST00000310969.4	solute carrier family 22 (organic anion transporter), member 9	mml-miR-7206-3p	-0.32
MAP4K2	ENST00000294066.2	mitogen-activated protein kinase kinase kinase kinase 2	mml-miR-7206-3p	-0.32
PHF19	ENST00000373896.3	PHD finger protein 19	mml-miR-7206-3p	-0.32
MORC1	ENST00000232603.5	MORC family CW-type zinc finger 1	mml-miR-7206-3p	-0.32
CAPRIN1	ENST00000341394.4	cell cycle associated protein 1	mml-miR-7206-3p	-0.32
ASB7	ENST00000332783.7	ankyrin repeat and SOCS box containing 7	mml-miR-7206-3p	-0.31
NDNL2	ENST00000332303.4	necdin-like 2	mml-miR-7206-3p	-0.31
LHX9	ENST00000367390.3	LIM homeobox 9	mml-miR-7206-3p	-0.31
SLC16A9	ENST00000395348.3	solute carrier family 16, member 9	mml-miR-7206-3p	-0.31
AC144568.2	ENST00000522481.3	Uncharacterized protein	mml-miR-7206-3p	-0.31
YTHDF2	ENST00000373812.3	YTH domain family, member 2	mml-miR-7206-3p	-0.31
ATF5	ENST00000423777.2	activating transcription factor 5	mml-miR-7206-3p	-0.31
MYOC	ENST00000037502.6	myocilin, trabecular meshwork inducible glucocorticoid response	mml-miR-7206-3p	-0.31
PABPC5	ENST00000312600.3	poly(A) binding protein, cytoplasmic 5	mml-miR-7206-3p	-0.31
GLRA2	ENST00000218075.4	glycine receptor, alpha 2	mml-miR-7206-3p	-0.31
TCTEX1D4	ENST00000339355.2	Tctex1 domain containing 4	mml-miR-7206-3p	-0.31
PTPDC1	ENST00000375360.3	protein tyrosine phosphatase domain containing 1	mml-miR-7206-3p	-0.31
AC005008.2	ENST00000431501.1	Uncharacterized protein	mml-miR-7206-3p	-0.31
ART4	ENST00000228936.4	ADP-ribosyltransferase 4	mml-miR-7206-3p	-0.31
SLC25A31	ENST00000281154.4	solute carrier family 25 (mitochondrial carrier; adenine nucleotide translocator), member 31	mml-miR-7206-3p	-0.31
COBLL1	ENST00000375458.2	cordon-bleu WH2 repeat protein-like 1	mml-miR-7206-3p	-0.31
LMO3	ENST00000354662.1	LIM domain only 3 (rhombotin-like 2)	mml-miR-7206-3p	-0.31
KLHL31	ENST00000370905.3	kelch-like family member 31	mml-miR-7206-3p	-0.31
DOK4	ENST00000566936.1	docking protein 4	mml-miR-7206-3p	-0.31
ZNF84	ENST00000392319.2	zinc finger protein 84	mml-miR-7206-3p	-0.31
TIFA	ENST00000361717.3	TRAF-interacting protein with forkhead-associated domain	mml-miR-7206-3p	-0.31
CDK1	ENST00000395284.3	cyclin-dependent kinase 1	mml-miR-7206-3p	-0.31
S100Z	ENST00000317593.4	S100 calcium binding protein Z	mml-miR-7206-3p	-0.31
KLHL14	ENST00000359358.4	kelch-like family member 14	mml-miR-7206-3p	-0.31
TNKS2	ENST00000371627.4	tankyrase, TRF1-interacting ankyrin-related ADP-ribose polymerase 2	mml-miR-7206-3p	-0.31
C4orf32	ENST00000309733.5	chromosome 4 open reading frame 32	mml-miR-7206-3p	-0.31
HSPB3	ENST00000302005.1	heat shock 27kDa protein 3	mml-miR-7206-3p	-0.31
KCNC2	ENST00000393288.2	potassium voltage-gated channel, Shaw-related subfamily, member 2	mml-miR-7206-3p	-0.31
ATE1	ENST00000369043.3	arginyltransferase 1	mml-miR-7206-3p	-0.3
TREML4	ENST00000341495.2	triggering receptor expressed on myeloid cells-like 4	mml-miR-7206-3p	-0.3
SRPX	ENST00000538295.1	sushi-repeat containing protein, X-linked	mml-miR-7206-3p	-0.3
ZNF77	ENST00000314531.4	zinc finger protein 77	mml-miR-7206-3p	-0.3
DISC1	ENST00000439617.2	disrupted in schizophrenia 1	mml-miR-7206-3p	-0.3
GALP	ENST00000440823.1	galanin-like peptide	mml-miR-7206-3p	-0.3
GCSAML	ENST00000366488.4	germinal center-associated, signaling and motility-like	mml-miR-7206-3p	-0.3
ELK3	ENST00000228741.3	ELK3, ETS-domain protein (SRF accessory protein 2)	mml-miR-7206-3p	-0.3
SLC9A6	ENST00000370698.3	solute carrier family 9, subfamily A (NHE6, cation proton antiporter 6), member 6	mml-miR-7206-3p	-0.3
VIP	ENST00000367244.3	vasoactive intestinal peptide	mml-miR-7206-3p	-0.3
CD274	ENST00000381573.4	CD274 molecule	mml-miR-7206-3p	-0.3
HDAC1	ENST00000373548.3	histone deacetylase 1	mml-miR-7206-3p	-0.3
RAVER2	ENST00000371072.4	ribonucleoprotein, PTB-binding 2	mml-miR-7206-3p	-0.3
GBX2	ENST00000551105.1	gastrulation brain homeobox 2	mml-miR-7206-3p	-0.3
CD302	ENST00000259053.4	CD302 molecule	mml-miR-7206-3p	-0.3
PERP	ENST00000421351.3	PERP, TP53 apoptosis effector	mml-miR-7206-3p	-0.3
C16orf72	ENST00000327827.7	chromosome 16 open reading frame 72	mml-miR-7206-3p	-0.3
NDC1	ENST00000540001.1	NDC1 transmembrane nucleoporin	mml-miR-7206-3p	-0.3
TYSND1	ENST00000335494.5	trypsin domain containing 1	mml-miR-7206-3p	-0.3
RP11-47I22.3	ENST00000556569.1	Uncharacterized protein	mml-miR-7206-3p	-0.3
COMMD10	ENST00000274458.4	COMM domain containing 10	mml-miR-7206-3p	-0.3
TIMM22	ENST00000327158.4	translocase of inner mitochondrial membrane 22 homolog (yeast)	mml-miR-7206-3p	-0.3
FSCB	ENST00000340446.4	fibrous sheath CABYR binding protein	mml-miR-7206-3p	-0.3
FKBP5	ENST00000536438.1	FK506 binding protein 5	mml-miR-7206-3p	-0.3
MPI	ENST00000566377.1	mannose phosphate isomerase	mml-miR-7206-3p	-0.29
DEPDC7	ENST00000241051.3	DEP domain containing 7	mml-miR-7206-3p	-0.29
ATP6V1G2	ENST00000376151.4	ATPase, H+ transporting, lysosomal 13kDa, V1 subunit G2	mml-miR-7206-3p	-0.29
PARP15	ENST00000483793.1	poly (ADP-ribose) polymerase family, member 15	mml-miR-7206-3p	-0.29
THUMPD1	ENST00000381337.2	THUMP domain containing 1	mml-miR-7206-3p	-0.29
FXYD6	ENST00000540359.1	FXYD domain containing ion transport regulator 6	mml-miR-7206-3p	-0.29
RIPPLY1	ENST00000276173.4	ripply transcriptional repressor 1	mml-miR-7206-3p	-0.29
C12orf61	ENST00000408887.2	chromosome 12 open reading frame 61	mml-miR-7206-3p	-0.29
ZNF154	ENST00000512439.2	zinc finger protein 154	mml-miR-7206-3p	-0.29
CCL11	ENST00000305869.3	chemokine (C-C motif) ligand 11	mml-miR-7206-3p	-0.29
SNX12	ENST00000374274.3	sorting nexin 12	mml-miR-7206-3p	-0.29
E2F4	ENST00000379378.3	E2F transcription factor 4, p107/p130-binding	mml-miR-7206-3p	-0.29
CAPS2	ENST00000409799.1	calcyphosine 2	mml-miR-7206-3p	-0.29
EMG1	ENST00000261406.6	EMG1 N1-specific pseudouridine methyltransferase	mml-miR-7206-3p	-0.29
CST9L	ENST00000376979.3	cystatin 9-like	mml-miR-7206-3p	-0.29
KRTAP3-3	ENST00000391586.1	keratin associated protein 3-3	mml-miR-7206-3p	-0.29
CHST9	ENST00000580774.1	carbohydrate (N-acetylgalactosamine 4-0) sulfotransferase 9	mml-miR-7206-3p	-0.29
IFNG	ENST00000229135.3	interferon, gamma	mml-miR-7206-3p	-0.29
DESI2	ENST00000302550.11	desumoylating isopeptidase 2	mml-miR-7206-3p	-0.29
BNIP3L	ENST00000380629.2	BCL2/adenovirus E1B 19kDa interacting protein 3-like	mml-miR-7206-3p	-0.29
PDP2	ENST00000311765.2	pyruvate dehyrogenase phosphatase catalytic subunit 2	mml-miR-7206-3p	-0.29
ZMAT2	ENST00000274712.3	zinc finger, matrin-type 2	mml-miR-7206-3p	-0.29
KPNA1	ENST00000344337.6	karyopherin alpha 1 (importin alpha 5)	mml-miR-7206-3p	-0.29
ZC3H12C	ENST00000278590.3	zinc finger CCCH-type containing 12C	mml-miR-7206-3p	-0.29
XPO1	ENST00000401558.2	exportin 1 (CRM1 homolog, yeast)	mml-miR-7206-3p	-0.29
STRN3	ENST00000355683.5	striatin, calmodulin binding protein 3	mml-miR-7206-3p	-0.29
DCP2	ENST00000389063.2	decapping mRNA 2	mml-miR-7206-3p	-0.29
CCDC38	ENST00000546386.1	coiled-coil domain containing 38	mml-miR-7206-3p	-0.29
CDK19	ENST00000368911.3	cyclin-dependent kinase 19	mml-miR-7206-3p	-0.29
SLC14A1	ENST00000321925.4	solute carrier family 14 (urea transporter), member 1	mml-miR-7206-3p	-0.29
MEF2C	ENST00000340208.5	myocyte enhancer factor 2C	mml-miR-7206-3p	-0.29
ZNF283	ENST00000324461.7	zinc finger protein 283	mml-miR-7206-3p	-0.29
ZNF730	ENST00000593635.1	zinc finger protein 730	mml-miR-7206-3p	-0.29
TFAP2B	ENST00000393655.3	transcription factor AP-2 beta (activating enhancer binding protein 2 beta)	mml-miR-7206-3p	-0.29
TMEM9B	ENST00000309134.5	TMEM9 domain family, member B	mml-miR-7206-3p	-0.29
NDFIP1	ENST00000253814.4	Nedd4 family interacting protein 1	mml-miR-7206-3p	-0.29
PAXBP1	ENST00000331923.4	PAX3 and PAX7 binding protein 1	mml-miR-7206-3p	-0.29
OXSM	ENST00000280701.3	3-oxoacyl-ACP synthase, mitochondrial	mml-miR-7206-3p	-0.29
CAMLG	ENST00000514518.1	calcium modulating ligand	mml-miR-7206-3p	-0.29
OTUD6A	ENST00000338352.2	OTU domain containing 6A	mml-miR-7206-3p	-0.29
AVPI1	ENST00000370626.3	arginine vasopressin-induced 1	mml-miR-7206-3p	-0.29
HES6	ENST00000409574.1	hairy and enhancer of split 6 (Drosophila)	mml-miR-7206-3p	-0.29
SIVA1	ENST00000347067.5	SIVA1, apoptosis-inducing factor	mml-miR-7206-3p	-0.28
ANGPTL1	ENST00000234816.2	angiopoietin-like 1	mml-miR-7206-3p	-0.28
ZNF774	ENST00000354377.3	zinc finger protein 774	mml-miR-7206-3p	-0.28
USP27X	ENST00000508866.2	ubiquitin specific peptidase 27, X-linked	mml-miR-7206-3p	-0.28
PAK7	ENST00000378423.1	p21 protein (Cdc42/Rac)-activated kinase 7	mml-miR-7206-3p	-0.28
SLC6A5	ENST00000525748.1	solute carrier family 6 (neurotransmitter transporter), member 5	mml-miR-7206-3p	-0.28
TMEM155	ENST00000394396.1	transmembrane protein 155	mml-miR-7206-3p	-0.28
TDG	ENST00000392872.3	thymine-DNA glycosylase	mml-miR-7206-3p	-0.28
NRBP2	ENST00000442628.2	nuclear receptor binding protein 2	mml-miR-7206-3p	-0.28
MEGF9	ENST00000373930.3	multiple EGF-like-domains 9	mml-miR-7206-3p	-0.28
CNEP1R1	ENST00000562576.1	CTD nuclear envelope phosphatase 1 regulatory subunit 1	mml-miR-7206-3p	-0.28
LMLN	ENST00000330198.4	leishmanolysin-like (metallopeptidase M8 family)	mml-miR-7206-3p	-0.28
YY1	ENST00000262238.4	YY1 transcription factor	mml-miR-7206-3p	-0.28
PM20D2	ENST00000275072.4	peptidase M20 domain containing 2	mml-miR-7206-3p	-0.28
C9orf85	ENST00000486911.2	chromosome 9 open reading frame 85	mml-miR-7206-3p	-0.28
RSBN1L	ENST00000334955.8	round spermatid basic protein 1-like	mml-miR-7206-3p	-0.28
FAM149B1	ENST00000242505.6	family with sequence similarity 149, member B1	mml-miR-7206-3p	-0.28
LRAT	ENST00000336356.3	lecithin retinol acyltransferase (phosphatidylcholine--retinol O-acyltransferase)	mml-miR-7206-3p	-0.28
LBR	ENST00000272163.4	lamin B receptor	mml-miR-7206-3p	-0.28
CIDEB	ENST00000554411.1	cell death-inducing DFFA-like effector b	mml-miR-7206-3p	-0.28
ERLIN2	ENST00000276461.5	ER lipid raft associated 2	mml-miR-7206-3p	-0.28
TMED8	ENST00000216468.7	transmembrane emp24 protein transport domain containing 8	mml-miR-7206-3p	-0.28
TEX261	ENST00000272438.4	testis expressed 261	mml-miR-7206-3p	-0.28
EXOSC2	ENST00000372358.5	exosome component 2	mml-miR-7206-3p	-0.28
PPIA	ENST00000468812.1	peptidylprolyl isomerase A (cyclophilin A)	mml-miR-7206-3p	-0.28
YIPF4	ENST00000238831.4	Yip1 domain family, member 4	mml-miR-7206-3p	-0.28
PDPN	ENST00000294489.6	podoplanin	mml-miR-7206-3p	-0.28
FRK	ENST00000606080.1	fyn-related kinase	mml-miR-7206-3p	-0.28
ONECUT1	ENST00000560699.2	one cut homeobox 1	mml-miR-7206-3p	-0.28
TTC5	ENST00000258821.3	tetratricopeptide repeat domain 5	mml-miR-7206-3p	-0.28
LRRD1	ENST00000343318.5	leucine-rich repeats and death domain containing 1	mml-miR-7206-3p	-0.28
RHOH	ENST00000381799.5	ras homolog family member H	mml-miR-7206-3p	-0.28
CCDC80	ENST00000206423.3	coiled-coil domain containing 80	mml-miR-7206-3p	-0.28
DDX46	ENST00000452510.2	DEAD (Asp-Glu-Ala-Asp) box polypeptide 46	mml-miR-7206-3p	-0.28
TRMT10A	ENST00000394877.3	tRNA methyltransferase 10 homolog A (S. cerevisiae)	mml-miR-7206-3p	-0.28
DYRK2	ENST00000344096.3	dual-specificity tyrosine-(Y)-phosphorylation regulated kinase 2	mml-miR-7206-3p	-0.28
DRG1	ENST00000331457.4	developmentally regulated GTP binding protein 1	mml-miR-7206-3p	-0.28
ZNF547	ENST00000282282.3	zinc finger protein 547	mml-miR-7206-3p	-0.28
PROSER1	ENST00000352251.3	proline and serine rich 1	mml-miR-7206-3p	-0.28
TM9SF3	ENST00000371142.4	transmembrane 9 superfamily member 3	mml-miR-7206-3p	-0.28
PGBD1	ENST00000259883.3	piggyBac transposable element derived 1	mml-miR-7206-3p	-0.28
GAPDH	ENST00000229239.5	glyceraldehyde-3-phosphate dehydrogenase	mml-miR-7206-3p	-0.28
TXNDC15	ENST00000358387.4	thioredoxin domain containing 15	mml-miR-7206-3p	-0.28
SPATA6L	ENST00000381890.5	spermatogenesis associated 6-like	mml-miR-7206-3p	-0.28
CLCN2	ENST00000423355.2	chloride channel, voltage-sensitive 2	mml-miR-7206-3p	-0.27
RP11-57H12.6	ENST00000604534.1	TMEM56-RWDD3 protein	mml-miR-7206-3p	-0.27
TMCC2	ENST00000358024.3	transmembrane and coiled-coil domain family 2	mml-miR-7206-3p	-0.27
ZNF382	ENST00000292928.2	zinc finger protein 382	mml-miR-7206-3p	-0.27
MIS18BP1	ENST00000310806.4	MIS18 binding protein 1	mml-miR-7206-3p	-0.27
CLNK	ENST00000226951.6	cytokine-dependent hematopoietic cell linker	mml-miR-7206-3p	-0.27
KIF21A	ENST00000361961.3	kinesin family member 21A	mml-miR-7206-3p	-0.27
LUZP2	ENST00000533227.1	leucine zipper protein 2	mml-miR-7206-3p	-0.27
UBE2L3	ENST00000342192.4	ubiquitin-conjugating enzyme E2L 3	mml-miR-7206-3p	-0.27
C20orf187	ENST00000378252.1	chromosome 20 open reading frame 187	mml-miR-7206-3p	-0.27
C15orf26	ENST00000286732.4	chromosome 15 open reading frame 26	mml-miR-7206-3p	-0.27
HIST1H4I	ENST00000354348.2	histone cluster 1, H4i	mml-miR-7206-3p	-0.27
SLC11A2	ENST00000262051.7	solute carrier family 11 (proton-coupled divalent metal ion transporter), member 2	mml-miR-7206-3p	-0.27
SLC7A2	ENST00000494857.1	solute carrier family 7 (cationic amino acid transporter, y+ system), member 2	mml-miR-7206-3p	-0.27
TIMP4	ENST00000287814.4	TIMP metallopeptidase inhibitor 4	mml-miR-7206-3p	-0.27
EFHD1	ENST00000264059.3	EF-hand domain family, member D1	mml-miR-7206-3p	-0.27
PPP3CB	ENST00000360663.5	protein phosphatase 3, catalytic subunit, beta isozyme	mml-miR-7206-3p	-0.27
GHR	ENST00000230882.4	growth hormone receptor	mml-miR-7206-3p	-0.27
AARD	ENST00000378279.3	alanine and arginine rich domain containing protein	mml-miR-7206-3p	-0.27
RNF217	ENST00000521654.2	ring finger protein 217	mml-miR-7206-3p	-0.27
TMEM141	ENST00000290079.8	transmembrane protein 141	mml-miR-7206-3p	-0.27
LAX1	ENST00000442561.2	lymphocyte transmembrane adaptor 1	mml-miR-7206-3p	-0.27
NT5DC1	ENST00000319550.4	5'-nucleotidase domain containing 1	mml-miR-7206-3p	-0.27
NPL	ENST00000367553.1	N-acetylneuraminate pyruvate lyase (dihydrodipicolinate synthase)	mml-miR-7206-3p	-0.27
PADI2	ENST00000375486.4	peptidyl arginine deiminase, type II	mml-miR-7206-3p	-0.27
SEC62	ENST00000337002.4	SEC62 homolog (S. cerevisiae)	mml-miR-7206-3p	-0.27
DARS	ENST00000264161.4	aspartyl-tRNA synthetase	mml-miR-7206-3p	-0.27
TBCEL	ENST00000422003.2	tubulin folding cofactor E-like	mml-miR-7206-3p	-0.27
FADS1	ENST00000350997.7	fatty acid desaturase 1	mml-miR-7206-3p	-0.27
SMAD2	ENST00000262160.6	SMAD family member 2	mml-miR-7206-3p	-0.27
CCNA2	ENST00000274026.5	cyclin A2	mml-miR-7206-3p	-0.27
MNAT1	ENST00000261245.4	MNAT CDK-activating kinase assembly factor 1	mml-miR-7206-3p	-0.27
FBXO25	ENST00000276326.5	F-box protein 25	mml-miR-7206-3p	-0.27
C7orf49	ENST00000424142.1	chromosome 7 open reading frame 49	mml-miR-7206-3p	-0.27
SIKE1	ENST00000369528.5	suppressor of IKBKE 1	mml-miR-7206-3p	-0.27
SERINC1	ENST00000339697.4	serine incorporator 1	mml-miR-7206-3p	-0.27
GTPBP8	ENST00000383677.3	GTP-binding protein 8 (putative)	mml-miR-7206-3p	-0.27
RNF11	ENST00000242719.3	ring finger protein 11	mml-miR-7206-3p	-0.27
RARRES3	ENST00000255688.3	retinoic acid receptor responder (tazarotene induced) 3	mml-miR-7206-3p	-0.27
KRAS	ENST00000256078.4	Kirsten rat sarcoma viral oncogene homolog	mml-miR-7206-3p	-0.27
DNAJC19	ENST00000486355.1	DnaJ (Hsp40) homolog, subfamily C, member 19	mml-miR-7206-3p	-0.27
GPA33	ENST00000367868.3	glycoprotein A33 (transmembrane)	mml-miR-7206-3p	-0.26
FLJ30594	ENST00000391666.2	HCG1990367; Putative uncharacterized protein DKFZp761K2322; Putative uncharacterized protein FLJ30594; cDNA FLJ30594 fis, clone BRAWH2008903	mml-miR-7206-3p	-0.26
CA3	ENST00000285381.2	carbonic anhydrase III, muscle specific	mml-miR-7206-3p	-0.26
C7orf76	ENST00000356686.1	chromosome 7 open reading frame 76	mml-miR-7206-3p	-0.26
CXorf24	ENST00000357412.1	chromosome X open reading frame 24	mml-miR-7206-3p	-0.26
NAT2	ENST00000286479.3	N-acetyltransferase 2 (arylamine N-acetyltransferase)	mml-miR-7206-3p	-0.26
SLC1A2	ENST00000278379.3	solute carrier family 1 (glial high affinity glutamate transporter), member 2	mml-miR-7206-3p	-0.26
C21orf59	ENST00000382549.4	chromosome 21 open reading frame 59	mml-miR-7206-3p	-0.26
LILRB5	ENST00000450632.1	leukocyte immunoglobulin-like receptor, subfamily B (with TM and ITIM domains), member 5	mml-miR-7206-3p	-0.26
DET1	ENST00000564406.1	de-etiolated homolog 1 (Arabidopsis)	mml-miR-7206-3p	-0.26
SCAMP4	ENST00000316097.8	secretory carrier membrane protein 4	mml-miR-7206-3p	-0.26
HNRNPH2	ENST00000316594.5	heterogeneous nuclear ribonucleoprotein H2 (H')	mml-miR-7206-3p	-0.26
ZNF202	ENST00000336139.4	zinc finger protein 202	mml-miR-7206-3p	-0.26
MSN	ENST00000360270.5	moesin	mml-miR-7206-3p	-0.26
RCAN2	ENST00000330430.6	regulator of calcineurin 2	mml-miR-7206-3p	-0.26
PPM1B	ENST00000409432.3	protein phosphatase, Mg2+/Mn2+ dependent, 1B	mml-miR-7206-3p	-0.26
RUNX1T1	ENST00000523629.1	runt-related transcription factor 1; translocated to, 1 (cyclin D-related)	mml-miR-7206-3p	-0.26
ZNF233	ENST00000592581.1	zinc finger protein 233	mml-miR-7206-3p	-0.26
RSAD2	ENST00000382040.3	radical S-adenosyl methionine domain containing 2	mml-miR-7206-3p	-0.26
DBNDD2	ENST00000372722.3	dysbindin (dystrobrevin binding protein 1) domain containing 2	mml-miR-7206-3p	-0.26
TRIAP1	ENST00000546954.1	TP53 regulated inhibitor of apoptosis 1	mml-miR-7206-3p	-0.26
MDM4	ENST00000391947.2	Mdm4 p53 binding protein homolog (mouse)	mml-miR-7206-3p	-0.26
PAQR3	ENST00000512733.1	progestin and adipoQ receptor family member III	mml-miR-7206-3p	-0.26
NUDT11	ENST00000375992.3	nudix (nucleoside diphosphate linked moiety X)-type motif 11	mml-miR-7206-3p	-0.26
TBCK	ENST00000273980.5	TBC1 domain containing kinase	mml-miR-7206-3p	-0.26
PHF20L1	ENST00000395386.2	PHD finger protein 20-like 1	mml-miR-7206-3p	-0.26
ZIK1	ENST00000307468.4	zinc finger protein interacting with K protein 1	mml-miR-7206-3p	-0.26
GEMIN8	ENST00000380523.4	gem (nuclear organelle) associated protein 8	mml-miR-7206-3p	-0.26
SAMD8	ENST00000372687.4	sterile alpha motif domain containing 8	mml-miR-7206-3p	-0.26
ARSB	ENST00000264914.4	arylsulfatase B	mml-miR-7206-3p	-0.26
UCHL5	ENST00000367455.4	ubiquitin carboxyl-terminal hydrolase L5	mml-miR-7206-3p	-0.26
YAE1D1	ENST00000223273.2	Yae1 domain containing 1	mml-miR-7206-3p	-0.26
TCTEX1D1	ENST00000282670.2	Tctex1 domain containing 1	mml-miR-7206-3p	-0.26
COPS3	ENST00000539941.2	COP9 signalosome subunit 3	mml-miR-7206-3p	-0.26
TMED4	ENST00000457408.2	transmembrane emp24 protein transport domain containing 4	mml-miR-7206-3p	-0.26
GPR183	ENST00000376414.4	G protein-coupled receptor 183	mml-miR-7206-3p	-0.26
RNASEH1	ENST00000315212.3	ribonuclease H1	mml-miR-7206-3p	-0.26
MTHFD2L	ENST00000433372.1	methylenetetrahydrofolate dehydrogenase (NADP+ dependent) 2-like	mml-miR-7206-3p	-0.25
SEC11A	ENST00000560266.1	SEC11 homolog A (S. cerevisiae)	mml-miR-7206-3p	-0.25
PPARGC1A	ENST00000264867.2	peroxisome proliferator-activated receptor gamma, coactivator 1 alpha	mml-miR-7206-3p	-0.25
OPALIN	ENST00000371172.3	oligodendrocytic myelin paranodal and inner loop protein	mml-miR-7206-3p	-0.25
ABCD3	ENST00000394233.2	ATP-binding cassette, sub-family D (ALD), member 3	mml-miR-7206-3p	-0.25
C11orf44	ENST00000317019.2	chromosome 11 open reading frame 44	mml-miR-7206-3p	-0.25
SLC17A6	ENST00000263160.3	solute carrier family 17 (vesicular glutamate transporter), member 6	mml-miR-7206-3p	-0.25
MS4A1	ENST00000534668.1	membrane-spanning 4-domains, subfamily A, member 1	mml-miR-7206-3p	-0.25
NOTCH2NL	ENST00000369340.3	notch 2 N-terminal like	mml-miR-7206-3p	-0.25
S100G	ENST00000380200.3	S100 calcium binding protein G	mml-miR-7206-3p	-0.25
NPEPPS	ENST00000322157.4	aminopeptidase puromycin sensitive	mml-miR-7206-3p	-0.25
MEIS2	ENST00000397624.3	Meis homeobox 2	mml-miR-7206-3p	-0.25
SEPSECS	ENST00000302922.3	Sep (O-phosphoserine) tRNA:Sec (selenocysteine) tRNA synthase	mml-miR-7206-3p	-0.25
FAM160B1	ENST00000369248.4	family with sequence similarity 160, member B1	mml-miR-7206-3p	-0.25
GNE	ENST00000396594.3	glucosamine (UDP-N-acetyl)-2-epimerase/N-acetylmannosamine kinase	mml-miR-7206-3p	-0.25
RPL36A-HNRNPH2	ENST00000409170.3	RPL36A-HNRNPH2 readthrough	mml-miR-7206-3p	-0.25
PRR5L	ENST00000527487.1	proline rich 5 like	mml-miR-7206-3p	-0.25
SEC23A	ENST00000537403.1	Sec23 homolog A (S. cerevisiae)	mml-miR-7206-3p	-0.25
CREG1	ENST00000370509.4	cellular repressor of E1A-stimulated genes 1	mml-miR-7206-3p	-0.25
CNKSR2	ENST00000379510.3	connector enhancer of kinase suppressor of Ras 2	mml-miR-7206-3p	-0.25
SOAT1	ENST00000367619.3	sterol O-acyltransferase 1	mml-miR-7206-3p	-0.25
CPEB4	ENST00000265085.5	cytoplasmic polyadenylation element binding protein 4	mml-miR-7206-3p	-0.25
FAM102B	ENST00000370035.3	family with sequence similarity 102, member B	mml-miR-7206-3p	-0.25
SMNDC1	ENST00000369603.5	survival motor neuron domain containing 1	mml-miR-7206-3p	-0.25
LPCAT2	ENST00000262134.5	lysophosphatidylcholine acyltransferase 2	mml-miR-7206-3p	-0.25
DCK	ENST00000504730.1	deoxycytidine kinase	mml-miR-7206-3p	-0.25
ZNF550	ENST00000325134.5	zinc finger protein 550	mml-miR-7206-3p	-0.25
GNL3L	ENST00000336470.4	guanine nucleotide binding protein-like 3 (nucleolar)-like	mml-miR-7206-3p	-0.25
LURAP1L	ENST00000319264.3	leucine rich adaptor protein 1-like	mml-miR-7206-3p	-0.25
RP11-10A14.4	ENST00000518496.1	Uncharacterized protein	mml-miR-7206-3p	-0.25
ZNF280D	ENST00000558320.1	zinc finger protein 280D	mml-miR-7206-3p	-0.25
AGK	ENST00000355413.4	acylglycerol kinase	mml-miR-7206-3p	-0.25
LSAMP	ENST00000490035.2	limbic system-associated membrane protein	mml-miR-7206-3p	-0.25
RAB4A	ENST00000366690.4	RAB4A, member RAS oncogene family	mml-miR-7206-3p	-0.25
RBM43	ENST00000331426.5	RNA binding motif protein 43	mml-miR-7206-3p	-0.25
XPNPEP3	ENST00000357137.4	X-prolyl aminopeptidase (aminopeptidase P) 3, putative	mml-miR-7206-3p	-0.25
CCDC15	ENST00000344762.5	coiled-coil domain containing 15	mml-miR-7206-3p	-0.25
DNAJB4	ENST00000370763.5	DnaJ (Hsp40) homolog, subfamily B, member 4	mml-miR-7206-3p	-0.25
LGALS8	ENST00000526589.1	lectin, galactoside-binding, soluble, 8	mml-miR-7206-3p	-0.25
SKA2	ENST00000580541.1	spindle and kinetochore associated complex subunit 2	mml-miR-7206-3p	-0.25
NAA38	ENST00000249299.2	N(alpha)-acetyltransferase 38, NatC auxiliary subunit	mml-miR-7206-3p	-0.25
EMC2	ENST00000220853.3	ER membrane protein complex subunit 2	mml-miR-7206-3p	-0.25
VTA1	ENST00000367630.4	vesicle (multivesicular body) trafficking 1	mml-miR-7206-3p	-0.25
COA4	ENST00000355693.4	cytochrome c oxidase assembly factor 4 homolog (S. cerevisiae)	mml-miR-7206-3p	-0.25
MGAT4C	ENST00000604798.1	mannosyl (alpha-1,3-)-glycoprotein beta-1,4-N-acetylglucosaminyltransferase, isozyme C (putative)	mml-miR-7206-3p	-0.25
CTAGE8	ENST00000487179.1	CTAGE family, member 8	mml-miR-7206-3p	-0.25
GPR171	ENST00000309180.5	G protein-coupled receptor 171	mml-miR-7206-3p	-0.24
AMBN	ENST00000322937.6	ameloblastin (enamel matrix protein)	mml-miR-7206-3p	-0.24
PGLYRP4	ENST00000359650.5	peptidoglycan recognition protein 4	mml-miR-7206-3p	-0.24
SDPR	ENST00000304141.4	serum deprivation response	mml-miR-7206-3p	-0.24
HDAC6	ENST00000334136.5	histone deacetylase 6	mml-miR-7206-3p	-0.24
KRT25	ENST00000312150.4	keratin 25	mml-miR-7206-3p	-0.24
HOXA10	ENST00000283921.4	homeobox A10	mml-miR-7206-3p	-0.24
CDPF1	ENST00000404744.1	cysteine-rich, DPF motif domain containing 1	mml-miR-7206-3p	-0.24
LRRC52	ENST00000294818.1	leucine rich repeat containing 52	mml-miR-7206-3p	-0.24
RNF144B	ENST00000259939.3	ring finger protein 144B	mml-miR-7206-3p	-0.24
ARHGDIB	ENST00000228945.4	Rho GDP dissociation inhibitor (GDI) beta	mml-miR-7206-3p	-0.24
OSTN	ENST00000445281.1	osteocrin	mml-miR-7206-3p	-0.24
TNNC1	ENST00000232975.3	troponin C type 1 (slow)	mml-miR-7206-3p	-0.24
LMO2	ENST00000395833.3	LIM domain only 2 (rhombotin-like 1)	mml-miR-7206-3p	-0.24
RSC1A1	ENST00000345034.1	regulatory solute carrier protein, family 1, member 1	mml-miR-7206-3p	-0.24
CNBD1	ENST00000518476.1	cyclic nucleotide binding domain containing 1	mml-miR-7206-3p	-0.24
NBPF20	ENST00000369202.1	neuroblastoma breakpoint family, member 20	mml-miR-7206-3p	-0.24
GAD2	ENST00000376261.3	glutamate decarboxylase 2 (pancreatic islets and brain, 65kDa)	mml-miR-7206-3p	-0.24
CAPN14	ENST00000444918.2	calpain 14	mml-miR-7206-3p	-0.24
PPFIA1	ENST00000253925.7	protein tyrosine phosphatase, receptor type, f polypeptide (PTPRF), interacting protein (liprin), alpha 1	mml-miR-7206-3p	-0.24
GLS	ENST00000338435.4	glutaminase	mml-miR-7206-3p	-0.24
ZNF548	ENST00000366197.5	zinc finger protein 548	mml-miR-7206-3p	-0.24
CNOT8	ENST00000285896.6	CCR4-NOT transcription complex, subunit 8	mml-miR-7206-3p	-0.24
UBQLN2	ENST00000338222.5	ubiquilin 2	mml-miR-7206-3p	-0.24
SLMAP	ENST00000295951.3	sarcolemma associated protein	mml-miR-7206-3p	-0.24
DCTN5	ENST00000300087.2	dynactin 5 (p25)	mml-miR-7206-3p	-0.24
AMER2	ENST00000357816.2	APC membrane recruitment protein 2	mml-miR-7206-3p	-0.24
DAAM1	ENST00000395125.1	dishevelled associated activator of morphogenesis 1	mml-miR-7206-3p	-0.24
MPZL2	ENST00000278937.2	myelin protein zero-like 2	mml-miR-7206-3p	-0.24
ZNF546	ENST00000347077.4	zinc finger protein 546	mml-miR-7206-3p	-0.24
TRIQK	ENST00000521988.1	triple QxxK/R motif containing	mml-miR-7206-3p	-0.24
KCTD1	ENST00000579973.1	potassium channel tetramerization domain containing 1	mml-miR-7206-3p	-0.24
PTEN	ENST00000371953.3	phosphatase and tensin homolog	mml-miR-7206-3p	-0.24
GPR137B	ENST00000366592.3	G protein-coupled receptor 137B	mml-miR-7206-3p	-0.24
FIGNL1	ENST00000356889.4	fidgetin-like 1	mml-miR-7206-3p	-0.24
C14orf142	ENST00000306954.4	chromosome 14 open reading frame 142	mml-miR-7206-3p	-0.24
NUDCD2	ENST00000302764.4	NudC domain containing 2	mml-miR-7206-3p	-0.24
ANGEL2	ENST00000535388.1	angel homolog 2 (Drosophila)	mml-miR-7206-3p	-0.24
C12orf4	ENST00000261250.3	chromosome 12 open reading frame 4	mml-miR-7206-3p	-0.24
POLR1B	ENST00000409894.3	polymerase (RNA) I polypeptide B, 128kDa	mml-miR-7206-3p	-0.24
ZNF771	ENST00000319296.5	zinc finger protein 771	mml-miR-7206-3p	-0.24
RRAGD	ENST00000369415.4	Ras-related GTP binding D	mml-miR-7206-3p	-0.24
PTK2	ENST00000522684.1	protein tyrosine kinase 2	mml-miR-7206-3p	-0.24
MCM4	ENST00000523944.1	minichromosome maintenance complex component 4	mml-miR-7206-3p	-0.24
RP11-706O15.1	ENST00000425492.2	HCG1981372, isoform CRA_c; Uncharacterized protein	mml-miR-7206-3p	-0.24
MCTS1	ENST00000371317.5	malignant T cell amplified sequence 1	mml-miR-7206-3p	-0.24
FCAR	ENST00000355524.3	Fc fragment of IgA, receptor for	mml-miR-7206-3p	-0.24
USP38	ENST00000307017.4	ubiquitin specific peptidase 38	mml-miR-7206-3p	-0.24
SNX24	ENST00000513881.1	sorting nexin 24	mml-miR-7206-3p	-0.23
CGA	ENST00000369582.2	glycoprotein hormones, alpha polypeptide	mml-miR-7206-3p	-0.23
CS	ENST00000548567.1	citrate synthase	mml-miR-7206-3p	-0.23
PPP1R8	ENST00000311772.5	protein phosphatase 1, regulatory subunit 8	mml-miR-7206-3p	-0.23
ZRANB3	ENST00000401392.1	zinc finger, RAN-binding domain containing 3	mml-miR-7206-3p	-0.23
MCU	ENST00000373053.3	mitochondrial calcium uniporter	mml-miR-7206-3p	-0.23
AIMP1	ENST00000394701.4	aminoacyl tRNA synthetase complex-interacting multifunctional protein 1	mml-miR-7206-3p	-0.23
MFSD4	ENST00000367147.4	major facilitator superfamily domain containing 4	mml-miR-7206-3p	-0.23
LRRC37A3	ENST00000339474.5	leucine rich repeat containing 37, member A3	mml-miR-7206-3p	-0.23
IER5	ENST00000367577.4	immediate early response 5	mml-miR-7206-3p	-0.23
IL19	ENST00000340758.2	interleukin 19	mml-miR-7206-3p	-0.23
GRM7	ENST00000486284.1	glutamate receptor, metabotropic 7	mml-miR-7206-3p	-0.23
C1orf143	ENST00000443836.1	chromosome 1 open reading frame 143	mml-miR-7206-3p	-0.23
THAP1	ENST00000345117.2	THAP domain containing, apoptosis associated protein 1	mml-miR-7206-3p	-0.23
MRPS35	ENST00000538315.1	mitochondrial ribosomal protein S35	mml-miR-7206-3p	-0.23
C2CD2	ENST00000329623.7	C2 calcium-dependent domain containing 2	mml-miR-7206-3p	-0.23
PPCS	ENST00000372556.3	phosphopantothenoylcysteine synthetase	mml-miR-7206-3p	-0.23
SPTLC1	ENST00000262554.2	serine palmitoyltransferase, long chain base subunit 1	mml-miR-7206-3p	-0.23
ENOSF1	ENST00000383578.3	enolase superfamily member 1	mml-miR-7206-3p	-0.23
LHFP	ENST00000379589.3	lipoma HMGIC fusion partner	mml-miR-7206-3p	-0.23
KIAA0513	ENST00000566428.1	KIAA0513	mml-miR-7206-3p	-0.23
RGS19	ENST00000395042.1	regulator of G-protein signaling 19	mml-miR-7206-3p	-0.23
FRS2	ENST00000550389.1	fibroblast growth factor receptor substrate 2	mml-miR-7206-3p	-0.23
SRI	ENST00000265729.2	sorcin	mml-miR-7206-3p	-0.23
ADIPOR2	ENST00000357103.4	adiponectin receptor 2	mml-miR-7206-3p	-0.23
ZNF738	ENST00000380870.4	zinc finger protein 738	mml-miR-7206-3p	-0.23
DCTD	ENST00000357067.3	dCMP deaminase	mml-miR-7206-3p	-0.23
KIAA1586	ENST00000370733.4	KIAA1586	mml-miR-7206-3p	-0.23
JAM2	ENST00000480456.1	junctional adhesion molecule 2	mml-miR-7206-3p	-0.23
RBM25	ENST00000261973.7	RNA binding motif protein 25	mml-miR-7206-3p	-0.23
PAICS	ENST00000264221.2	phosphoribosylaminoimidazole carboxylase, phosphoribosylaminoimidazole succinocarboxamide synthetase	mml-miR-7206-3p	-0.23
SPATA17	ENST00000366933.4	spermatogenesis associated 17	mml-miR-7206-3p	-0.23
FAM26E	ENST00000368599.3	family with sequence similarity 26, member E	mml-miR-7206-3p	-0.23
VWA5A	ENST00000456829.2	von Willebrand factor A domain containing 5A	mml-miR-7206-3p	-0.23
CMTM4	ENST00000394106.2	CKLF-like MARVEL transmembrane domain containing 4	mml-miR-7206-3p	-0.23
SMIM12	ENST00000521580.2	small integral membrane protein 12	mml-miR-7206-3p	-0.23
CCDC160	ENST00000517294.1	coiled-coil domain containing 160	mml-miR-7206-3p	-0.23
SPTSSA	ENST00000298130.4	serine palmitoyltransferase, small subunit A	mml-miR-7206-3p	-0.23
MAP2K6	ENST00000590474.1	mitogen-activated protein kinase kinase 6	mml-miR-7206-3p	-0.23
GFRA1	ENST00000439649.3	GDNF family receptor alpha 1	mml-miR-7206-3p	-0.23
ERCC6	ENST00000355832.5	excision repair cross-complementing rodent repair deficiency, complementation group 6	mml-miR-7206-3p	-0.23
CNIH1	ENST00000395573.4	cornichon family AMPA receptor auxiliary protein 1	mml-miR-7206-3p	-0.23
KLHL7	ENST00000339077.5	kelch-like family member 7	mml-miR-7206-3p	-0.23
MLH1	ENST00000231790.2	mutL homolog 1	mml-miR-7206-3p	-0.23
PHLDB2	ENST00000431670.2	pleckstrin homology-like domain, family B, member 2	mml-miR-7206-3p	-0.23
ACP1	ENST00000272067.6	acid phosphatase 1, soluble	mml-miR-7206-3p	-0.23
C19orf66	ENST00000253110.11	chromosome 19 open reading frame 66	mml-miR-7206-3p	-0.23
GSTM3	ENST00000540225.1	glutathione S-transferase mu 3 (brain)	mml-miR-7206-3p	-0.23
NSDHL	ENST00000370274.3	NAD(P) dependent steroid dehydrogenase-like	mml-miR-7206-3p	-0.23
COPS8	ENST00000354371.2	COP9 signalosome subunit 8	mml-miR-7206-3p	-0.23
BMP10	ENST00000295379.1	bone morphogenetic protein 10	mml-miR-7206-3p	-0.23
GLYAT	ENST00000344743.3	glycine-N-acyltransferase	mml-miR-7206-3p	-0.23
NDUFB5	ENST00000493866.1	NADH dehydrogenase (ubiquinone) 1 beta subcomplex, 5, 16kDa	mml-miR-7206-3p	-0.23
ENPP5	ENST00000371383.2	ectonucleotide pyrophosphatase/phosphodiesterase 5 (putative)	mml-miR-7206-3p	-0.23
ABCB1	ENST00000265724.3	ATP-binding cassette, sub-family B (MDR/TAP), member 1	mml-miR-7206-3p	-0.23
ZNF624	ENST00000311331.7	zinc finger protein 624	mml-miR-7206-3p	-0.22
CD160	ENST00000369290.1	CD160 molecule	mml-miR-7206-3p	-0.22
CIT	ENST00000392521.2	citron (rho-interacting, serine/threonine kinase 21)	mml-miR-7206-3p	-0.22
CCDC102B	ENST00000319445.6	coiled-coil domain containing 102B	mml-miR-7206-3p	-0.22
USH2A	ENST00000307340.3	Usher syndrome 2A (autosomal recessive, mild)	mml-miR-7206-3p	-0.22
ZMYM6	ENST00000357182.4	zinc finger, MYM-type 6	mml-miR-7206-3p	-0.22
DDX25	ENST00000263576.6	DEAD (Asp-Glu-Ala-Asp) box helicase 25	mml-miR-7206-3p	-0.22
GGT5	ENST00000263112.7	gamma-glutamyltransferase 5	mml-miR-7206-3p	-0.22
RP11-1070N10.3	ENST00000554161.1	Uncharacterized protein	mml-miR-7206-3p	-0.22
FRMD7	ENST00000370879.1	FERM domain containing 7	mml-miR-7206-3p	-0.22
LINGO4	ENST00000368820.3	leucine rich repeat and Ig domain containing 4	mml-miR-7206-3p	-0.22
NME4	ENST00000219479.2	NME/NM23 nucleoside diphosphate kinase 4	mml-miR-7206-3p	-0.22
NHLH1	ENST00000302101.5	nescient helix loop helix 1	mml-miR-7206-3p	-0.22
SPO11	ENST00000371263.3	SPO11 meiotic protein covalently bound to DSB	mml-miR-7206-3p	-0.22
TMEM119	ENST00000392806.3	transmembrane protein 119	mml-miR-7206-3p	-0.22
MLKL	ENST00000306247.7	mixed lineage kinase domain-like	mml-miR-7206-3p	-0.22
GPR82	ENST00000302548.4	G protein-coupled receptor 82	mml-miR-7206-3p	-0.22
CLVS1	ENST00000518592.1	clavesin 1	mml-miR-7206-3p	-0.22
FGF14	ENST00000376131.4	fibroblast growth factor 14	mml-miR-7206-3p	-0.22
EXOC6B	ENST00000272427.6	exocyst complex component 6B	mml-miR-7206-3p	-0.22
KIAA1671	ENST00000401395.1	KIAA1671	mml-miR-7206-3p	-0.22
FAM117B	ENST00000392238.2	family with sequence similarity 117, member B	mml-miR-7206-3p	-0.22
ZNF197	ENST00000383745.2	zinc finger protein 197	mml-miR-7206-3p	-0.22
RHOB	ENST00000272233.4	ras homolog family member B	mml-miR-7206-3p	-0.22
ATF7IP	ENST00000261168.4	activating transcription factor 7 interacting protein	mml-miR-7206-3p	-0.22
PPIL3	ENST00000286175.8	peptidylprolyl isomerase (cyclophilin)-like 3	mml-miR-7206-3p	-0.22
GJA3	ENST00000241125.3	gap junction protein, alpha 3, 46kDa	mml-miR-7206-3p	-0.22
MCTP1	ENST00000515393.1	multiple C2 domains, transmembrane 1	mml-miR-7206-3p	-0.22
SYBU	ENST00000533895.1	syntabulin (syntaxin-interacting)	mml-miR-7206-3p	-0.22
ZBTB41	ENST00000367405.4	zinc finger and BTB domain containing 41	mml-miR-7206-3p	-0.22
SDE2	ENST00000272091.7	SDE2 telomere maintenance homolog (S. pombe)	mml-miR-7206-3p	-0.22
KLHDC10	ENST00000335420.5	kelch domain containing 10	mml-miR-7206-3p	-0.22
DNAJC3	ENST00000602402.1	DnaJ (Hsp40) homolog, subfamily C, member 3	mml-miR-7206-3p	-0.22
ZG16	ENST00000400752.4	zymogen granule protein 16	mml-miR-7206-3p	-0.22
FBXO28	ENST00000424254.2	F-box protein 28	mml-miR-7206-3p	-0.22
MTMR8	ENST00000374852.3	myotubularin related protein 8	mml-miR-7206-3p	-0.22
GABRB3	ENST00000311550.5	gamma-aminobutyric acid (GABA) A receptor, beta 3	mml-miR-7206-3p	-0.22
RP11-192H23.4	ENST00000534850.1	Uncharacterized protein	mml-miR-7206-3p	-0.22
TMTC4	ENST00000376234.3	transmembrane and tetratricopeptide repeat containing 4	mml-miR-7206-3p	-0.22
EBF2	ENST00000535548.1	early B-cell factor 2	mml-miR-7206-3p	-0.22
HSD17B13	ENST00000302219.6	hydroxysteroid (17-beta) dehydrogenase 13	mml-miR-7206-3p	-0.22
MTMR9	ENST00000221086.3	myotubularin related protein 9	mml-miR-7206-3p	-0.22
CLIC4	ENST00000374379.4	chloride intracellular channel 4	mml-miR-7206-3p	-0.22
ADAMTS5	ENST00000284987.5	ADAM metallopeptidase with thrombospondin type 1 motif, 5	mml-miR-7206-3p	-0.22
CNTNAP2	ENST00000361727.3	contactin associated protein-like 2	mml-miR-7206-3p	-0.22
SNRPC	ENST00000244520.5	small nuclear ribonucleoprotein polypeptide C	mml-miR-7206-3p	-0.22
TIGD7	ENST00000396862.1	tigger transposable element derived 7	mml-miR-7206-3p	-0.22
FUNDC2	ENST00000369498.3	FUN14 domain containing 2	mml-miR-7206-3p	-0.22
DCTN4	ENST00000447998.2	dynactin 4 (p62)	mml-miR-7206-3p	-0.22
PCDH18	ENST00000412923.2	protocadherin 18	mml-miR-7206-3p	-0.22
EMC8	ENST00000253457.3	ER membrane protein complex subunit 8	mml-miR-7206-3p	-0.22
CRBN	ENST00000231948.4	cereblon	mml-miR-7206-3p	-0.22
SLC38A1	ENST00000398637.5	solute carrier family 38, member 1	mml-miR-7206-3p	-0.22
PPP1CC	ENST00000335007.5	protein phosphatase 1, catalytic subunit, gamma isozyme	mml-miR-7206-3p	-0.22
ZNF330	ENST00000262990.4	zinc finger protein 330	mml-miR-7206-3p	-0.22
ST8SIA6	ENST00000377602.4	ST8 alpha-N-acetyl-neuraminide alpha-2,8-sialyltransferase 6	mml-miR-7206-3p	-0.21
AKAP3	ENST00000545990.2	A kinase (PRKA) anchor protein 3	mml-miR-7206-3p	-0.21
ST8SIA1	ENST00000396037.4	ST8 alpha-N-acetyl-neuraminide alpha-2,8-sialyltransferase 1	mml-miR-7206-3p	-0.21
KLRG1	ENST00000356986.3	killer cell lectin-like receptor subfamily G, member 1	mml-miR-7206-3p	-0.21
AC008443.1	ENST00000599439.1	CDNA: FLJ23158 fis, clone LNG09623; Uncharacterized protein	mml-miR-7206-3p	-0.21
AC011294.3	ENST00000451905.1	Uncharacterized protein	mml-miR-7206-3p	-0.21
KIAA0247	ENST00000342745.4	KIAA0247	mml-miR-7206-3p	-0.21
PPHLN1	ENST00000449194.2	periphilin 1	mml-miR-7206-3p	-0.21
FAM26D	ENST00000368597.2	family with sequence similarity 26, member D	mml-miR-7206-3p	-0.21
RTCA	ENST00000370128.4	RNA 3'-terminal phosphate cyclase	mml-miR-7206-3p	-0.21
F2R	ENST00000319211.4	coagulation factor II (thrombin) receptor	mml-miR-7206-3p	-0.21
CMA1	ENST00000250378.3	chymase 1, mast cell	mml-miR-7206-3p	-0.21
PRIMA1	ENST00000393140.1	proline rich membrane anchor 1	mml-miR-7206-3p	-0.21
DLX2	ENST00000234198.4	distal-less homeobox 2	mml-miR-7206-3p	-0.21
TACSTD2	ENST00000371225.2	tumor-associated calcium signal transducer 2	mml-miR-7206-3p	-0.21
KBTBD7	ENST00000379483.3	kelch repeat and BTB (POZ) domain containing 7	mml-miR-7206-3p	-0.21
CLDN22	ENST00000323319.5	claudin 22	mml-miR-7206-3p	-0.21
CD93	ENST00000246006.4	CD93 molecule	mml-miR-7206-3p	-0.21
SAMD13	ENST00000370667.3	sterile alpha motif domain containing 13	mml-miR-7206-3p	-0.21
PRR16	ENST00000407149.2	proline rich 16	mml-miR-7206-3p	-0.21
WEE2	ENST00000397541.2	WEE1 homolog 2 (S. pombe)	mml-miR-7206-3p	-0.21
LUZP6	ENST00000589735.1	leucine zipper protein 6	mml-miR-7206-3p	-0.21
ARHGEF38	ENST00000420470.2	Rho guanine nucleotide exchange factor (GEF) 38	mml-miR-7206-3p	-0.21
PSMF1	ENST00000335877.6	proteasome (prosome, macropain) inhibitor subunit 1 (PI31)	mml-miR-7206-3p	-0.21
ELOF1	ENST00000252445.3	elongation factor 1 homolog (S. cerevisiae)	mml-miR-7206-3p	-0.21
SPDYE3	ENST00000332397.6	speedy/RINGO cell cycle regulator family member E3	mml-miR-7206-3p	-0.21
LYRM9	ENST00000460380.2	LYR motif containing 9	mml-miR-7206-3p	-0.21
RNF222	ENST00000344001.3	ring finger protein 222	mml-miR-7206-3p	-0.21
HGF	ENST00000222390.5	hepatocyte growth factor (hepapoietin A; scatter factor)	mml-miR-7206-3p	-0.21
DPF3	ENST00000541685.1	D4, zinc and double PHD fingers, family 3	mml-miR-7206-3p	-0.21
CBFB	ENST00000290858.6	core-binding factor, beta subunit	mml-miR-7206-3p	-0.21
ST6GALNAC3	ENST00000328299.3	ST6 (alpha-N-acetyl-neuraminyl-2,3-beta-galactosyl-1,3)-N-acetylgalactosaminide alpha-2,6-sialyltransferase 3	mml-miR-7206-3p	-0.21
FAM174A	ENST00000312637.4	family with sequence similarity 174, member A	mml-miR-7206-3p	-0.21
ERAP2	ENST00000437043.3	endoplasmic reticulum aminopeptidase 2	mml-miR-7206-3p	-0.21
TNFRSF11A	ENST00000586569.1	tumor necrosis factor receptor superfamily, member 11a, NFKB activator	mml-miR-7206-3p	-0.21
IL17RD	ENST00000296318.7	interleukin 17 receptor D	mml-miR-7206-3p	-0.21
COX15	ENST00000016171.5	cytochrome c oxidase assembly homolog 15 (yeast)	mml-miR-7206-3p	-0.21
PAG1	ENST00000220597.4	phosphoprotein associated with glycosphingolipid microdomains 1	mml-miR-7206-3p	-0.21
ANKRD22	ENST00000371930.4	ankyrin repeat domain 22	mml-miR-7206-3p	-0.21
RALGAPB	ENST00000397038.1	Ral GTPase activating protein, beta subunit (non-catalytic)	mml-miR-7206-3p	-0.21
ACBD7	ENST00000356189.5	acyl-CoA binding domain containing 7	mml-miR-7206-3p	-0.21
PPP4R2	ENST00000356692.5	protein phosphatase 4, regulatory subunit 2	mml-miR-7206-3p	-0.21
APTX	ENST00000436040.2	aprataxin	mml-miR-7206-3p	-0.21
FEZ2	ENST00000379245.4	fasciculation and elongation protein zeta 2 (zygin II)	mml-miR-7206-3p	-0.21
STK17B	ENST00000263955.4	serine/threonine kinase 17b	mml-miR-7206-3p	-0.21
KCNK1	ENST00000366621.3	potassium channel, subfamily K, member 1	mml-miR-7206-3p	-0.21
VHLL	ENST00000339922.3	von Hippel-Lindau tumor suppressor-like	mml-miR-7206-3p	-0.21
NFX1	ENST00000379540.3	nuclear transcription factor, X-box binding 1	mml-miR-7206-3p	-0.21
STXBP5	ENST00000367481.3	syntaxin binding protein 5 (tomosyn)	mml-miR-7206-3p	-0.21
UBE3A	ENST00000232165.3	ubiquitin protein ligase E3A	mml-miR-7206-3p	-0.21
DEPDC1	ENST00000456315.2	DEP domain containing 1	mml-miR-7206-3p	-0.21
CTSO	ENST00000433477.3	cathepsin O	mml-miR-7206-3p	-0.21
RP11-664D7.4	ENST00000512294.3	HCG1787533; Uncharacterized protein	mml-miR-7206-3p	-0.21
QDPR	ENST00000508623.1	quinoid dihydropteridine reductase	mml-miR-7206-3p	-0.21
COX7A2L	ENST00000378669.1	cytochrome c oxidase subunit VIIa polypeptide 2 like	mml-miR-7206-3p	-0.21
CDKN2AIPNL	ENST00000458198.2	CDKN2A interacting protein N-terminal like	mml-miR-7206-3p	-0.21
CRNKL1	ENST00000377327.4	crooked neck pre-mRNA splicing factor 1	mml-miR-7206-3p	-0.21
TGIF1	ENST00000330513.5	TGFB-induced factor homeobox 1	mml-miR-7206-3p	-0.21
TSPAN14	ENST00000429989.3	tetraspanin 14	mml-miR-7206-3p	-0.21
SP3	ENST00000310015.6	Sp3 transcription factor	mml-miR-7206-3p	-0.21
TRAT1	ENST00000295756.6	T cell receptor associated transmembrane adaptor 1	mml-miR-7206-3p	-0.21
ATP12A	ENST00000218548.6	ATPase, H+/K+ transporting, nongastric, alpha polypeptide	mml-miR-7206-3p	-0.21
FABP4	ENST00000256104.4	fatty acid binding protein 4, adipocyte	mml-miR-7206-3p	-0.21
SLC17A2	ENST00000360488.3	solute carrier family 17, member 2	mml-miR-7206-3p	-0.21
WT1	ENST00000379079.2	Wilms tumor 1	mml-miR-7206-3p	-0.21
F3	ENST00000334047.7	coagulation factor III (thromboplastin, tissue factor)	mml-miR-7206-3p	-0.21
RP11-181C3.1	ENST00000501499.1	Uncharacterized protein	mml-miR-7206-3p	-0.2
HOGA1	ENST00000370647.4	4-hydroxy-2-oxoglutarate aldolase 1	mml-miR-7206-3p	-0.2
KIAA1024L	ENST00000564719.1	KIAA1024-like	mml-miR-7206-3p	-0.2
RASGRP3	ENST00000402538.3	RAS guanyl releasing protein 3 (calcium and DAG-regulated)	mml-miR-7206-3p	-0.2
C3AR1	ENST00000307637.4	complement component 3a receptor 1	mml-miR-7206-3p	-0.2
EMID1	ENST00000334018.6	EMI domain containing 1	mml-miR-7206-3p	-0.2
PATE1	ENST00000305738.5	prostate and testis expressed 1	mml-miR-7206-3p	-0.2
RPS15A	ENST00000576436.1	ribosomal protein S15a	mml-miR-7206-3p	-0.2
ZMYM5	ENST00000382907.4	zinc finger, MYM-type 5	mml-miR-7206-3p	-0.2
SNX20	ENST00000330943.4	sorting nexin 20	mml-miR-7206-3p	-0.2
ZDHHC7	ENST00000313732.4	zinc finger, DHHC-type containing 7	mml-miR-7206-3p	-0.2
GYPA	ENST00000360771.4	glycophorin A (MNS blood group)	mml-miR-7206-3p	-0.2
EIF4G2	ENST00000526148.1	eukaryotic translation initiation factor 4 gamma, 2	mml-miR-7206-3p	-0.2
TAT	ENST00000355962.4	tyrosine aminotransferase	mml-miR-7206-3p	-0.2
GBP7	ENST00000294671.2	guanylate binding protein 7	mml-miR-7206-3p	-0.2
APOBEC4	ENST00000308641.4	apolipoprotein B mRNA editing enzyme, catalytic polypeptide-like 4 (putative)	mml-miR-7206-3p	-0.2
SULT1B1	ENST00000310613.3	sulfotransferase family, cytosolic, 1B, member 1	mml-miR-7206-3p	-0.2
MTRNR2L3	ENST00000543500.1	MT-RNR2-like 3	mml-miR-7206-3p	-0.2
CCDC82	ENST00000278520.5	coiled-coil domain containing 82	mml-miR-7206-3p	-0.2
SLC12A2	ENST00000262461.2	solute carrier family 12 (sodium/potassium/chloride transporter), member 2	mml-miR-7206-3p	-0.2
KIAA1024	ENST00000305428.3	KIAA1024	mml-miR-7206-3p	-0.2
STX2	ENST00000392373.2	syntaxin 2	mml-miR-7206-3p	-0.2
SLC12A1	ENST00000396577.3	solute carrier family 12 (sodium/potassium/chloride transporter), member 1	mml-miR-7206-3p	-0.2
RP11-169F17.1	ENST00000581862.1	Protein LOC400655	mml-miR-7206-3p	-0.2
CD200R1	ENST00000471858.1	CD200 receptor 1	mml-miR-7206-3p	-0.2
SERTM1	ENST00000315190.3	serine-rich and transmembrane domain containing 1	mml-miR-7206-3p	-0.2
NIF3L1	ENST00000409588.1	NIF3 NGG1 interacting factor 3-like 1 (S. cerevisiae)	mml-miR-7206-3p	-0.2
MPZL3	ENST00000278949.4	myelin protein zero-like 3	mml-miR-7206-3p	-0.2
ZFX	ENST00000539115.1	zinc finger protein, X-linked	mml-miR-7206-3p	-0.2
WNT16	ENST00000222462.2	wingless-type MMTV integration site family, member 16	mml-miR-7206-3p	-0.2
SLC2A10	ENST00000359271.2	solute carrier family 2 (facilitated glucose transporter), member 10	mml-miR-7206-3p	-0.2
VASH2	ENST00000366968.4	vasohibin 2	mml-miR-7206-3p	-0.2
SIX5	ENST00000560168.1	SIX homeobox 5	mml-miR-7206-3p	-0.2
FAM216B	ENST00000537894.1	family with sequence similarity 216, member B	mml-miR-7206-3p	-0.2
ZNF714	ENST00000596053.1	zinc finger protein 714	mml-miR-7206-3p	-0.2
IFFO2	ENST00000455833.2	intermediate filament family orphan 2	mml-miR-7206-3p	-0.2
RORA	ENST00000335670.6	RAR-related orphan receptor A	mml-miR-7206-3p	-0.2
BCL2L13	ENST00000418951.2	BCL2-like 13 (apoptosis facilitator)	mml-miR-7206-3p	-0.2
HSPA6	ENST00000309758.4	heat shock 70kDa protein 6 (HSP70B')	mml-miR-7206-3p	-0.2
MCL1	ENST00000369026.2	myeloid cell leukemia sequence 1 (BCL2-related)	mml-miR-7206-3p	-0.2
FRRS1	ENST00000287474.5	ferric-chelate reductase 1	mml-miR-7206-3p	-0.2
PCDH10	ENST00000264360.5	protocadherin 10	mml-miR-7206-3p	-0.2
AS3MT	ENST00000369880.3	arsenic (+3 oxidation state) methyltransferase	mml-miR-7206-3p	-0.2
NHLRC3	ENST00000470258.1	NHL repeat containing 3	mml-miR-7206-3p	-0.2
KLHL5	ENST00000261425.3	kelch-like family member 5	mml-miR-7206-3p	-0.2
FAHD2A	ENST00000233379.4	fumarylacetoacetate hydrolase domain containing 2A	mml-miR-7206-3p	-0.2
ENTPD1	ENST00000371207.3	ectonucleoside triphosphate diphosphohydrolase 1	mml-miR-7206-3p	-0.2
C12orf60	ENST00000330828.2	chromosome 12 open reading frame 60	mml-miR-7206-3p	-0.2
SEH1L	ENST00000262124.11	SEH1-like (S. cerevisiae)	mml-miR-7206-3p	-0.2
SLC25A53	ENST00000357421.4	solute carrier family 25, member 53	mml-miR-7206-3p	-0.2
NPHS1	ENST00000378910.5	nephrosis 1, congenital, Finnish type (nephrin)	mml-miR-7206-3p	-0.2
SERPINB8	ENST00000397985.2	serpin peptidase inhibitor, clade B (ovalbumin), member 8	mml-miR-7206-3p	-0.2
ARSK	ENST00000380009.4	arylsulfatase family, member K	mml-miR-7206-3p	-0.2
FPR2	ENST00000340023.6	formyl peptide receptor 2	mml-miR-7206-3p	-0.2
IRF2BP2	ENST00000366610.3	interferon regulatory factor 2 binding protein 2	mml-miR-7206-3p	-0.2
ARHGAP18	ENST00000368149.2	Rho GTPase activating protein 18	mml-miR-7206-3p	-0.2
RUNDC1	ENST00000361677.1	RUN domain containing 1	mml-miR-7206-3p	-0.2
PRDX6	ENST00000340385.5	peroxiredoxin 6	mml-miR-7206-3p	-0.2
MMADHC	ENST00000303319.5	methylmalonic aciduria (cobalamin deficiency) cblD type, with homocystinuria	mml-miR-7206-3p	-0.2
DYNLL2	ENST00000579991.2	dynein, light chain, LC8-type 2	mml-miR-7206-3p	-0.2
UBE2Q2	ENST00000267938.4	ubiquitin-conjugating enzyme E2Q family member 2	mml-miR-7206-3p	-0.2
PCM1	ENST00000524226.1	pericentriolar material 1	mml-miR-7206-3p	-0.2
SCIN	ENST00000297029.5	scinderin	mml-miR-7206-3p	-0.2
LYPLA1	ENST00000316963.3	lysophospholipase I	mml-miR-7206-3p	-0.2
COG6	ENST00000455146.3	component of oligomeric golgi complex 6	mml-miR-7206-3p	-0.2
UBE2K	ENST00000261427.5	ubiquitin-conjugating enzyme E2K	mml-miR-7206-3p	-0.2
ACP6	ENST00000369238.6	acid phosphatase 6, lysophosphatidic	mml-miR-7206-3p	-0.2
EBNA1BP2	ENST00000431635.2	EBNA1 binding protein 2	mml-miR-7206-3p	-0.2
SGIP1	ENST00000371036.3	SH3-domain GRB2-like (endophilin) interacting protein 1	mml-miR-7206-3p	-0.2
TNMD	ENST00000373031.4	tenomodulin	mml-miR-7206-3p	-0.2
OCRL	ENST00000371113.4	oculocerebrorenal syndrome of Lowe	mml-miR-7206-3p	-0.19
KCNAB3	ENST00000303790.2	potassium voltage-gated channel, shaker-related subfamily, beta member 3	mml-miR-7206-3p	-0.19
CYP8B1	ENST00000316161.4	cytochrome P450, family 8, subfamily B, polypeptide 1	mml-miR-7206-3p	-0.19
CDH10	ENST00000264463.4	cadherin 10, type 2 (T2-cadherin)	mml-miR-7206-3p	-0.19
BHLHB9	ENST00000372735.1	basic helix-loop-helix domain containing, class B, 9	mml-miR-7206-3p	-0.19
DOK6	ENST00000382713.5	docking protein 6	mml-miR-7206-3p	-0.19
RP1	ENST00000220676.1	retinitis pigmentosa 1 (autosomal dominant)	mml-miR-7206-3p	-0.19
ZNF286B	ENST00000285274.5	zinc finger protein 286B	mml-miR-7206-3p	-0.19
TMEM253	ENST00000418511.2	transmembrane protein 253	mml-miR-7206-3p	-0.19
ATF3	ENST00000366983.1	activating transcription factor 3	mml-miR-7206-3p	-0.19
EIF4B	ENST00000262056.9	eukaryotic translation initiation factor 4B	mml-miR-7206-3p	-0.19
C8orf37	ENST00000286688.5	chromosome 8 open reading frame 37	mml-miR-7206-3p	-0.19
GRIN2B	ENST00000609686.1	glutamate receptor, ionotropic, N-methyl D-aspartate 2B	mml-miR-7206-3p	-0.19
MURC	ENST00000307584.5	muscle-related coiled-coil protein	mml-miR-7206-3p	-0.19
CCR2	ENST00000400888.2	chemokine (C-C motif) receptor 2	mml-miR-7206-3p	-0.19
SERINC4	ENST00000299969.6	serine incorporator 4	mml-miR-7206-3p	-0.19
FP15737	ENST00000399967.3		mml-miR-7206-3p	-0.19
GRM5	ENST00000418177.2	glutamate receptor, metabotropic 5	mml-miR-7206-3p	-0.19
TMEM178B	ENST00000565468.1	transmembrane protein 178B	mml-miR-7206-3p	-0.19
ZDHHC15	ENST00000373367.3	zinc finger, DHHC-type containing 15	mml-miR-7206-3p	-0.19
CCDC121	ENST00000324364.3	coiled-coil domain containing 121	mml-miR-7206-3p	-0.19
BTF3L4	ENST00000489308.2	basic transcription factor 3-like 4	mml-miR-7206-3p	-0.19
NBR1	ENST00000542611.1	neighbor of BRCA1 gene 1	mml-miR-7206-3p	-0.19
FAM126B	ENST00000418596.3	family with sequence similarity 126, member B	mml-miR-7206-3p	-0.19
ZFC3H1	ENST00000378743.3	zinc finger, C3H1-type containing	mml-miR-7206-3p	-0.19
ZNF81	ENST00000338637.7	zinc finger protein 81	mml-miR-7206-3p	-0.19
ACSM5	ENST00000331849.4	acyl-CoA synthetase medium-chain family member 5	mml-miR-7206-3p	-0.19
ARFGAP3	ENST00000263245.5	ADP-ribosylation factor GTPase activating protein 3	mml-miR-7206-3p	-0.19
ANO5	ENST00000324559.8	anoctamin 5	mml-miR-7206-3p	-0.19
CCDC126	ENST00000307471.3	coiled-coil domain containing 126	mml-miR-7206-3p	-0.19
PRRG4	ENST00000257836.3	proline rich Gla (G-carboxyglutamic acid) 4 (transmembrane)	mml-miR-7206-3p	-0.19
CDKL1	ENST00000395834.1	cyclin-dependent kinase-like 1 (CDC2-related kinase)	mml-miR-7206-3p	-0.19
HOXD13	ENST00000392539.3	homeobox D13	mml-miR-7206-3p	-0.19
ATP1A2	ENST00000361216.3	ATPase, Na+/K+ transporting, alpha 2 polypeptide	mml-miR-7206-3p	-0.19
TNFAIP8L1	ENST00000327473.4	tumor necrosis factor, alpha-induced protein 8-like 1	mml-miR-7206-3p	-0.19
USP44	ENST00000552440.1	ubiquitin specific peptidase 44	mml-miR-7206-3p	-0.19
SERPINB1	ENST00000380739.5	serpin peptidase inhibitor, clade B (ovalbumin), member 1	mml-miR-7206-3p	-0.19
RNF114	ENST00000244061.2	ring finger protein 114	mml-miR-7206-3p	-0.19
NMNAT1	ENST00000377205.1	nicotinamide nucleotide adenylyltransferase 1	mml-miR-7206-3p	-0.19
THAP10	ENST00000249861.4	THAP domain containing 10	mml-miR-7206-3p	-0.19
TTC33	ENST00000337702.4	tetratricopeptide repeat domain 33	mml-miR-7206-3p	-0.19
SGK494	ENST00000301037.5	uncharacterized serine/threonine-protein kinase SgK494	mml-miR-7206-3p	-0.19
IRAK3	ENST00000261233.4	interleukin-1 receptor-associated kinase 3	mml-miR-7206-3p	-0.19
ANTXR2	ENST00000403729.2	anthrax toxin receptor 2	mml-miR-7206-3p	-0.19
RNF135	ENST00000535306.2	ring finger protein 135	mml-miR-7206-3p	-0.19
ATP5E	ENST00000243997.3	ATP synthase, H+ transporting, mitochondrial F1 complex, epsilon subunit	mml-miR-7206-3p	-0.19
NIPA2	ENST00000337451.3	non imprinted in Prader-Willi/Angelman syndrome 2	mml-miR-7206-3p	-0.19
PPP3CA	ENST00000512215.1	protein phosphatase 3, catalytic subunit, alpha isozyme	mml-miR-7206-3p	-0.19
DDI2	ENST00000480945.1	DNA-damage inducible 1 homolog 2 (S. cerevisiae)	mml-miR-7206-3p	-0.19
AFF3	ENST00000409236.2	AF4/FMR2 family, member 3	mml-miR-7206-3p	-0.19
CGGBP1	ENST00000309534.6	CGG triplet repeat binding protein 1	mml-miR-7206-3p	-0.19
STRBP	ENST00000447404.2	spermatid perinuclear RNA binding protein	mml-miR-7206-3p	-0.19
SPRY1	ENST00000394339.2	sprouty homolog 1, antagonist of FGF signaling (Drosophila)	mml-miR-7206-3p	-0.19
PPIG	ENST00000260970.3	peptidylprolyl isomerase G (cyclophilin G)	mml-miR-7206-3p	-0.19
GIPC2	ENST00000370759.3	GIPC PDZ domain containing family, member 2	mml-miR-7206-3p	-0.19
MOB3B	ENST00000262244.5	MOB kinase activator 3B	mml-miR-7206-3p	-0.19
FAM172A	ENST00000395965.3	family with sequence similarity 172, member A	mml-miR-7206-3p	-0.19
PTPLAD2	ENST00000495827.2	protein tyrosine phosphatase-like A domain containing 2	mml-miR-7206-3p	-0.19
DEPTOR	ENST00000286234.5	DEP domain containing MTOR-interacting protein	mml-miR-7206-3p	-0.19
WDR26	ENST00000414423.2	WD repeat domain 26	mml-miR-7206-3p	-0.19
ATP6V0A2	ENST00000330342.3	ATPase, H+ transporting, lysosomal V0 subunit a2	mml-miR-7206-3p	-0.19
SLC16A10	ENST00000368850.3	solute carrier family 16 (aromatic amino acid transporter), member 10	mml-miR-7206-3p	-0.19
ARMC8	ENST00000469044.1	armadillo repeat containing 8	mml-miR-7206-3p	-0.19
TMED7	ENST00000456936.3	transmembrane emp24 protein transport domain containing 7	mml-miR-7206-3p	-0.19
GMNC	ENST00000442080.1	geminin coiled-coil domain containing	mml-miR-7206-3p	-0.19
IL20RA	ENST00000316649.5	interleukin 20 receptor, alpha	mml-miR-7206-3p	-0.19
EIF3F	ENST00000533626.1	eukaryotic translation initiation factor 3, subunit F	mml-miR-7206-3p	-0.19
PITPNA	ENST00000313486.7	phosphatidylinositol transfer protein, alpha	mml-miR-7206-3p	-0.19
SAR1B	ENST00000402673.2	SAR1 homolog B (S. cerevisiae)	mml-miR-7206-3p	-0.19
FUT4	ENST00000358752.2	fucosyltransferase 4 (alpha (1,3) fucosyltransferase, myeloid-specific)	mml-miR-7206-3p	-0.19
MED6	ENST00000440435.2	mediator complex subunit 6	mml-miR-7206-3p	-0.19
ZNF792	ENST00000404801.1	zinc finger protein 792	mml-miR-7206-3p	-0.19
PCDHB2	ENST00000194155.4	protocadherin beta 2	mml-miR-7206-3p	-0.19
MMP2	ENST00000219070.4	matrix metallopeptidase 2 (gelatinase A, 72kDa gelatinase, 72kDa type IV collagenase)	mml-miR-7206-3p	-0.19
SART3	ENST00000228284.3	squamous cell carcinoma antigen recognized by T cells 3	mml-miR-7206-3p	-0.19
C1orf112	ENST00000359326.4	chromosome 1 open reading frame 112	mml-miR-7206-3p	-0.19
TNFSF14	ENST00000245912.3	tumor necrosis factor (ligand) superfamily, member 14	mml-miR-7206-3p	-0.19
RANBP3L	ENST00000296604.3	RAN binding protein 3-like	mml-miR-7206-3p	-0.19
ZNF140	ENST00000355557.2	zinc finger protein 140	mml-miR-7206-3p	-0.19
PPDPF	ENST00000370179.3	pancreatic progenitor cell differentiation and proliferation factor	mml-miR-7206-3p	-0.19
ZC4H2	ENST00000545618.1	zinc finger, C4H2 domain containing	mml-miR-7206-3p	-0.19
LYPD3	ENST00000244333.3	LY6/PLAUR domain containing 3	mml-miR-7206-3p	-0.18
ISPD	ENST00000407010.2	isoprenoid synthase domain containing	mml-miR-7206-3p	-0.18
RP11-204N11.1	ENST00000555187.1	Uncharacterized protein	mml-miR-7206-3p	-0.18
COPA	ENST00000368069.3	coatomer protein complex, subunit alpha	mml-miR-7206-3p	-0.18
NFKBID	ENST00000396901.1	nuclear factor of kappa light polypeptide gene enhancer in B-cells inhibitor, delta	mml-miR-7206-3p	-0.18
NDRG3	ENST00000373803.2	NDRG family member 3	mml-miR-7206-3p	-0.18
PPIAL4B	ENST00000540273.1	peptidylprolyl isomerase A (cyclophilin A)-like 4B	mml-miR-7206-3p	-0.18
PPIAL4A	ENST00000539781.1	peptidylprolyl isomerase A (cyclophilin A)-like 4A	mml-miR-7206-3p	-0.18
PPIAL4G	ENST00000419275.1	peptidylprolyl isomerase A (cyclophilin A)-like 4G	mml-miR-7206-3p	-0.18
PPIAL4C	ENST00000369222.3	peptidylprolyl isomerase A (cyclophilin A)-like 4C	mml-miR-7206-3p	-0.18
SFMBT2	ENST00000361972.4	Scm-like with four mbt domains 2	mml-miR-7206-3p	-0.18
PPIAL4D	ENST00000544708.1	peptidylprolyl isomerase A (cyclophilin A)-like 4D	mml-miR-7206-3p	-0.18
LINS	ENST00000561308.1	lines homolog (Drosophila)	mml-miR-7206-3p	-0.18
SPAG1	ENST00000251809.3	sperm associated antigen 1	mml-miR-7206-3p	-0.18
MAPK15	ENST00000338033.4	mitogen-activated protein kinase 15	mml-miR-7206-3p	-0.18
ZCCHC5	ENST00000321110.1	zinc finger, CCHC domain containing 5	mml-miR-7206-3p	-0.18
CTAGE1	ENST00000391403.2	cutaneous T-cell lymphoma-associated antigen 1	mml-miR-7206-3p	-0.18
LGR5	ENST00000266674.5	leucine-rich repeat containing G protein-coupled receptor 5	mml-miR-7206-3p	-0.18
CCL28	ENST00000361115.4	chemokine (C-C motif) ligand 28	mml-miR-7206-3p	-0.18
FAM60A	ENST00000539409.1	family with sequence similarity 60, member A	mml-miR-7206-3p	-0.18
CHRNB1	ENST00000306071.2	cholinergic receptor, nicotinic, beta 1 (muscle)	mml-miR-7206-3p	-0.18
DCAF8	ENST00000556710.1	DDB1- and CUL4-associated factor 8	mml-miR-7206-3p	-0.18
C1orf111	ENST00000367935.5	chromosome 1 open reading frame 111	mml-miR-7206-3p	-0.18
GRIA4	ENST00000527669.1	glutamate receptor, ionotropic, AMPA 4	mml-miR-7206-3p	-0.18
SWAP70	ENST00000318950.6	SWAP switching B-cell complex 70kDa subunit	mml-miR-7206-3p	-0.18
TGDS	ENST00000261296.5	TDP-glucose 4,6-dehydratase	mml-miR-7206-3p	-0.18
HLF	ENST00000226067.5	hepatic leukemia factor	mml-miR-7206-3p	-0.18
RTKN2	ENST00000373789.3	rhotekin 2	mml-miR-7206-3p	-0.18
RIC3	ENST00000396677.2	RIC3 acetylcholine receptor chaperone	mml-miR-7206-3p	-0.18
DYDC2	ENST00000372199.1	DPY30 domain containing 2	mml-miR-7206-3p	-0.18
DRAM2	ENST00000286692.4	DNA-damage regulated autophagy modulator 2	mml-miR-7206-3p	-0.18
SH3BGRL3	ENST00000319041.6	SH3 domain binding glutamic acid-rich protein like 3	mml-miR-7206-3p	-0.18
MTMR4	ENST00000579925.1	myotubularin related protein 4	mml-miR-7206-3p	-0.18
RYBP	ENST00000477973.2	RING1 and YY1 binding protein	mml-miR-7206-3p	-0.18
ADAM12	ENST00000368679.4	ADAM metallopeptidase domain 12	mml-miR-7206-3p	-0.18
TRMT1L	ENST00000367504.3	tRNA methyltransferase 1 homolog (S. cerevisiae)-like	mml-miR-7206-3p	-0.18
GBP2	ENST00000370466.3	guanylate binding protein 2, interferon-inducible	mml-miR-7206-3p	-0.18
KCTD12	ENST00000377474.2	potassium channel tetramerization domain containing 12	mml-miR-7206-3p	-0.18
ASH2L	ENST00000343823.6	ash2 (absent, small, or homeotic)-like (Drosophila)	mml-miR-7206-3p	-0.18
JHDM1D	ENST00000397560.2	jumonji C domain containing histone demethylase 1 homolog D (S. cerevisiae)	mml-miR-7206-3p	-0.18
CAPZA1	ENST00000263168.3	capping protein (actin filament) muscle Z-line, alpha 1	mml-miR-7206-3p	-0.18
ORMDL1	ENST00000392350.3	ORM1-like 1 (S. cerevisiae)	mml-miR-7206-3p	-0.18
ARL6	ENST00000463745.1	ADP-ribosylation factor-like 6	mml-miR-7206-3p	-0.18
KIF24	ENST00000402558.2	kinesin family member 24	mml-miR-7206-3p	-0.18
RNF150	ENST00000515673.2	ring finger protein 150	mml-miR-7206-3p	-0.18
BACE1	ENST00000313005.6	beta-site APP-cleaving enzyme 1	mml-miR-7206-3p	-0.18
TAP2	ENST00000374897.2	transporter 2, ATP-binding cassette, sub-family B (MDR/TAP)	mml-miR-7206-3p	-0.18
ITGB8	ENST00000222573.4	integrin, beta 8	mml-miR-7206-3p	-0.18
G2E3	ENST00000206595.6	G2/M-phase specific E3 ubiquitin protein ligase	mml-miR-7206-3p	-0.18
GAN	ENST00000568107.2	gigaxonin	mml-miR-7206-3p	-0.18
FAM49A	ENST00000381323.3	family with sequence similarity 49, member A	mml-miR-7206-3p	-0.18
PCSK1	ENST00000311106.3	proprotein convertase subtilisin/kexin type 1	mml-miR-7206-3p	-0.18
XKRX	ENST00000468904.1	XK, Kell blood group complex subunit-related, X-linked	mml-miR-7206-3p	-0.18
RIT1	ENST00000368323.3	Ras-like without CAAX 1	mml-miR-7206-3p	-0.18
ATAD1	ENST00000308448.7	ATPase family, AAA domain containing 1	mml-miR-7206-3p	-0.18
KITLG	ENST00000228280.5	KIT ligand	mml-miR-7206-3p	-0.18
CXADR	ENST00000356275.6	coxsackie virus and adenovirus receptor	mml-miR-7206-3p	-0.18
FBXO48	ENST00000377957.3	F-box protein 48	mml-miR-7206-3p	-0.18
IFT74	ENST00000380062.5	intraflagellar transport 74 homolog (Chlamydomonas)	mml-miR-7206-3p	-0.18
NRG4	ENST00000394907.3	neuregulin 4	mml-miR-7206-3p	-0.18
ARPP19	ENST00000566423.1	cAMP-regulated phosphoprotein, 19kDa	mml-miR-7206-3p	-0.18
RAP2B	ENST00000323534.2	RAP2B, member of RAS oncogene family	mml-miR-7206-3p	-0.18
EMB	ENST00000303221.5	embigin	mml-miR-7206-3p	-0.18
DMXL1	ENST00000311085.8	Dmx-like 1	mml-miR-7206-3p	-0.18
ERI2	ENST00000569729.1	ERI1 exoribonuclease family member 2	mml-miR-7206-3p	-0.18
IER3IP1	ENST00000256433.3	immediate early response 3 interacting protein 1	mml-miR-7206-3p	-0.18
ZKSCAN4	ENST00000377294.2	zinc finger with KRAB and SCAN domains 4	mml-miR-7206-3p	-0.18
SMARCC1	ENST00000254480.5	SWI/SNF related, matrix associated, actin dependent regulator of chromatin, subfamily c, member 1	mml-miR-7206-3p	-0.18
VLDLR	ENST00000382100.3	very low density lipoprotein receptor	mml-miR-7206-3p	-0.18
PHYKPL	ENST00000308158.5	5-phosphohydroxy-L-lysine phospho-lyase	mml-miR-7206-3p	-0.18
CEP57	ENST00000325542.5	centrosomal protein 57kDa	mml-miR-7206-3p	-0.18
SSBP2	ENST00000320672.4	single-stranded DNA binding protein 2	mml-miR-7206-3p	-0.18
THBS4	ENST00000350881.2	thrombospondin 4	mml-miR-7206-3p	-0.18
CTC1	ENST00000315684.8	CTS telomere maintenance complex component 1	mml-miR-7206-3p	-0.18
USP15	ENST00000353364.3	ubiquitin specific peptidase 15	mml-miR-7206-3p	-0.18
CDKN2AIP	ENST00000302350.4	CDKN2A interacting protein	mml-miR-7206-3p	-0.18
KCNJ13	ENST00000409779.1	potassium inwardly-rectifying channel, subfamily J, member 13	mml-miR-7206-3p	-0.18
FHL5	ENST00000541107.1	four and a half LIM domains 5	mml-miR-7206-3p	-0.18
UROD	ENST00000246337.4	uroporphyrinogen decarboxylase	mml-miR-7206-3p	-0.18
SURF6	ENST00000372022.4	surfeit 6	mml-miR-7206-3p	-0.18
COX7B	ENST00000481445.1	cytochrome c oxidase subunit VIIb	mml-miR-7206-3p	-0.18
WNT5A	ENST00000474267.1	wingless-type MMTV integration site family, member 5A	mml-miR-7206-3p	-0.17
SYPL2	ENST00000369872.3	synaptophysin-like 2	mml-miR-7206-3p	-0.17
C17orf105	ENST00000449302.3	chromosome 17 open reading frame 105	mml-miR-7206-3p	-0.17
SUCNR1	ENST00000362032.5	succinate receptor 1	mml-miR-7206-3p	-0.17
SNURF	ENST00000338094.6	SNRPN upstream reading frame protein	mml-miR-7206-3p	-0.17
CCNJ	ENST00000265992.5	cyclin J	mml-miR-7206-3p	-0.17
FAM171A1	ENST00000378116.4	family with sequence similarity 171, member A1	mml-miR-7206-3p	-0.17
SEPT8	ENST00000378706.1	septin 8	mml-miR-7206-3p	-0.17
GDPD4	ENST00000315938.4	glycerophosphodiester phosphodiesterase domain containing 4	mml-miR-7206-3p	-0.17
NIPAL4	ENST00000311946.7	NIPA-like domain containing 4	mml-miR-7206-3p	-0.17
FAM65B	ENST00000259698.4	family with sequence similarity 65, member B	mml-miR-7206-3p	-0.17
PRR23A	ENST00000383163.2	proline rich 23A	mml-miR-7206-3p	-0.17
TMEM114	ENST00000568335.1	transmembrane protein 114	mml-miR-7206-3p	-0.17
RCSD1	ENST00000367854.3	RCSD domain containing 1	mml-miR-7206-3p	-0.17
CDC14A	ENST00000370125.2	cell division cycle 14A	mml-miR-7206-3p	-0.17
TPK1	ENST00000549981.1	thiamin pyrophosphokinase 1	mml-miR-7206-3p	-0.17
ICOS	ENST00000435193.1	inducible T-cell co-stimulator	mml-miR-7206-3p	-0.17
MTPAP	ENST00000263063.4	mitochondrial poly(A) polymerase	mml-miR-7206-3p	-0.17
RRM2B	ENST00000251810.3	ribonucleotide reductase M2 B (TP53 inducible)	mml-miR-7206-3p	-0.17
KLLN	ENST00000445946.3	killin, p53-regulated DNA replication inhibitor	mml-miR-7206-3p	-0.17
PSTPIP2	ENST00000409746.5	proline-serine-threonine phosphatase interacting protein 2	mml-miR-7206-3p	-0.17
SLPI	ENST00000338380.2	secretory leukocyte peptidase inhibitor	mml-miR-7206-3p	-0.17
LEPR	ENST00000371060.3	leptin receptor	mml-miR-7206-3p	-0.17
LRP2	ENST00000263816.3	low density lipoprotein receptor-related protein 2	mml-miR-7206-3p	-0.17
DEC1	ENST00000374016.1	deleted in esophageal cancer 1	mml-miR-7206-3p	-0.17
CTD-2368P22.1	ENST00000550135.1	HCG1811579; Uncharacterized protein	mml-miR-7206-3p	-0.17
SEMA3D	ENST00000284136.6	sema domain, immunoglobulin domain (Ig), short basic domain, secreted, (semaphorin) 3D	mml-miR-7206-3p	-0.17
CTNNA3	ENST00000433211.2	catenin (cadherin-associated protein), alpha 3	mml-miR-7206-3p	-0.17
GPRIN3	ENST00000609438.1	GPRIN family member 3	mml-miR-7206-3p	-0.17
CYP19A1	ENST00000396402.1	cytochrome P450, family 19, subfamily A, polypeptide 1	mml-miR-7206-3p	-0.17
PRKG2	ENST00000395578.1	protein kinase, cGMP-dependent, type II	mml-miR-7206-3p	-0.17
CCDC25	ENST00000356537.4	coiled-coil domain containing 25	mml-miR-7206-3p	-0.17
CHEK1	ENST00000534070.1	checkpoint kinase 1	mml-miR-7206-3p	-0.17
COL4A3	ENST00000396578.3	collagen, type IV, alpha 3 (Goodpasture antigen)	mml-miR-7206-3p	-0.17
ULBP1	ENST00000229708.3	UL16 binding protein 1	mml-miR-7206-3p	-0.17
LYSMD2	ENST00000267838.3	LysM, putative peptidoglycan-binding, domain containing 2	mml-miR-7206-3p	-0.17
DGKB	ENST00000403951.2	diacylglycerol kinase, beta 90kDa	mml-miR-7206-3p	-0.17
LHX1	ENST00000254457.5	LIM homeobox 1	mml-miR-7206-3p	-0.17
RBMX	ENST00000562646.1	RNA binding motif protein, X-linked	mml-miR-7206-3p	-0.17
KIR3DX1	ENST00000335056.3	killer cell immunoglobulin-like receptor, three domains, X1	mml-miR-7206-3p	-0.17
PRDM10	ENST00000358825.5	PR domain containing 10	mml-miR-7206-3p	-0.17
SYTL2	ENST00000389960.4	synaptotagmin-like 2	mml-miR-7206-3p	-0.17
SCP2	ENST00000488965.1	sterol carrier protein 2	mml-miR-7206-3p	-0.17
SAMD12	ENST00000409003.4	sterile alpha motif domain containing 12	mml-miR-7206-3p	-0.17
KDELC2	ENST00000323468.5	KDEL (Lys-Asp-Glu-Leu) containing 2	mml-miR-7206-3p	-0.17
CPNE3	ENST00000198765.4	copine III	mml-miR-7206-3p	-0.17
ENTPD5	ENST00000334696.6	ectonucleoside triphosphate diphosphohydrolase 5	mml-miR-7206-3p	-0.17
COL15A1	ENST00000375001.3	collagen, type XV, alpha 1	mml-miR-7206-3p	-0.17
CYCS	ENST00000305786.2	cytochrome c, somatic	mml-miR-7206-3p	-0.17
TAOK1	ENST00000261716.3	TAO kinase 1	mml-miR-7206-3p	-0.17
ANKRD46	ENST00000335659.3	ankyrin repeat domain 46	mml-miR-7206-3p	-0.17
ATP6V1D	ENST00000554236.1	ATPase, H+ transporting, lysosomal 34kDa, V1 subunit D	mml-miR-7206-3p	-0.17
DPP8	ENST00000341861.5	dipeptidyl-peptidase 8	mml-miR-7206-3p	-0.17
CCT4	ENST00000394440.3	chaperonin containing TCP1, subunit 4 (delta)	mml-miR-7206-3p	-0.17
SRPK1	ENST00000373825.2	SRSF protein kinase 1	mml-miR-7206-3p	-0.17
EPT1	ENST00000260585.7	ethanolaminephosphotransferase 1 (CDP-ethanolamine-specific)	mml-miR-7206-3p	-0.17
TADA2A	ENST00000394395.2	transcriptional adaptor 2A	mml-miR-7206-3p	-0.17
FOXRED2	ENST00000397224.4	FAD-dependent oxidoreductase domain containing 2	mml-miR-7206-3p	-0.17
TNFRSF10B	ENST00000276431.4	tumor necrosis factor receptor superfamily, member 10b	mml-miR-7206-3p	-0.17
SPECC1	ENST00000395530.2	sperm antigen with calponin homology and coiled-coil domains 1	mml-miR-7206-3p	-0.17
RALY	ENST00000375114.3	RALY heterogeneous nuclear ribonucleoprotein	mml-miR-7206-3p	-0.17
KIF3A	ENST00000378746.4	kinesin family member 3A	mml-miR-7206-3p	-0.17
ZDHHC23	ENST00000330212.3	zinc finger, DHHC-type containing 23	mml-miR-7206-3p	-0.17
FGF2	ENST00000264498.3	fibroblast growth factor 2 (basic)	mml-miR-7206-3p	-0.17
KAL1	ENST00000262648.3	Kallmann syndrome 1 sequence	mml-miR-7206-3p	-0.17
THBS2	ENST00000366787.3	thrombospondin 2	mml-miR-7206-3p	-0.17
SERPINE1	ENST00000223095.4	serpin peptidase inhibitor, clade E (nexin, plasminogen activator inhibitor type 1), member 1	mml-miR-7206-3p	-0.17
FAM200B	ENST00000422728.2	family with sequence similarity 200, member B	mml-miR-7206-3p	-0.17
ZNF41	ENST00000313116.7	zinc finger protein 41	mml-miR-7206-3p	-0.17
RER1	ENST00000378512.1	RER1 retention in endoplasmic reticulum 1 homolog (S. cerevisiae)	mml-miR-7206-3p	-0.17
ZNF805	ENST00000535550.1	zinc finger protein 805	mml-miR-7206-3p	-0.17
FMN1	ENST00000334528.9	formin 1	mml-miR-7206-3p	-0.17
NCKAP5	ENST00000409261.1	NCK-associated protein 5	mml-miR-7206-3p	-0.17
ST6GALNAC5	ENST00000477717.1	ST6 (alpha-N-acetyl-neuraminyl-2,3-beta-galactosyl-1,3)-N-acetylgalactosaminide alpha-2,6-sialyltransferase 5	mml-miR-7206-3p	-0.17
ANKIB1	ENST00000265742.3	ankyrin repeat and IBR domain containing 1	mml-miR-7206-3p	-0.17
ILDR2	ENST00000469934.2	immunoglobulin-like domain containing receptor 2	mml-miR-7206-3p	-0.17
PDE3B	ENST00000282096.4	phosphodiesterase 3B, cGMP-inhibited	mml-miR-7206-3p	-0.17
MAGOHB	ENST00000539554.1	mago-nashi homolog B (Drosophila)	mml-miR-7206-3p	-0.17
C4orf29	ENST00000388795.5	chromosome 4 open reading frame 29	mml-miR-7206-3p	-0.17
NOP9	ENST00000396802.3	NOP9 nucleolar protein	mml-miR-7206-3p	-0.17
ZNF426	ENST00000253115.2	zinc finger protein 426	mml-miR-7206-3p	-0.17
SIRPA	ENST00000400068.3	signal-regulatory protein alpha	mml-miR-7206-3p	-0.17
MT1A	ENST00000290705.8	metallothionein 1A	mml-miR-7206-3p	-0.17
PRMT2	ENST00000458387.2	protein arginine methyltransferase 2	mml-miR-7206-3p	-0.17
JAKMIP2	ENST00000507386.1	janus kinase and microtubule interacting protein 2	mml-miR-7206-3p	-0.17
KCTD16	ENST00000507359.3	potassium channel tetramerization domain containing 16	mml-miR-7206-3p	-0.17
SENP8	ENST00000544411.1	SUMO/sentrin specific peptidase family member 8	mml-miR-7206-3p	-0.17
PIAS1	ENST00000249636.6	protein inhibitor of activated STAT, 1	mml-miR-7206-3p	-0.17
NDFIP2	ENST00000218652.7	Nedd4 family interacting protein 2	mml-miR-7206-3p	-0.17
DDR2	ENST00000367922.3	discoidin domain receptor tyrosine kinase 2	mml-miR-7206-3p	-0.17
TTC39A	ENST00000530004.1	tetratricopeptide repeat domain 39A	mml-miR-7206-3p	-0.17
SSPN	ENST00000242729.2	sarcospan	mml-miR-7206-3p	-0.17
COA5	ENST00000328709.3	cytochrome c oxidase assembly factor 5	mml-miR-7206-3p	-0.17
PPP3CC	ENST00000289963.8	protein phosphatase 3, catalytic subunit, gamma isozyme	mml-miR-7206-3p	-0.17
SGOL1	ENST00000442720.1	shugoshin-like 1 (S. pombe)	mml-miR-7206-3p	-0.17
SOD2	ENST00000538183.2	superoxide dismutase 2, mitochondrial	mml-miR-7206-3p	-0.17
TARS	ENST00000265112.3	threonyl-tRNA synthetase	mml-miR-7206-3p	-0.17
SPATS2	ENST00000553127.1	spermatogenesis associated, serine-rich 2	mml-miR-7206-3p	-0.17
UBP1	ENST00000283629.3	upstream binding protein 1 (LBP-1a)	mml-miR-7206-3p	-0.17
BAG1	ENST00000472232.3	BCL2-associated athanogene	mml-miR-7206-3p	-0.17
CYSLTR1	ENST00000373304.3	cysteinyl leukotriene receptor 1	mml-miR-7206-3p	-0.17
NETO1	ENST00000327305.6	neuropilin (NRP) and tolloid (TLL)-like 1	mml-miR-7206-3p	-0.17
PON1	ENST00000222381.3	paraoxonase 1	mml-miR-7206-3p	-0.17
HRH2	ENST00000377291.2	histamine receptor H2	mml-miR-7206-3p	-0.16
CARD6	ENST00000254691.5	caspase recruitment domain family, member 6	mml-miR-7206-3p	-0.16
KCNV1	ENST00000524391.1	potassium channel, subfamily V, member 1	mml-miR-7206-3p	-0.16
CCPG1	ENST00000310958.6	cell cycle progression 1	mml-miR-7206-3p	-0.16
AK4	ENST00000545314.1	adenylate kinase 4	mml-miR-7206-3p	-0.16
COMT	ENST00000361682.6	catechol-O-methyltransferase	mml-miR-7206-3p	-0.16
TRIB2	ENST00000155926.4	tribbles pseudokinase 2	mml-miR-7206-3p	-0.16
GABRA6	ENST00000523217.1	gamma-aminobutyric acid (GABA) A receptor, alpha 6	mml-miR-7206-3p	-0.16
LRRC17	ENST00000249377.4	leucine rich repeat containing 17	mml-miR-7206-3p	-0.16
CCER1	ENST00000358859.2	coiled-coil glutamate-rich protein 1	mml-miR-7206-3p	-0.16
EXD1	ENST00000314992.5	exonuclease 3'-5' domain containing 1	mml-miR-7206-3p	-0.16
MARCKSL1	ENST00000329421.7	MARCKS-like 1	mml-miR-7206-3p	-0.16
OGFRL1	ENST00000370435.4	opioid growth factor receptor-like 1	mml-miR-7206-3p	-0.16
PPARGC1B	ENST00000309241.5	peroxisome proliferator-activated receptor gamma, coactivator 1 beta	mml-miR-7206-3p	-0.16
KIAA1468	ENST00000398130.2	KIAA1468	mml-miR-7206-3p	-0.16
WNT7A	ENST00000285018.4	wingless-type MMTV integration site family, member 7A	mml-miR-7206-3p	-0.16
SCN2A	ENST00000375437.2	sodium channel, voltage-gated, type II, alpha subunit	mml-miR-7206-3p	-0.16
CLSTN3	ENST00000266546.6	calsyntenin 3	mml-miR-7206-3p	-0.16
HSPA1L	ENST00000375654.4	heat shock 70kDa protein 1-like	mml-miR-7206-3p	-0.16
LIMA1	ENST00000552491.1	LIM domain and actin binding 1	mml-miR-7206-3p	-0.16
FOXP3	ENST00000376207.4	forkhead box P3	mml-miR-7206-3p	-0.16
TTLL6	ENST00000433608.2	tubulin tyrosine ligase-like family, member 6	mml-miR-7206-3p	-0.16
CNTN4	ENST00000427331.1	contactin 4	mml-miR-7206-3p	-0.16
AP5S1	ENST00000379573.2	adaptor-related protein complex 5, sigma 1 subunit	mml-miR-7206-3p	-0.16
REL	ENST00000295025.8	v-rel avian reticuloendotheliosis viral oncogene homolog	mml-miR-7206-3p	-0.16
ZNF286A	ENST00000395894.2	Zinc finger protein 286A	mml-miR-7206-3p	-0.16
ZNF582	ENST00000301310.4	zinc finger protein 582	mml-miR-7206-3p	-0.16
NID1	ENST00000366595.3	nidogen 1	mml-miR-7206-3p	-0.16
BARX2	ENST00000281437.4	BARX homeobox 2	mml-miR-7206-3p	-0.16
SUSD3	ENST00000375472.3	sushi domain containing 3	mml-miR-7206-3p	-0.16
ALDH1A1	ENST00000297785.3	aldehyde dehydrogenase 1 family, member A1	mml-miR-7206-3p	-0.16
TOX2	ENST00000372999.1	TOX high mobility group box family member 2	mml-miR-7206-3p	-0.16
MTPN	ENST00000393085.3	myotrophin	mml-miR-7206-3p	-0.16
GLYATL1	ENST00000300079.5	glycine-N-acyltransferase-like 1	mml-miR-7206-3p	-0.16
SGCD	ENST00000435422.3	sarcoglycan, delta (35kDa dystrophin-associated glycoprotein)	mml-miR-7206-3p	-0.16
ANO6	ENST00000320560.8	anoctamin 6	mml-miR-7206-3p	-0.16
C5orf51	ENST00000381647.2	chromosome 5 open reading frame 51	mml-miR-7206-3p	-0.16
WDR5B	ENST00000330689.4	WD repeat domain 5B	mml-miR-7206-3p	-0.16
GNG12	ENST00000370982.3	guanine nucleotide binding protein (G protein), gamma 12	mml-miR-7206-3p	-0.16
RAB2B	ENST00000397762.1	RAB2B, member RAS oncogene family	mml-miR-7206-3p	-0.16
PIK3R1	ENST00000521381.1	phosphoinositide-3-kinase, regulatory subunit 1 (alpha)	mml-miR-7206-3p	-0.16
PDPK1	ENST00000441549.3	3-phosphoinositide dependent protein kinase-1	mml-miR-7206-3p	-0.16
GOLGA3	ENST00000204726.3	golgin A3	mml-miR-7206-3p	-0.16
PTPRF	ENST00000372414.3	protein tyrosine phosphatase, receptor type, F	mml-miR-7206-3p	-0.16
LDHA	ENST00000227157.4	lactate dehydrogenase A	mml-miR-7206-3p	-0.16
SUDS3	ENST00000397564.2	suppressor of defective silencing 3 homolog (S. cerevisiae)	mml-miR-7206-3p	-0.16
CDR2	ENST00000268383.2	cerebellar degeneration-related protein 2, 62kDa	mml-miR-7206-3p	-0.16
RPL37	ENST00000274242.5	ribosomal protein L37	mml-miR-7206-3p	-0.16
CARF	ENST00000402905.3	calcium responsive transcription factor	mml-miR-7206-3p	-0.16
GATC	ENST00000551765.1	glutamyl-tRNA(Gln) amidotransferase, subunit C	mml-miR-7206-3p	-0.16
TAF1D	ENST00000448108.2	TATA box binding protein (TBP)-associated factor, RNA polymerase I, D, 41kDa	mml-miR-7206-3p	-0.16
TBL2	ENST00000305632.5	transducin (beta)-like 2	mml-miR-7206-3p	-0.16
CTD-2162K18.4	ENST00000590750.1	Uncharacterized protein	mml-miR-7206-3p	-0.16
CMPK2	ENST00000256722.5	cytidine monophosphate (UMP-CMP) kinase 2, mitochondrial	mml-miR-7206-3p	-0.16
MXRA7	ENST00000355797.3	matrix-remodelling associated 7	mml-miR-7206-3p	-0.16
GUF1	ENST00000281543.5	GUF1 GTPase homolog (S. cerevisiae)	mml-miR-7206-3p	-0.16
GK	ENST00000378946.3	glycerol kinase	mml-miR-7206-3p	-0.16
RFX6	ENST00000332958.2	regulatory factor X, 6	mml-miR-7206-3p	-0.16
ULBP3	ENST00000367339.2	UL16 binding protein 3	mml-miR-7206-3p	-0.16
RNF152	ENST00000312828.3	ring finger protein 152	mml-miR-7206-3p	-0.16
TCF24	ENST00000563496.1	transcription factor 24	mml-miR-7206-3p	-0.16
SLC6A15	ENST00000309283.7	solute carrier family 6 (neutral amino acid transporter), member 15	mml-miR-7206-3p	-0.16
ZNF28	ENST00000438150.2	zinc finger protein 28	mml-miR-7206-3p	-0.16
SYNJ2BP	ENST00000256366.4	synaptojanin 2 binding protein	mml-miR-7206-3p	-0.16
POLR2F	ENST00000442738.2	polymerase (RNA) II (DNA directed) polypeptide F	mml-miR-7206-3p	-0.16
CDCA2	ENST00000330560.3	cell division cycle associated 2	mml-miR-7206-3p	-0.16
ULK2	ENST00000395544.4	unc-51 like autophagy activating kinase 2	mml-miR-7206-3p	-0.16
MBOAT2	ENST00000305997.3	membrane bound O-acyltransferase domain containing 2	mml-miR-7206-3p	-0.16
DTWD2	ENST00000304058.4	DTW domain containing 2	mml-miR-7206-3p	-0.16
ACADSB	ENST00000358776.4	acyl-CoA dehydrogenase, short/branched chain	mml-miR-7206-3p	-0.16
CISD1	ENST00000333926.5	CDGSH iron sulfur domain 1	mml-miR-7206-3p	-0.16
NFIX	ENST00000360105.4	nuclear factor I/X (CCAAT-binding transcription factor)	mml-miR-7206-3p	-0.16
PSMC2	ENST00000435765.1	proteasome (prosome, macropain) 26S subunit, ATPase, 2	mml-miR-7206-3p	-0.16
UTP23	ENST00000309822.2	UTP23, small subunit (SSU) processome component, homolog (yeast)	mml-miR-7206-3p	-0.16
BRD3	ENST00000303407.7	bromodomain containing 3	mml-miR-7206-3p	-0.16
NABP1	ENST00000410026.2	nucleic acid binding protein 1	mml-miR-7206-3p	-0.16
PLA2G12A	ENST00000243501.5	phospholipase A2, group XIIA	mml-miR-7206-3p	-0.16
EHD4	ENST00000220325.4	EH-domain containing 4	mml-miR-7206-3p	-0.16
FNDC3A	ENST00000492622.2	fibronectin type III domain containing 3A	mml-miR-7206-3p	-0.16
ASCC3	ENST00000369162.2	activating signal cointegrator 1 complex subunit 3	mml-miR-7206-3p	-0.16
HAT1	ENST00000392584.1	histone acetyltransferase 1	mml-miR-7206-3p	-0.16
FAM115A	ENST00000355951.2	family with sequence similarity 115, member A	mml-miR-7206-3p	-0.16
MACC1	ENST00000400331.5	metastasis associated in colon cancer 1	mml-miR-7206-3p	-0.15
ARL2BP	ENST00000219204.3	ADP-ribosylation factor-like 2 binding protein	mml-miR-7206-3p	-0.15
APOL4	ENST00000404685.3	apolipoprotein L, 4	mml-miR-7206-3p	-0.15
KLHL23	ENST00000392647.2	kelch-like family member 23	mml-miR-7206-3p	-0.15
RDH10	ENST00000240285.5	retinol dehydrogenase 10 (all-trans)	mml-miR-7206-3p	-0.15
RBMX2	ENST00000305536.6	RNA binding motif protein, X-linked 2	mml-miR-7206-3p	-0.15
ING5	ENST00000313552.6	inhibitor of growth family, member 5	mml-miR-7206-3p	-0.15
CCDC30	ENST00000342022.4	coiled-coil domain containing 30	mml-miR-7206-3p	-0.15
FAM154A	ENST00000380530.1	family with sequence similarity 154, member A	mml-miR-7206-3p	-0.15
ZBTB34	ENST00000319119.4	zinc finger and BTB domain containing 34	mml-miR-7206-3p	-0.15
PARVG	ENST00000444313.3	parvin, gamma	mml-miR-7206-3p	-0.15
EDN3	ENST00000311585.7	endothelin 3	mml-miR-7206-3p	-0.15
U82695.9	ENST00000428676.1	Protein LOC100509091	mml-miR-7206-3p	-0.15
FSHB	ENST00000417547.1	follicle stimulating hormone, beta polypeptide	mml-miR-7206-3p	-0.15
KLF7	ENST00000423015.1	Kruppel-like factor 7 (ubiquitous)	mml-miR-7206-3p	-0.15
CCDC148	ENST00000283233.5	coiled-coil domain containing 148	mml-miR-7206-3p	-0.15
DCLK3	ENST00000416516.2	doublecortin-like kinase 3	mml-miR-7206-3p	-0.15
DCX	ENST00000356915.2	doublecortin	mml-miR-7206-3p	-0.15
COL4A1	ENST00000375820.4	collagen, type IV, alpha 1	mml-miR-7206-3p	-0.15
DHRS9	ENST00000602501.1	dehydrogenase/reductase (SDR family) member 9	mml-miR-7206-3p	-0.15
TSSK1B	ENST00000390666.3	testis-specific serine kinase 1B	mml-miR-7206-3p	-0.15
ZNF558	ENST00000601372.1	zinc finger protein 558	mml-miR-7206-3p	-0.15
CRNN	ENST00000271835.3	cornulin	mml-miR-7206-3p	-0.15
LIN28B	ENST00000345080.4	lin-28 homolog B (C. elegans)	mml-miR-7206-3p	-0.15
KCNJ15	ENST00000328656.4	potassium inwardly-rectifying channel, subfamily J, member 15	mml-miR-7206-3p	-0.15
ARHGAP31	ENST00000264245.4	Rho GTPase activating protein 31	mml-miR-7206-3p	-0.15
ZBTB39	ENST00000300101.2	zinc finger and BTB domain containing 39	mml-miR-7206-3p	-0.15
CNTD1	ENST00000588408.1	cyclin N-terminal domain containing 1	mml-miR-7206-3p	-0.15
TRPS1	ENST00000395715.3	trichorhinophalangeal syndrome I	mml-miR-7206-3p	-0.15
CD207	ENST00000410009.3	CD207 molecule, langerin	mml-miR-7206-3p	-0.15
ATP6V0E2	ENST00000425642.2	ATPase, H+ transporting V0 subunit e2	mml-miR-7206-3p	-0.15
TTC22	ENST00000371276.4	tetratricopeptide repeat domain 22	mml-miR-7206-3p	-0.15
KCNC4	ENST00000369787.3	potassium voltage-gated channel, Shaw-related subfamily, member 4	mml-miR-7206-3p	-0.15
INMT	ENST00000013222.5	indolethylamine N-methyltransferase	mml-miR-7206-3p	-0.15
LOXL4	ENST00000260702.3	lysyl oxidase-like 4	mml-miR-7206-3p	-0.15
ITGB6	ENST00000283249.2	integrin, beta 6	mml-miR-7206-3p	-0.15
YWHAG	ENST00000307630.3	tyrosine 3-monooxygenase/tryptophan 5-monooxygenase activation protein, gamma polypeptide	mml-miR-7206-3p	-0.15
NHLRC2	ENST00000369301.3	NHL repeat containing 2	mml-miR-7206-3p	-0.15
PCMTD2	ENST00000308824.6	protein-L-isoaspartate (D-aspartate) O-methyltransferase domain containing 2	mml-miR-7206-3p	-0.15
AGFG1	ENST00000310078.8	ArfGAP with FG repeats 1	mml-miR-7206-3p	-0.15
ITGAV	ENST00000261023.3	integrin, alpha V	mml-miR-7206-3p	-0.15
LSM11	ENST00000286307.5	LSM11, U7 small nuclear RNA associated	mml-miR-7206-3p	-0.15
ARL15	ENST00000502271.1	ADP-ribosylation factor-like 15	mml-miR-7206-3p	-0.15
DGKE	ENST00000284061.3	diacylglycerol kinase, epsilon 64kDa	mml-miR-7206-3p	-0.15
PRKAA2	ENST00000371244.4	protein kinase, AMP-activated, alpha 2 catalytic subunit	mml-miR-7206-3p	-0.15
TMEM19	ENST00000266673.5	transmembrane protein 19	mml-miR-7206-3p	-0.15
CDS1	ENST00000295887.5	CDP-diacylglycerol synthase (phosphatidate cytidylyltransferase) 1	mml-miR-7206-3p	-0.15
MIA3	ENST00000344922.5	melanoma inhibitory activity family, member 3	mml-miR-7206-3p	-0.15
CLASP2	ENST00000539981.1	cytoplasmic linker associated protein 2	mml-miR-7206-3p	-0.15
LRRC40	ENST00000370952.3	leucine rich repeat containing 40	mml-miR-7206-3p	-0.15
MCPH1	ENST00000519480.1	microcephalin 1	mml-miR-7206-3p	-0.15
AL021546.6	ENST00000551806.1	Glutamyl-tRNA(Gln) amidotransferase subunit C, mitochondrial	mml-miR-7206-3p	-0.15
PPM1L	ENST00000498165.1	protein phosphatase, Mg2+/Mn2+ dependent, 1L	mml-miR-7206-3p	-0.15
TPMT	ENST00000309983.4	thiopurine S-methyltransferase	mml-miR-7206-3p	-0.15
RAD51B	ENST00000487861.1	RAD51 paralog B	mml-miR-7206-3p	-0.15
TMEM47	ENST00000275954.3	transmembrane protein 47	mml-miR-7206-3p	-0.15
MAK	ENST00000313243.2	male germ cell-associated kinase	mml-miR-7206-3p	-0.15
OSBPL8	ENST00000393249.2	oxysterol binding protein-like 8	mml-miR-7206-3p	-0.15
EIF4EBP2	ENST00000373218.4	eukaryotic translation initiation factor 4E binding protein 2	mml-miR-7206-3p	-0.15
ATF2	ENST00000487334.2	activating transcription factor 2	mml-miR-7206-3p	-0.15
GOSR2	ENST00000576910.2	golgi SNAP receptor complex member 2	mml-miR-7206-3p	-0.15
SLC41A2	ENST00000258538.3	solute carrier family 41 (magnesium transporter), member 2	mml-miR-7206-3p	-0.15
DMRTA1	ENST00000325870.2	DMRT-like family A1	mml-miR-7206-3p	-0.15
GLRX3	ENST00000368644.1	glutaredoxin 3	mml-miR-7206-3p	-0.15
IL13RA1	ENST00000371666.3	interleukin 13 receptor, alpha 1	mml-miR-7206-3p	-0.15
LRRC1	ENST00000370888.1	leucine rich repeat containing 1	mml-miR-7206-3p	-0.15
ZNF207	ENST00000394670.4	zinc finger protein 207	mml-miR-7206-3p	-0.15
FAM19A5	ENST00000358295.5	family with sequence similarity 19 (chemokine (C-C motif)-like), member A5	mml-miR-7206-3p	-0.15
PANK3	ENST00000239231.6	pantothenate kinase 3	mml-miR-7206-3p	-0.15
MRE11A	ENST00000323929.3	MRE11 meiotic recombination 11 homolog A (S. cerevisiae)	mml-miR-7206-3p	-0.15
SERTAD4	ENST00000367012.3	SERTA domain containing 4	mml-miR-7206-3p	-0.15
SLC35B3	ENST00000379660.4	solute carrier family 35 (adenosine 3'-phospho 5'-phosphosulfate transporter), member B3	mml-miR-7206-3p	-0.15
PTCD2	ENST00000380639.5	pentatricopeptide repeat domain 2	mml-miR-7206-3p	-0.15
B3GALNT1	ENST00000320474.4	beta-1,3-N-acetylgalactosaminyltransferase 1 (globoside blood group)	mml-miR-7206-3p	-0.15
ENY2	ENST00000520147.1	enhancer of yellow 2 homolog (Drosophila)	mml-miR-7206-3p	-0.15
ACVR2A	ENST00000241416.7	activin A receptor, type IIA	mml-miR-7206-3p	-0.15
SFMBT1	ENST00000394752.3	Scm-like with four mbt domains 1	mml-miR-7206-3p	-0.15
ATP1B2	ENST00000250111.4	ATPase, Na+/K+ transporting, beta 2 polypeptide	mml-miR-7206-3p	-0.15
ICA1L	ENST00000392237.2	islet cell autoantigen 1,69kDa-like	mml-miR-7206-3p	-0.15
PPM1A	ENST00000395076.4	protein phosphatase, Mg2+/Mn2+ dependent, 1A	mml-miR-7206-3p	-0.15
PPAPDC1A	ENST00000398248.1	phosphatidic acid phosphatase type 2 domain containing 1A	mml-miR-7206-3p	-0.15
STRN	ENST00000263918.4	striatin, calmodulin binding protein	mml-miR-7206-3p	-0.15
ZFP14	ENST00000270001.7	ZFP14 zinc finger protein	mml-miR-7206-3p	-0.15
SMEK1	ENST00000554684.1	SMEK homolog 1, suppressor of mek1 (Dictyostelium)	mml-miR-7206-3p	-0.15
C22orf39	ENST00000399562.4	chromosome 22 open reading frame 39	mml-miR-7206-3p	-0.15
ANAPC13	ENST00000510994.1	anaphase promoting complex subunit 13	mml-miR-7206-3p	-0.15
HMGN3	ENST00000275036.7	high mobility group nucleosomal binding domain 3	mml-miR-7206-3p	-0.15
DUSP6	ENST00000279488.7	dual specificity phosphatase 6	mml-miR-7206-3p	-0.15
PPWD1	ENST00000261308.5	peptidylprolyl isomerase domain and WD repeat containing 1	mml-miR-7206-3p	-0.15
PMPCB	ENST00000249269.4	peptidase (mitochondrial processing) beta	mml-miR-7206-3p	-0.15
IL1RAPL1	ENST00000378993.1	interleukin 1 receptor accessory protein-like 1	mml-miR-7206-3p	-0.15
KLF8	ENST00000468660.1	Kruppel-like factor 8	mml-miR-7206-3p	-0.15
